# Supplementary material for: A Biophysical Model for Identifying Splicing Regulatory Elements and Their Interactions
Source: PLoS One. 2013 Jan 30;8(1):e54885. doi: 10.1371/journal.pone.0054885 (PMC3559881; doi:10.1371/journal.pone.0054885)
Supplement: Table S1 — The SREs and SRE pairs identified in 9 tissues. (XLS) [file pone.0054885.s001.xls]

## Sheet: Table S1
See bottom for notes and references
tissue	beta	p-value	6mer1	6mer2	SF for 6mer1	SF for 6mer2	# of occurrences	# of overlapped occurences
adipose	1.27185	0.00157918	AAUUGG_UU	-	-	-	64
adipose	0.791347	0.00598185	AAUGUU_UU	-	-	-	99
adipose	0.939167	0.0038975	AAGUGG_UU	-	-	-	75
adipose	-1.21433	0.00690118	AUAUAG_UU	-	-	-	37
adipose	-1.13875	0.00187861	AUUUAC_UU	-	-	-	57
adipose	1.28848	0.000906655	ACAAGA_UU	-	-	-	50
adipose	1.00061	0.00245303	ACCCCA_UU	-	hnRNPK;	-	74
adipose	0.70755	0.00127149	UUUGGG_UU	-	-	-	173
adipose	0.767594	0.00186775	UUGAAA_UU	-	-	-	137
adipose	1.51554	3.16e-05	CAAGGC_UU	-	-	-	59
adipose	-1.71378	0.000627104	GAUCCA_UU	-	-	-	31
adipose	1.39328	0.00403181	GACAUC_UU	-	-	-	32
adipose	-1.01626	0.00257144	GACUGA_UU	-	-	-	67
adipose	-1.56428	9.89e-09	GAGUGG_UU	-	-	-	110
adipose	0.640437	0.00765007	GAGGAG_UU	-	-	-	142
adipose	-1.00582	0.000750793	GGAAAU_UU	-	-	-	90
adipose	1.3198	0.000148064	AACAAG_UD	-	-	-	62
adipose	-1.08292	0.00119436	AUCCAG_UD	-	-	-	68
adipose	-1.46355	1.65e-05	ACUCAU_UD	-	-	-	68
adipose	-0.695818	0.000933142	UUCUCU_UD	-	PTB(other)	-	201
adipose	-1.16063	0.000222452	UCUGCA_UD	-	-	-	80
adipose	-1.16922	1.66e-05	UCCCUC_UD	-	-	-	113
adipose	-1.05061	1.37e-05	CUUCCU_UD	-	-	-	160
adipose	-1.29537	0.00075451	CUCUAG_UD	-	-	-	52
adipose	1.31486	0.00190234	CCAAGC_UD	-	-	-	43
adipose	0.751466	0.00559426	CCUUCC_UD	-	-	-	128
adipose	1.14585	0.00069308	CCUCAA_UD	-	-	-	67
adipose	1.8363	0.00347828	GCACGG_UD	-	-	-	19
adipose	-1.33716	0.00163275	AGAUCU_EXON	-	9G8;	-	41
adipose	-1.41166	0.00569898	AGGUCC_EXON	-	-	-	28
adipose	-0.875249	0.00587632	UGCAGG_EXON	-	PSF;SRp40;	-	79
adipose	1.09316	9.44e-05	CUGGGA_EXON	-	PSF;	-	119
adipose	-1.89776	0.00545479	GGCAUA_EXON	-	-	-	16
adipose	1.14388	2.74e-05	AAAUUG_DU	-	-	-	107
adipose	-1.5213	1.01e-06	AAGCUU_DU	-	-	-	82
adipose	0.993203	0.00123825	AUCUGU_DU	-	-	-	84
adipose	0.895756	0.00602254	ACAUCU_DU	-	-	-	75
adipose	1.16313	0.00248656	UAUGGA_DU	-	-	-	52
adipose	-1.51002	5.15e-06	UUAAGU_DU	-	-	-	98
adipose	0.890817	0.00264879	UUGGUG_DU	-	-	-	88
adipose	1.45215	4.5e-08	UCUCUG_DU	-	-	-	136
adipose	1.51832	4.2e-05	UCCUAA_DU	-	-	-	56
adipose	-1.03088	8.13e-05	UCCCUU_DU	-	hnRNPK;	-	122
adipose	-1.33936	0.000101562	CACUCC_DU	-	-	-	65
adipose	1.46757	0.000379327	CCGGGC_DU	-	-	-	45
adipose	-2.32339	6.66e-05	CGUCUU_DU	-	-	-	22
adipose	0.906826	0.00247108	GAAAGG_DU	-	-	-	89
adipose	1.51472	6.61e-05	GAUUCA_DU	-	-	-	53
adipose	-1.26126	0.00115191	AAGAGC_DD	-	PSF;	-	50
adipose	1.1637	0.000165966	AUAACU_DD	-	-	-	83
adipose	1.02151	0.000421267	AUUCCU_DD	-	-	-	92
adipose	3.14973	7.02e-06	AUUGCG_DD	-	-	-	15
adipose	-1.00438	0.000412794	UAAUUG_DD	-	-	-	98
adipose	1.51491	9.06e-05	UAAGAG_DD	-	PSF;	-	51
adipose	-1.12747	0.000816572	UACAGU_DD	-	-	-	67
adipose	-1.04232	0.00626961	UAGGUU_DD	-	-	-	52
adipose	0.973942	0.000522394	UCUUGA_DD	-	-	-	105
adipose	-0.954552	0.00104762	UGCCAC_DD	-	-	-	92
adipose	0.803961	0.00275669	CUUGUU_DD	-	-	-	110
adipose	-1.62533	8.9e-08	GAGGGG_DD	-	-	-	85
adipose	-3.45392	7.43e-08	AAAAUG_UU	UCUCUG_DU	SAM68;	-	21
adipose	-2.99688	0.000108585	AAUUGG_UU	UUUUCU_UU	-	TIA1/TIAR;PTB;	17
adipose	3.54619	1.5e-07	AUUACA_UU	AUAUUU_UD	-	SAM68;	17
adipose	2.77895	5.58e-06	UUUUCU_UU	UUAAGU_DU	TIA1/TIAR;PTB;	-	28
adipose	-1.29822	7.87e-05	UUUUCU_UU	UAUUUU_DD	TIA1/TIAR;PTB;	TIA1/TIAR;HuR(RNAcompete);SAM68;	75
adipose	3.03683	1.5e-05	UCUGUG_UU	GGGCUU_UD	-	-	15
adipose	2.16839	6.15e-05	UCCCUG_UU	CCAGGG_UU	-	-	26
adipose	-2.32969	0.000638391	UCCCUG_UU	CUGGGA_EXON	-	PSF;	19
adipose	-2.03807	0.00118772	UCCCUG_UU	CUGUCC_DD	-	-	20
adipose	2.26044	2.76e-05	AUAUUU_UD	UAGUUU_DU	SAM68;	-	26
adipose	-3.00228	5.79e-06	UAGUUU_UD	UACUUU_DD	-	PTB(RNAcompete);	17
adipose	-2.66857	6.26e-06	UUAAAU_UD	UUAAGA_DU	SAM68;	-	21
adipose	-4.19707	1.24e-08	UUUAAU_UD	GUAUAG_UD	SAM68;	DAZAP1;	14
adipose	-1.45667	0.000144858	UUUAAU_UD	UUUUAU_DD	SAM68;	TIA1/TIAR;	57
adipose	-1.94379	0.000892538	UUUUAA_UD	CAUUAU_DU	SAM68;	-	23
adipose	-1.99914	0.00263953	UUUUAC_UD	AGAUUU_DU	-	-	17
adipose	-1.65547	0.00700675	UUUGUG_UD	UAUGAA_DD	-	-	20
adipose	2.14802	0.00124014	UCUCCU_UD	GGCUGU_DU	-	-	17
adipose	-2.36075	4.81e-05	CAAAAG_UD	UUAAAA_DD	-	SAM68;	22
adipose	2.18942	0.00035357	CCUGGG_UD	GGUCUC_UD	-	-	20
adipose	-1.39037	0.0018952	GUUUUA_UD	UUUUAU_DD	TIA1/TIAR;	TIA1/TIAR;	42
adipose	2.60879	0.000393052	GGCUGG_UD	AGUCCU_DU	-	-	14
adipose	1.89772	0.00564553	AGCUGG_EXON	ACCCUG_DD	-	-	16
adipose	1.82687	0.000509832	CACUGC_EXON	CUGCUG_EXON	-	MBNL1;	27
adipose	1.77101	0.0070843	ACCAGU_DU	UUGUUU_DU	-	TIA1/TIAR;HuR(RNAcompete);	17
adipose	1.71023	0.000870313	ACCCCU_DU	CCCCUC_DU	hnRNP E/K(other)	hnRNP E/K(other)	29	21
adipose	-2.23596	0.000746266	AGAUAU_DU	AUUUGU_DD	-	-	17
adipose	3.3136	4.9e-06	CAGCUG_DU	AAGUGC_DD	-	-	14
adipose	-1.21039	0.00207653	UUAAUU_DD	UUUUAU_DD	SAM68;	TIA1/TIAR;	52
adipose	-1.2745	0.00320116	UGUCCU_DD	GUCCUU_DD	-	-	41	39
brain	-1.07283	0.00488773	AUUGAA_UU	-	-	-	90
brain	-1.47938	0.000629186	AGUUGG_UU	-	-	-	67
brain	-1.82952	4.42e-06	AGUGCA_UU	-	-	-	86
brain	2.38312	1.3e-07	UACACA_UU	-	-	-	61
brain	1.68229	6.41e-05	UUGGGC_UU	-	-	-	69
brain	-1.20935	0.00333233	UCAUAU_UU	-	-	-	76
brain	1.54509	2.24e-05	UGCCCC_UU	-	-	-	99
brain	2.42029	0.000110977	CAUACC_UU	-	-	-	31
brain	2.28406	2.13e-05	CACCAA_UU	-	-	-	42
brain	-1.14833	0.000454036	CUAUUU_UU	-	-	-	127
brain	1.74506	0.000406239	CUAGUU_UU	-	-	-	56
brain	-1.04565	0.000364279	CUUCCU_UU	-	-	-	153
brain	-1.35071	0.000146684	CUGCCA_UU	-	MBNL1;	-	103
brain	2.76275	0.00013463	CCAAUG_UU	-	SF2;	-	23
brain	1.37162	0.00113836	GAAAUC_UU	-	-	-	70
brain	-2.89403	0.000340283	GACGCU_UU	-	SC35;	-	18
brain	1.09519	0.00223594	GAGGGU_UU	-	-	-	99
brain	1.63104	0.000366954	GCGGGU_UU	-	-	-	60
brain	-1.11605	0.00241381	AUAAAG_UD	-	-	-	96
brain	1.93933	0.00339812	ACAAUC_UD	-	-	-	27
brain	1.34722	0.00135271	AGUUGA_UD	-	-	-	71
brain	2.31564	0.00469225	UCCGGG_UD	-	-	-	18
brain	1.13347	0.000414256	UGAAAG_UD	-	-	-	125
brain	-1.21096	0.00131527	UGUAGU_UD	-	DAZAP1;	-	89
brain	-1.72366	0.000343455	CAAGGG_UD	-	-	-	53
brain	1.74212	0.000898048	CUAUAG_UD	-	-	-	45
brain	1.06957	0.00140554	CUUUCC_UD	-	-	-	116
brain	-1.72874	0.0015774	CCAUAG_UD	-	-	-	40
brain	-1.99257	2.08e-05	CCAUUG_UD	-	-	-	56
brain	2.02153	1.2e-08	CCUCUG_UD	-	-	-	106
brain	-2.19308	0.000794784	CGUUUU_UD	-	-	-	28
brain	1.11546	0.00613149	GAUUGU_UD	-	-	-	74
brain	-1.16088	0.0018161	GCAGAA_UD	-	-	-	91
brain	2.44164	0.00031615	GGGGGG_UD	-	PSF;	-	27
brain	-1.53496	0.00617379	AAAGUA_EXON	-	-	-	38
brain	-1.09948	0.0033238	AGAAGC_EXON	-	-	-	87
brain	-1.47372	0.00118999	UUGGCA_EXON	-	-	-	59
brain	-1.93662	0.00443154	CAGGUC_EXON	-	-	-	26
brain	-1.43175	0.00228782	CUCCAC_EXON	-	-	-	57
brain	-1.18505	0.00043347	CUGCAG_EXON	-	-	-	118
brain	-1.68798	0.00184007	CGGCUC_EXON	-	-	-	42
brain	-1.66955	2.06e-05	GCUGAG_EXON	-	-	-	84
brain	-2.66705	0.000392512	GGUGUU_EXON	-	-	-	21
brain	-2.06304	7.37e-06	GGCCCA_EXON	-	SC35;	-	59
brain	1.62399	9.58e-06	AAUAUG_DU	-	-	-	94
brain	1.75031	0.00377647	UAUCAC_DU	-	-	-	33
brain	-1.2592	2.73e-05	UUUAUA_DU	-	-	-	200
brain	-0.880182	0.00208228	UCUUUG_DU	-	-	-	162
brain	-2.03674	0.00351472	CUCACG_DU	-	-	-	24
brain	1.62905	0.00135216	GUAACU_DU	-	-	-	48
brain	-1.80317	0.00386221	GUAUGC_DU	-	-	-	31
brain	1.55305	0.00133426	GUUAUC_DU	-	-	-	52
brain	-1.96628	2.53e-05	GUUUAC_DU	-	-	-	56
brain	-1.64356	0.00460911	GUUGAC_DU	-	-	-	36
brain	1.76268	0.00127724	GCAAGC_DU	-	-	-	41
brain	2.54662	5.52e-05	GCCAAU_DU	-	-	-	30
brain	2.35337	0.000514894	GGUCCA_DU	-	-	-	27
brain	-1.42963	0.00062502	AUAUCA_DD	-	NOVA;	-	71
brain	-1.52725	5.79e-05	ACUGAG_DD	-	-	-	87
brain	1.16348	0.00168685	UAGGAA_DD	-	hnRNPA1;	-	92
brain	1.43957	0.000219345	UUGUGC_DD	-	-	-	82
brain	-1.41514	0.00147737	CACACC_DD	-	-	-	63
brain	1.67082	0.000121106	CCAUUG_DD	-	-	-	67
brain	2.07084	0.000160516	GUCCAU_DD	-	-	-	40
brain	-1.2347	0.00168325	GCAGCA_DD	-	-	-	80
brain	-4.07182	2.33e-10	AUUUAU_UU	UAAAUG_UD	-	-	31
brain	1.52686	0.000574971	AUUUAU_UU	UUUGUU_DU	-	TIA1/TIAR;HuR(RNAcompete);	68
brain	2.31516	0.000411405	AGGCGG_UU	GCGGCG_UU	-	-	28	15
brain	2.54722	0.00354773	UUGAUA_UU	CUCUUU_UD	-	-	16
brain	4.19514	1.85e-07	UUGGAG_UU	GGCUGG_UU	-	-	19
brain	3.0752	3.71e-05	CUUCCA_UU	UUUCUC_UD	-	-	22
brain	3.24761	0.000306793	GGAAUA_UU	AGUUUU_UD	-	-	15
brain	3.07542	0.000136386	GGCUGG_UU	UCCCCA_DD	-	hnRNPK;	20
brain	3.71497	4.17e-06	UAUCUU_UD	AAUUUG_DU	-	-	19
brain	2.36336	2.96e-06	UUUUAA_UD	AAUGUA_DU	SAM68;	-	48
brain	2.35567	0.000201554	UUCUCU_UD	UCCUCU_UD	PTB(other)	PTB(other)	31
brain	3.55001	1.02e-06	UCUUCC_UD	CCUUCU_DD	PTB(other)	PTB(other)	23
brain	-2.81211	0.000251328	AAAGAA_EXON	UCUCUA_DU	FUSIP1(RNAcompete);TRA2;	-	20
brain	-2.56404	0.00141044	GCUCAC_EXON	GUAUUU_DU	-	-	19
brain	3.5922	3.38e-05	AGCCAG_DU	CCAGGG_DU	-	-	24	12
brain	3.20056	0.000162168	UAAUUU_DU	UGGUAU_DD	-	-	18
brain	-3.95941	1.1e-08	CCAGGG_DU	GCCAGG_DU	-	-	39	33
brain	-2.06923	0.0021386	AGGCUG_DD	CCACUG_DD	-	SF2;	27
brain	-2.52544	0.00420777	UGCAGU_DD	CCCAGC_DD	-	SF2;	16
breast	-1.06296	0.000973406	AAUUAG_UU	-	-	-	77
breast	1.46394	0.000322217	AUUGGU_UU	-	-	-	49
breast	1.00944	0.000483247	ACUGAG_UU	-	-	-	97
breast	1.00097	0.00122255	AGUGCA_UU	-	-	-	87
breast	1.46501	0.000288508	UAAGCU_UU	-	-	-	49
breast	-0.812014	0.00563731	UUUUGC_UU	-	-	-	96
breast	-2.13015	0.000131507	UGACCG_UU	-	-	-	25
breast	1.10432	0.000397711	UGUUCA_UU	-	-	-	89
breast	0.798289	0.00391796	UGGGUU_UU	-	-	-	111
breast	-1.28471	0.00131823	GAAUAG_UU	-	DAZAP1;	-	51
breast	1.8898	2.44e-06	GAACAC_UU	-	-	-	50
breast	-1.71999	4.76e-06	GUUCAG_UU	-	-	-	62
breast	-1.58214	0.00217981	GGUAAC_UU	-	-	-	29
breast	0.548289	0.00232142	AAUUUU_UD	-	SAM68;	-	342
breast	-1.06692	0.00207623	AAUGCA_UD	-	-	-	70
breast	-0.952266	0.00221467	AAGCCA_UD	-	-	-	84
breast	1.13815	0.00784766	AUAAGG_UD	-	-	-	43
breast	-1.77701	1.23e-06	AUACAG_UD	-	-	-	61
breast	-2.07624	6.18e-06	AUAGUC_UD	-	-	-	37
breast	-1.45338	1.43e-05	AUGAUA_UD	-	-	-	73
breast	-1.15898	0.000111572	UAAGAA_UD	-	TRA2;	-	92
breast	1.30392	0.000514735	UAAGCU_UD	-	-	-	58
breast	1.21649	0.000909655	UAUAGG_UD	-	-	-	59
breast	-1.62416	6.97e-08	UAGUUU_UD	-	-	-	127
breast	1.25465	0.000118687	UUACAA_UD	-	-	-	76
breast	0.841044	7.98e-06	UUUUAA_UD	-	SAM68;	-	350
breast	1.89816	8e-07	CACAAU_UD	-	-	-	55
breast	1.78183	4.13e-06	CACUAU_UD	-	-	-	53
breast	1.07971	0.00172873	GAAACC_UD	-	-	-	67
breast	-1.21667	2.6e-05	GCCUUG_UD	-	-	-	99
breast	-2.34508	0.00158215	GCGCCA_UD	-	-	-	14
breast	2.2241	0.000237734	AUCACG_EXON	-	-	-	21
breast	-2.9561	3.43e-05	AUCGGC_EXON	-	-	-	15
breast	1.07109	0.00157956	AUGGUG_EXON	-	-	-	69
breast	-2.30512	1.44e-11	ACCCUG_EXON	-	-	-	71
breast	1.38344	0.000143868	AGCCCA_EXON	-	-	-	61
breast	-1.6868	0.000221701	AGCGGC_EXON	-	-	-	38
breast	-1.47698	0.00222784	UAUGAG_EXON	-	-	-	33
breast	1.32982	0.000538596	CAACAG_EXON	-	-	-	54
breast	1.47883	0.000125079	CAUGCC_EXON	-	-	-	53
breast	1.4056	0.000323536	CAGACC_EXON	-	-	-	52
breast	-2.08374	9.63e-06	CAGGUU_EXON	-	-	-	36
breast	-2.11945	7.48e-06	GAACUU_EXON	-	-	-	35
breast	2.29679	1.22e-08	GAUCCA_EXON	-	-	-	50
breast	-1.39515	0.000529451	GUUUUU_EXON	-	hnRNPC;TIA1/TIAR;	-	49
breast	1.19319	0.00107828	GCUCAC_EXON	-	-	-	64
breast	1.125	0.00113836	GCUCAG_EXON	-	-	-	69
breast	1.43711	0.00208438	GGACUC_EXON	-	-	-	36
breast	-1.26878	3.81e-05	AUAUGU_DU	-	-	-	86
breast	1.10883	1.98e-05	AUUCUG_DU	-	-	-	126
breast	-1.5193	0.000116879	ACAUAC_DU	-	-	-	51
breast	-1.22663	0.000339907	UAUUGG_DU	-	-	-	69
breast	-0.942835	0.00264661	UACAGG_DU	-	SRp40;	-	85
breast	-2.09944	0.00150227	UCGCUG_DU	-	MBNL1;SC35;	-	18
breast	1.30137	0.000129967	CAGCUA_DU	-	-	-	72
breast	0.954374	0.000367336	CUGUUG_DU	-	-	-	116
breast	-0.796537	0.00232715	CCUUCC_DU	-	-	-	121
breast	1.56737	0.000356072	GAUCAU_DU	-	-	-	41
breast	1.13224	9.27e-05	GGGUGG_DU	-	TLS;	-	128
breast	1.38261	0.000278041	AAUCUA_DD	-	-	-	57
breast	-1.13492	0.000590814	AACAUA_DD	-	-	-	78
breast	-1.20582	0.00212102	AUCAUA_DD	-	-	-	51
breast	0.869579	0.00112613	ACUUUG_DD	-	-	-	117
breast	1.23888	0.0056814	AGAACC_DD	-	-	-	39
breast	1.45741	0.000148649	AGAUUC_DD	-	-	-	55
breast	-1.01778	0.00259115	AGCAUC_DD	-	-	-	71
breast	0.9686	0.00066253	AGCCAC_DD	-	-	-	101
breast	1.81277	1.92e-06	UAGGGA_DD	-	hnRNPA1;	-	55
breast	-1.41394	5.87e-05	UCUUAG_DD	-	-	-	65
breast	-1.48372	1.38e-07	UCUCCA_DD	-	-	-	104
breast	1.22199	4.82e-05	UGAAGG_DD	-	-	-	90
breast	1.0773	0.0001283	UGUUAU_DD	-	-	-	107
breast	1.72893	0.000501172	CAAUAG_DD	-	-	-	32
breast	0.926058	0.00122702	CAGGGC_DD	-	-	-	103
breast	0.943424	0.00790791	CUAAGA_DD	-	-	-	63
breast	0.905547	0.00824734	CUGGAC_DD	-	-	-	68
breast	-1.02878	0.000311035	CCAGAG_DD	-	-	-	105
breast	3.02821	5.17e-05	CGUUGA_DD	-	-	-	14
breast	1.43271	3.65e-05	GAAGAU_DD	-	SF2(other)	-	66
breast	1.06517	0.00460542	GUCAUG_DD	-	SRp40;	-	56
breast	-1.10056	0.000192265	GUGAUU_DD	-	-	-	95
breast	-1.19747	0.000422405	GGUCUU_DD	-	-	-	69
breast	-2.6003	0.000206259	AAGGUA_UU	UUUUGU_UD	-	TIA1/TIAR;	16
breast	-2.14276	0.000268968	ACUAAA_UU	UUGUUU_UD	-	TIA1/TIAR;HuR(RNAcompete);	23
breast	-2.82702	3.31e-06	UUCUUU_UU	AUGAGA_UD	TIA1/TIAR;PTB(RNAcompete);PTB;	-	21
breast	2.17253	5.05e-05	UUCUUU_UU	AUUUCC_DD	TIA1/TIAR;PTB(RNAcompete);PTB;	-	27
breast	-4.00595	5.28e-11	CCUGCA_UU	GGCCCC_UU	-	-	21
breast	-1.94714	0.000131361	GGAGGG_UU	GGGGGG_UU	PSF;	PSF;	30
breast	-2.12586	8.06e-05	AAAGCA_UD	UUUGUU_UD	-	TIA1/TIAR;HuR(RNAcompete);	30
breast	-1.42874	0.00305878	AAUAUU_UD	AUUUUG_DD	SAM68;	TIA1/TIAR;	35
breast	-1.19918	0.00192717	AGUUUU_UD	UUUUGU_UD	-	TIA1/TIAR;	58
breast	-1.96215	1.73e-05	UACUUG_UD	UUACUU_UD	-	PTB(RNAcompete);	38	33
breast	1.85834	0.000915368	UAGUUU_UD	UUGUUU_UD	-	TIA1/TIAR;HuR(RNAcompete);	35
breast	2.25875	0.00134931	UUUUAA_UD	AGAAUA_EXON	SAM68;	-	16
breast	-2.26886	3.69e-06	UUUUAA_UD	UCUAAA_DD	SAM68;	-	36
breast	2.89134	1.36e-06	UUUGUU_UD	UAAUAG_DU	TIA1/TIAR;HuR(RNAcompete);	-	23
breast	-1.68722	0.00242416	UUUGUU_UD	UGAUAU_DU	TIA1/TIAR;HuR(RNAcompete);	-	26
breast	-3.44194	2.45e-07	GAUUAA_UD	AGUUUU_DU	-	-	18
breast	1.97308	0.00642353	GAGGAG_UD	UCUGCU_DU	-	-	15
breast	2.71221	0.00026626	GGCCUC_UD	ACAGCA_DD	-	SF2;	14
breast	-3.66886	1.76e-07	UGUUUG_DU	CCAAGU_DU	-	-	16
breast	3.21979	1.54e-06	CUCCUG_DU	GUAGAG_DD	-	-	17
breast	-3.75407	1.86e-07	GCAUUG_DU	UUUCUG_DD	-	-	15
breast	-3.5885	1.65e-08	GCACAG_DU	GGGUGG_DU	-	TLS;	23
breast	1.73925	0.00751926	GGCUCA_DU	CUGGGU_DD	-	-	18
breast	-1.72029	0.000898784	AUUAGA_DD	UUUAUU_DD	-	TIA1/TIAR;HuR(RNAcompete);	30
colon	0.968634	0.00157883	AAAAUC_UU	-	-	-	85
colon	-1.12264	0.00196915	AUUCUA_UU	-	-	-	59
colon	-1.17526	0.0055468	ACAUGC_UU	-	-	-	41
colon	-1.10041	7.76e-05	AGAGGA_UU	-	PSF;SRp40;	-	100
colon	0.805921	0.00421747	UUUGGU_UU	-	-	-	98
colon	-1.74421	0.000470708	CACUAA_UU	-	-	-	29
colon	-1.19243	0.000731977	CUCUAA_UU	-	-	-	61
colon	-2.28589	0.00214637	CCAUCG_UU	-	-	-	13
colon	-1.13298	0.00244804	CGAGGG_UU	-	-	-	60
colon	1.21749	0.00121966	GAAUUC_UU	-	-	-	55
colon	1.00972	0.00143806	GAGACA_UU	-	-	-	76
colon	1.75005	1.49e-05	GUUGUA_UU	-	-	-	47
colon	1.07963	0.00217826	GUGUUC_UU	-	CUGBP2;	-	60
colon	-1.34726	0.000307172	GGAAUA_UU	-	-	-	54
colon	-1.77023	0.00236359	GGUUCG_UU	-	-	-	22
colon	0.919004	0.00492424	GGUGAA_UU	-	-	-	72
colon	-0.829589	0.000603472	GGGCCC_UU	-	-	-	155
colon	-1.26527	1.05e-05	AAAUAG_UD	-	DAZAP1;	-	97
colon	-0.69232	0.00205147	AAAUUU_UD	-	SAM68;	-	176
colon	-0.777651	0.00409998	ACAGAG_UD	-	-	-	106
colon	1.9272	0.00503322	UACGUG_UD	-	-	-	16
colon	1.00684	0.0037793	UUUGAC_UD	-	-	-	63
colon	1.13609	3.42e-05	CAAUUU_UD	-	-	-	104
colon	-1.33535	0.00148422	CACCUA_UD	-	-	-	41
colon	-1.1745	0.00120092	CCAUGA_UD	-	SF2;	-	56
colon	1.34686	0.0012085	GAUAUA_UD	-	-	-	49
colon	1.29849	0.00221687	GAUGUC_UD	-	-	-	41
colon	1.27967	0.000881465	GUAUUC_UD	-	-	-	51
colon	-1.32047	0.000548352	GCUAUU_UD	-	-	-	51
colon	1.04211	0.000926701	GCUCUC_UD	-	PTB;	-	77
colon	-2.29369	1.04e-05	GGGUAA_UD	-	-	-	27
colon	1.01418	0.0031728	UUCAGC_EXON	-	-	-	64
colon	1.45174	0.000242346	UUGGCC_EXON	-	-	-	48
colon	0.963573	0.00328487	UCCACC_EXON	-	-	-	70
colon	-1.25634	0.00123226	UGAUGU_EXON	-	-	-	50
colon	-1.22455	0.00337657	UGACAG_EXON	-	-	-	43
colon	0.890619	0.00215325	CAGCCA_EXON	-	-	-	94
colon	1.02612	0.0015458	CUGAAA_EXON	-	-	-	73
colon	2.04427	0.000130696	CCCCCC_EXON	-	hnRNPK;	-	26
colon	-0.875341	0.00708923	AAGGCA_DU	-	-	-	72
colon	1.26148	0.000330031	AUAUUC_DU	-	-	-	64
colon	-1.21737	0.000565068	AUUCAA_DU	-	-	-	67
colon	1.31215	0.00108221	AUUGCC_DU	-	-	-	46
colon	1.5998	0.000323301	ACUACU_DU	-	-	-	38
colon	-1.10127	8.53e-05	AGUGUU_DU	-	-	-	102
colon	-0.97369	0.000213011	UAAAUG_DU	-	-	-	117
colon	1.30102	0.000640017	UAGAUA_DU	-	-	-	52
colon	-1.08221	0.00549914	UUCAAC_DU	-	-	-	54
colon	-0.720383	0.00383165	UUCCCU_DU	-	-	-	131
colon	1.07855	0.000327179	CAAAAU_DU	-	SAM68;	-	86
colon	-1.30011	6.79e-05	CCAAAU_DU	-	-	-	71
colon	-1.42421	0.00225531	CGGGUG_DU	-	-	-	34
colon	1.69288	0.000800106	GCAGUA_DU	-	-	-	29
colon	-1.1942	0.0018385	AUUAGG_DD	-	-	-	50
colon	1.34989	0.00066689	ACACAA_DD	-	-	-	48
colon	1.39749	9.27e-05	ACAGGA_DD	-	SRp30c;	-	62
colon	1.33778	0.000126272	AGUAUA_DD	-	-	-	63
colon	-0.852454	0.000461792	UUUCAG_DD	-	-	-	135
colon	-0.824705	0.00653917	UUCCAA_DD	-	-	-	85
colon	0.902173	0.00303121	UCACAU_DD	-	NOVA;	-	84
colon	0.991132	0.00319932	UGAACA_DD	-	SF2;	-	69
colon	2.37744	0.000295018	UGCCGU_DD	-	-	-	17
colon	1.23659	0.000170271	CAUCCU_DD	-	-	-	70
colon	1.05161	0.000515123	GAGGCA_DD	-	SF2;	-	85
colon	3.56207	7.62e-07	CAGUGG_UU	CUCAGA_DD	-	-	14
colon	-2.77812	0.000107441	GCUCAU_UU	GGAGGC_UU	-	-	14
colon	-2.2499	0.000164816	GCCCUC_UU	GGCGGG_UU	-	-	21
colon	-1.56487	0.000744849	AGAAUU_UD	UUGUUU_DD	-	TIA1/TIAR;HuR(RNAcompete);	35
colon	1.93082	0.00500095	UAGUUU_UD	UUCAGU_DU	-	-	18
colon	2.58492	1.94e-06	UUCCUC_UD	UCUCCU_UD	-	-	25
colon	2.46225	0.00016378	UUGCCU_UD	GCCUCA_UD	MBNL1;	SC35;	17	9
colon	3.28731	1.1e-05	AAUGAU_EXON	UUUUAU_DU	9G8;	TIA1/TIAR;	13
colon	-2.83549	6.19e-07	AAUAAA_DU	AGAAAU_DU	SLM2(RNAcompete);SAM68;	-	24
colon	-1.1971	0.000708899	UUAAAA_DU	CUUUUU_DD	SAM68;	hnRNPC;TIA1/TIAR;PTB;	63
colon	-2.19064	0.000294418	UUACUU_DU	CAUUUC_DD	PTB(RNAcompete);	NOVA;	20
colon	-2.60349	2.69e-07	UUUGAA_DU	AAAUUA_DD	-	-	29
colon	1.97864	0.00017427	UCUGAG_DU	CUGAGA_DU	-	9G8;	27	24
heart	-1.66008	0.000603171	AAUCAC_UU	-	-	-	33
heart	1.18192	0.000181912	AAUGUG_UU	-	-	-	80
heart	-1.82865	1.07e-09	AUUUAA_UU	-	SAM68;	-	148
heart	-1.39586	0.000650715	AUGUAG_UU	-	-	-	46
heart	-2.2751	4.49e-05	ACUAGC_UU	-	-	-	24
heart	-1.11987	0.00487022	UAGAGG_UU	-	-	-	48
heart	1.26363	1.76e-06	UUAUUA_UU	-	-	-	123
heart	1.65987	4.17e-06	UUGCAA_UU	-	-	-	61
heart	-1.57596	3.92e-06	UUGGCA_UU	-	-	-	66
heart	1.9653	9.6e-08	UCUACU_UU	-	-	-	58
heart	0.969287	0.00347375	UCUGAU_UU	-	-	-	72
heart	-1.46671	4.44e-08	UGUUUA_UU	-	-	-	120
heart	-1.59466	0.00154312	CAACUC_UU	-	-	-	30
heart	1.26025	0.00138493	CAGUAU_UU	-	-	-	50
heart	1.18674	1.97e-05	CCGGGG_UU	-	-	-	114
heart	1.18632	0.000246292	GACAGA_UU	-	-	-	75
heart	-2.03471	0.000536721	GAGCGU_UU	-	-	-	22
heart	1.1871	1.89e-05	GUCUUU_UU	-	-	-	107
heart	-1.25124	6.96e-05	GGUGCC_UU	-	-	-	81
heart	-1.05322	0.000434357	AAAAGC_UD	-	-	-	89
heart	0.934366	0.00579286	AAAUCC_UD	-	-	-	67
heart	1.30585	0.000176993	AAAGGG_UD	-	-	-	65
heart	-1.0831	0.00315534	AAUAGC_UD	-	-	-	60
heart	1.61726	3.63e-05	UAAUCC_UD	-	-	-	50
heart	-1.53126	1.2e-06	UUGAGG_UD	-	-	-	82
heart	-1.34263	5.6e-05	UCAGAU_UD	-	-	-	70
heart	2.20009	3.45e-11	UGCAGG_UD	-	PSF;SRp40;	-	72
heart	0.763044	0.00538482	UGCCCU_UD	-	-	-	108
heart	1.2545	0.00210974	CAAUGA_UD	-	-	-	46
heart	-0.931453	8.73e-05	CCCUUU_UD	-	-	-	147
heart	1.2469	0.00236009	GAGCAC_UD	-	SC35;	-	45
heart	-1.07767	0.000211019	GAGGAA_UD	-	PSF;	-	98
heart	-1.45453	0.00290215	GUAGGC_UD	-	-	-	31
heart	-1.0267	0.00013944	GUUCUU_UD	-	-	-	110
heart	1.54643	5.89e-06	GGAUGA_UD	-	-	-	68
heart	-1.49771	0.00233797	GGUAGU_UD	-	DAZAP1;	-	31
heart	-1.02753	0.00606618	GGGAGU_UD	-	-	-	55
heart	1.27737	0.000155754	AAAAAC_EXON	-	TRA2;	-	71
heart	-1.94805	4.13e-05	UGGUUC_EXON	-	-	-	34
heart	-1.62931	0.000650889	CAGCCG_EXON	-	-	-	33
heart	-2.92174	9.11e-07	CUCGGA_EXON	-	SF2;	-	21
heart	-2.27769	1.22e-06	CCAACC_EXON	-	SF2;	-	35
heart	1.98804	0.000315277	CCCCGA_EXON	-	SF2;	-	24
heart	1.68568	0.000327955	GUCCUU_EXON	-	-	-	34
heart	1.818	0.00642816	GGGUGU_EXON	-	TLS;	-	17
heart	1.80618	1.51e-05	AUUACC_DU	-	-	-	44
heart	-1.71018	0.000308352	ACAUCA_DU	-	-	-	33
heart	0.972167	0.000287709	AGGGAA_DU	-	PSF;	-	111
heart	-1.17547	0.000714979	UAAGUA_DU	-	-	-	66
heart	-1.16122	0.000273677	UAAGCA_DU	-	-	-	77
heart	-1.63647	0.000103325	UAGUGG_DU	-	-	-	44
heart	1.24631	2.53e-06	UUAGAA_DU	-	-	-	119
heart	-0.922122	0.00225545	UCAUAU_DU	-	-	-	87
heart	-1.07679	0.000714759	UCCCAU_DU	-	hnRNPK;	-	76
heart	1.67001	4.33e-10	UGCUCU_DU	-	-	-	114
heart	-1.62316	0.000415496	CAAUCA_DU	-	-	-	37
heart	-1.24047	0.000284947	CACUUA_DU	-	-	-	66
heart	-1.28817	0.00254107	CACCUA_DU	-	-	-	41
heart	1.47579	0.000964411	CUAUUG_DU	-	-	-	38
heart	0.71773	0.00622582	CUUUAA_DU	-	-	-	117
heart	-1.27452	0.00633201	CUCAAC_DU	-	-	-	34
heart	-1.39365	1.94e-06	GUUAUU_DU	-	-	-	99
heart	1.76179	1.18e-05	GCUAAA_DU	-	-	-	47
heart	1.60235	5.98e-07	GGUCAG_DU	-	SC35;	-	78
heart	-1.36532	1.56e-08	AACUUU_DD	-	-	-	147
heart	-1.88442	7.9e-06	AAGGUC_DD	-	-	-	43
heart	2.0429	3.81e-05	ACUACA_DD	-	9G8;	-	31
heart	1.20498	0.000382575	ACUUAU_DD	-	-	-	69
heart	-3.89256	4.03e-09	AGCCCG_DD	-	-	-	17
heart	1.44796	6.4e-07	UUGUGG_DD	-	-	-	96
heart	-1.05635	2.67e-05	UCCCUG_DD	-	-	-	132
heart	1.8567	0.000547798	UGCGUG_DD	-	SRp55;	-	26
heart	1.74072	1.06e-05	CUCCAA_DD	-	SC35;	-	49
heart	-2.17608	0.0031105	CGUCAG_DD	-	-	-	14
heart	-1.09314	0.00230903	GAUUGU_DD	-	-	-	62
heart	-1.10078	0.000497861	GAUGUG_DD	-	-	-	81
heart	-1.29628	0.000538204	GACCUC_DD	-	-	-	55
heart	-1.4398	3.11e-06	GAGGUU_DD	-	-	-	86
heart	-1.21622	0.000497266	GUUAUA_DD	-	-	-	63
heart	0.694117	0.00453539	GUUUAU_DD	-	-	-	143
heart	1.64311	0.0017231	GUCAAC_DD	-	-	-	27
heart	-1.01346	0.00146236	GUGGUU_DD	-	-	-	80
heart	-1.50543	1.48e-05	GGAAUA_DD	-	-	-	66
heart	-1.1279	0.0022723	GGGGAU_DD	-	PSF;	-	57
heart	2.51588	3.75e-05	AAUAUG_UU	AAAAAU_UD	-	SAM68;	21
heart	2.02732	0.000612209	AUUUAA_UU	CUUUUC_UD	SAM68;	TIA1/TIAR;PTB;	27
heart	2.02422	0.000110931	AUUUAA_UU	AAUGAA_DD	SAM68;	-	36
heart	1.84261	0.00721637	UAAAUC_UU	GUAAAU_UU	-	-	16	8
heart	-1.47533	0.0010921	UUUAAU_UU	AAAAUA_UD	SAM68;	SAM68;TRA2;	42
heart	-1.67865	0.00134388	UGCAUG_UU	GCAUGU_UU	FOX1;FOX1(other)	FOX1;FOX1(other)	28	27
heart	2.54531	0.000386851	UGGGGG_UU	CGCGCG_UU	-	RBM4(RNAcompete);	15
heart	-2.52397	6.79e-05	GUUAUU_UU	AAAACA_UD	-	-	19
heart	1.85758	1.15e-08	AAAAUA_UD	UUUUUU_UD	SAM68;TRA2;	hnRNPC;TIA1/TIAR;HuR(RNAcompete);SAM68;	79
heart	2.41275	0.000123739	AAAUAA_UD	UCAGAA_DU	SLM2(RNAcompete);SAM68;	-	19
heart	2.20677	6.48e-05	AAAUUU_UD	AGCAUU_UD	SAM68;	-	26
heart	2.25014	0.00131335	ACUUUA_UD	AGUGUU_DU	-	-	15
heart	2.54997	0.000368966	UAAAUU_UD	UUUAGC_DD	SAM68;	-	15
heart	-1.8706	0.00141827	UUUUUU_UD	GUUCUC_DU	hnRNPC;TIA1/TIAR;HuR(RNAcompete);SAM68;	-	22
heart	1.63426	0.000107738	UUUCUG_UD	UUCAUU_UD	-	NOVA;	43
heart	2.38019	0.000506411	CAAAUA_UD	GUUUUA_UD	-	TIA1/TIAR;	17
heart	-1.72009	0.00605002	GAUUCU_UD	UAUUUA_DU	-	SAM68;	19
heart	2.46596	0.000567727	GCUAAA_EXON	UUUAAA_DU	-	SAM68;	15
heart	-2.40687	0.00106933	UAUCAU_DU	CAUUUA_DU	NOVA;	-	14
heart	3.25234	8.12e-08	UGGUUA_DU	GGUUAU_DU	-	-	22	20
heart	-2.78089	5.06e-05	GAGGCC_DU	GCCGAG_DU	-	-	16	14
liver	1.27212	0.00121224	AUUAGU_UU	-	-	-	46
liver	1.10301	0.000770862	ACAGGG_UU	-	SRp40;	-	63
liver	1.68899	0.00024924	ACCUUA_UU	-	-	-	31
liver	-1.67737	0.000177012	AGAUCU_UU	-	9G8;	-	34
liver	-0.914344	0.00414287	AGUGUU_UU	-	-	-	72
liver	0.721213	0.00521952	UUAAAU_UU	-	SAM68;	-	116
liver	1.11668	6.54e-05	UCCUUC_UU	-	-	-	90
liver	-0.921147	0.0014782	UGAGAG_UU	-	9G8;	-	82
liver	1.31333	0.00136944	UGCCUA_UU	-	-	-	40
liver	1.39263	7.81e-06	CAGCCA_UU	-	-	-	73
liver	-1.18412	0.000394954	CUCACC_UU	-	-	-	63
liver	1.10904	0.0018369	CCACUU_UU	-	-	-	54
liver	1.73776	0.00217179	GACCCG_UU	-	-	-	20
liver	1.25038	1.81e-06	GUUUCU_UU	-	PTB;	-	105
liver	-1.77176	3.45e-08	GUUCUG_UU	-	SC35;	-	66
liver	-1.14356	0.0027621	GUUGAA_UU	-	-	-	47
liver	-1.03072	0.000142438	GUGGCU_UU	-	-	-	96
liver	1.1723	0.00541356	GCUCGG_UU	-	-	-	40
liver	-1.46302	0.000496808	AACUCA_UD	-	-	-	38
liver	-1.22179	0.000256749	AUCUUA_UD	-	-	-	61
liver	1.68785	0.000238422	ACAAGU_UD	-	-	-	31
liver	1.31116	5.27e-05	UAAACU_UD	-	-	-	71
liver	0.836686	8.74e-06	UAUUUU_UD	-	TIA1/TIAR;HuR(RNAcompete);SAM68;	-	265
liver	1.27583	0.00457105	UAGAAC_UD	-	-	-	33
liver	-2.20877	7.74e-06	UCAACA_UD	-	-	-	28
liver	-1.26087	0.000365212	UCCUUA_UD	-	-	-	54
liver	-1.58162	0.000139842	CAGUAG_UD	-	-	-	38
liver	1.03486	0.000687431	CAGGGC_UD	-	-	-	80
liver	1.92501	4.69e-06	CUAUAG_UD	-	-	-	38
liver	-1.29273	0.0020405	CCAUUG_UD	-	-	-	39
liver	-0.906217	0.00187802	CCACCU_UD	-	-	-	85
liver	-2.07069	0.00262799	CCUCGC_UD	-	-	-	14
liver	-1.87891	0.000351359	CCGUCU_UD	-	-	-	23
liver	1.05792	0.00640731	GAAGCA_UD	-	PSF;	-	44
liver	-0.725195	0.00349429	GUUUUG_UD	-	TIA1/TIAR;	-	115
liver	1.91617	7.38e-07	GUUGUG_UD	-	CUGBP2;	-	48
liver	-1.58055	0.000450829	GUCAUC_UD	-	-	-	33
liver	1.62924	1.42e-05	GCAUUA_UD	-	-	-	49
liver	-0.889289	0.00490673	GCUUUC_UD	-	-	-	68
liver	-0.841254	0.000398019	GCUGGG_UD	-	-	-	133
liver	-2.81426	2.19e-07	GGUAUA_UD	-	-	-	23
liver	2.66126	2.76e-06	AUUUGU_EXON	-	-	-	20
liver	-1.87562	0.000847257	UUUUUU_EXON	-	hnRNPC;TIA1/TIAR;HuR(RNAcompete);SAM68;	-	21
liver	1.33403	0.00456609	CAUUGG_EXON	-	-	-	30
liver	1.5777	5.37e-05	CUGUGA_EXON	-	-	-	45
liver	2.09559	4.14e-06	CCUGUA_EXON	-	-	-	32
liver	2.26105	2.98e-06	GUGCUU_EXON	-	MBNL1;	-	28
liver	-1.3307	0.00166405	GCAGGG_EXON	-	-	-	38
liver	-1.22988	0.00103611	ACAUAU_DU	-	NOVA;	-	48
liver	0.9052	0.00536169	ACUGCU_DU	-	-	-	64
liver	-1.21356	5.95e-05	AGAGGG_DU	-	-	-	81
liver	-1.16573	0.00198388	AGCCAU_DU	-	-	-	47
liver	-1.20911	0.000597785	UAGCUU_DU	-	-	-	55
liver	-1.07069	0.000138504	UCCUGU_DU	-	-	-	89
liver	-1.2905	0.000356325	CAAACU_DU	-	-	-	53
liver	1.25574	0.00103507	CAUCAG_DU	-	-	-	46
liver	1.26933	0.000263362	CCCCCA_DU	-	hnRNPK;	-	68
liver	-1.66084	9.5e-06	GAAUUC_DU	-	-	-	50
liver	-1.61188	0.000436489	GUCAUC_DU	-	-	-	31
liver	-1.30142	0.00161881	GUGCAU_DU	-	-	-	41
liver	2.5074	1.69e-05	GCACUA_DU	-	-	-	19
liver	-1.53448	0.00602894	GGUGUA_DU	-	-	-	21
liver	-1.17464	6.36e-05	AAAAGC_DD	-	-	-	81
liver	-1.65292	0.000587775	AUAAGC_DD	-	-	-	28
liver	-1.52162	8.44e-06	ACCAUG_DD	-	-	-	59
liver	-1.24255	0.00245582	AGGGAC_DD	-	-	-	40
liver	-1.1924	0.00114279	UAUCUG_DD	-	-	-	52
liver	-1.22284	0.00240838	UAGGGG_DD	-	PSF;	-	41
liver	1.09731	0.000127075	UCUUAA_DD	-	-	-	89
liver	1.56582	3.22e-08	UGGAGG_DD	-	PSF;	-	89
liver	1.88817	1.35e-07	CAUGCC_DD	-	-	-	56
liver	1.00229	0.00712113	CAGACC_DD	-	-	-	48
liver	-1.32731	0.00249597	CAGGUA_DD	-	-	-	34
liver	1.16843	0.00103989	CUUAGA_DD	-	-	-	56
liver	-1.74493	0.00500843	CGUCCC_DD	-	-	-	17
liver	-1.07017	0.00311863	GAAGUG_DD	-	-	-	51
liver	3.13378	7.29e-06	AAUUAC_UU	UAAUUA_UU	-	SAM68;	14	12
liver	-3.41696	1.18e-05	ACUCUU_UU	AAAGUG_UD	-	-	12
liver	3.08476	1.05e-05	AGCUAU_UU	UUUUGU_DD	-	TIA1/TIAR;	13
liver	1.76064	0.00650463	AGCGGG_UU	CGGGCU_UU	-	-	16
liver	-2.36894	0.00125419	UGUGUG_UU	AUGGCA_DD	CUGBP2;	-	12
liver	-1.61214	0.0076814	UGGGUU_UU	GGGAGG_UU	-	-	18
liver	2.70263	8.67e-08	CCCGGC_UU	CCGGGG_UU	SRp55;	-	27
liver	2.82981	0.000411036	GGGAGG_UU	CAAUUC_DU	-	SAM68;	10
liver	-3.1307	2.99e-05	AAAGUG_UD	AGAAAG_DD	-	-	13
liver	2.68907	0.000542155	ACUUUG_UD	AAUCAU_DU	-	-	11
liver	-3.69175	4.38e-06	AGUAGC_UD	AAAUCA_DU	DAZAP1;	-	10
liver	2.50737	0.000905642	AGUGAG_UD	AGCCCA_UD	-	-	11
liver	3.39217	2.47e-06	UAUUUA_UD	AACUAA_DU	SAM68;	-	13
liver	3.18732	0.000131496	UUAAUA_UD	AAAUGA_EXON	-	-	10
liver	-2.10031	0.00761254	CAGUGA_UD	GAGGGC_DU	-	-	12
liver	-2.66552	0.000385687	CAGUGA_UD	GUGGGU_DU	-	-	12
liver	1.66578	0.00158091	UUUAAC_DU	UUUUCU_DU	-	TIA1/TIAR;PTB;	24
liver	-2.30366	0.00130614	GGGGCA_DU	UGGGGA_DD	hnRNP F/H(other)	hnRNP F/H(other)	13
liver	-2.87135	5.09e-05	AUAUCU_DD	CAAAAA_DD	-	TRA2;	13
lymphnode	1.07466	0.000185775	AAAGCA_UU	-	-	-	91
lymphnode	-1.44076	0.000358448	AACUAA_UU	-	-	-	44
lymphnode	1.69866	2.24e-06	AUCUCC_UU	-	-	-	55
lymphnode	-1.17181	0.000500905	ACCUGC_UU	-	SC35;	-	65
lymphnode	-1.55065	7.78e-06	UAUCUG_UU	-	-	-	60
lymphnode	1.55823	0.0016549	UACAUC_UU	-	9G8;	-	29
lymphnode	-1.29499	0.000581883	UAGCCA_UU	-	-	-	50
lymphnode	-1.11219	8.76e-06	UUUCUA_UU	-	-	-	125
lymphnode	-1.32917	0.000199306	UUGUAC_UU	-	-	-	59
lymphnode	-1.08033	0.00492691	UGACCC_UU	-	-	-	47
lymphnode	1.28391	1.22e-06	UGCUGC_UU	-	MBNL(other)	-	110
lymphnode	-1.44503	0.00353536	CAUACC_UU	-	-	-	29
lymphnode	-1.58547	0.000555184	CUCGCU_UU	-	-	-	34
lymphnode	1.40965	0.000188721	CUGAUA_UU	-	-	-	50
lymphnode	-1.08709	0.000130049	CUGAGU_UU	-	-	-	93
lymphnode	-0.822249	0.00647845	CCAAAA_UU	-	-	-	82
lymphnode	0.88482	0.00178718	CGGGCG_UU	-	-	-	95
lymphnode	1.48329	7.35e-05	GAAGUA_UU	-	-	-	52
lymphnode	1.13247	0.00320471	GAUUAA_UU	-	-	-	48
lymphnode	1.68099	4.21e-05	GUCUAA_UU	-	SC35;	-	43
lymphnode	1.56165	7.85e-05	GGUAGU_UU	-	DAZAP1;	-	46
lymphnode	0.71006	0.000878872	AAAUAA_UD	-	SLM2(RNAcompete);SAM68;	-	187
lymphnode	0.920519	0.000835411	ACAUGU_UD	-	-	-	96
lymphnode	0.92399	0.00270019	ACUUCA_UD	-	-	-	78
lymphnode	0.928127	0.00552852	UAAUCA_UD	-	-	-	66
lymphnode	-1.32467	0.000417526	UAGCUC_UD	-	-	-	51
lymphnode	2.11597	0.000315045	UUUGCG_UD	-	-	-	20
lymphnode	1.01585	0.000505097	UCUAAU_UD	-	-	-	89
lymphnode	1.41372	0.000155124	CAUACA_UD	-	-	-	52
lymphnode	-0.916177	0.00209434	CAUGCC_UD	-	-	-	82
lymphnode	-1.0349	9.76e-06	CUCUCU_UD	-	PTB;PTB(other)	-	140
lymphnode	-0.978435	0.00116756	CUGGUG_UD	-	-	-	98
lymphnode	-1.32743	0.00022179	GAUGUA_UD	-	-	-	56
lymphnode	1.92171	9.91e-05	GUAUGG_UD	-	-	-	29
lymphnode	-1.61828	4.43e-06	AACUGA_EXON	-	-	-	59
lymphnode	1.14986	0.00353752	UUUCAC_EXON	-	NOVA;	-	46
lymphnode	2.75978	4.66e-06	UUCCCG_EXON	-	-	-	19
lymphnode	-1.02112	0.00413825	UCCUCU_EXON	-	-	-	58
lymphnode	0.888944	0.00377657	UGGACA_EXON	-	SRp30c;	-	78
lymphnode	1.77529	0.00125859	UGGUUA_EXON	-	-	-	23
lymphnode	-1.47881	9.66e-05	CAUUCC_EXON	-	-	-	50
lymphnode	-1.37287	0.000572685	CACAUU_EXON	-	NOVA;	-	47
lymphnode	0.971882	0.000757331	CAGCUC_EXON	-	-	-	91
lymphnode	1.39601	7.87e-07	CUGGGC_EXON	-	-	-	94
lymphnode	1.35719	8.3e-05	CCAUCU_EXON	-	-	-	62
lymphnode	1.72781	0.000960873	GCAAUC_EXON	-	-	-	26
lymphnode	-0.971875	0.000990751	AAUCCC_DU	-	-	-	85
lymphnode	-1.02687	0.00118633	AUUAGU_DU	-	-	-	73
lymphnode	1.04014	0.00191335	AUUCCC_DU	-	-	-	64
lymphnode	-1.23828	1.77e-06	AUGUGG_DU	-	-	-	110
lymphnode	-0.830965	0.00364255	AGUGAG_DU	-	-	-	90
lymphnode	0.897771	0.00130033	AGCAAA_DU	-	-	-	94
lymphnode	-0.757377	1.13e-05	UUUAAA_DU	-	SAM68;	-	328
lymphnode	0.640731	0.00592179	UUUGUG_DU	-	-	-	142
lymphnode	-0.904504	0.000971232	UGACUU_DU	-	-	-	101
lymphnode	1.72984	0.000217685	CAUAUC_DU	-	NOVA;	-	32
lymphnode	-1.04097	0.00230327	CCCACU_DU	-	SF2;	-	62
lymphnode	1.04275	0.000162102	GAGCUG_DU	-	-	-	96
lymphnode	1.01104	0.00170083	GGAGAU_DU	-	-	-	68
lymphnode	0.675563	0.00443423	AAAGCA_DD	-	-	-	138
lymphnode	1.01277	0.00137627	AAAGGU_DD	-	SRp40;	-	73
lymphnode	0.900649	0.00522843	AUCUUC_DD	-	-	-	70
lymphnode	-1.16127	4.52e-05	ACUGAA_DD	-	-	-	94
lymphnode	1.87495	1.22e-05	ACCCAA_DD	-	hnRNPK;	-	40
lymphnode	0.851897	0.00462923	AGUUCA_DD	-	-	-	80
lymphnode	-1.30621	4.85e-05	AGGGUU_DD	-	-	-	71
lymphnode	1.60985	0.000558236	UAUGCC_DD	-	-	-	32
lymphnode	0.763116	0.00154352	UUGUUA_DD	-	-	-	135
lymphnode	-1.04354	3.13e-05	UUGGGA_DD	-	-	-	121
lymphnode	1.07255	0.000373036	CAAAUA_DD	-	-	-	82
lymphnode	-1.19402	0.00042547	CUGAAC_DD	-	SF2;	-	65
lymphnode	-1.17827	0.00423735	CCAACA_DD	-	-	-	45
lymphnode	0.932793	0.000871493	CCAGUG_DD	-	-	-	94
lymphnode	-1.70835	0.00107895	CCGAGG_DD	-	-	-	25
lymphnode	1.03222	0.00424451	GACACU_DD	-	-	-	70
lymphnode	1.1054	0.00140052	GACCUC_DD	-	-	-	59
lymphnode	-1.27168	0.00098899	GUAUAG_DD	-	DAZAP1;	-	49
lymphnode	-2.1287	0.000607902	AAAUUC_UU	AAAUUU_DU	-	SAM68;	20
lymphnode	-2.58795	0.000179896	AUUUCU_UU	GUUUAG_UD	PTB;	-	15
lymphnode	2.12052	0.000259373	AUUUGU_UU	UUAUAU_DD	-	-	24
lymphnode	-1.39488	0.00481393	AGUGUA_UU	UUUUUA_UD	-	hnRNPC;TIA1/TIAR;SAM68;	30
lymphnode	-1.58395	0.00560644	UAAAAU_UU	AUGUAU_DU	TRA2;	-	22
lymphnode	2.30958	0.00135653	UCCAGG_UU	UGGUGA_UU	-	TLS;	15
lymphnode	1.9761	0.000260653	UCCUUA_UU	CCUUAU_UU	-	-	24	23
lymphnode	-2.94343	7.28e-06	CCUUUC_UU	UUGCCU_DD	-	MBNL1;	16
lymphnode	-2.68367	8.02e-08	CCCCAG_UU	CCGCCC_UU	hnRNP E/K(other)	hnRNP E/K(other)	28
lymphnode	-1.66648	3.71e-07	AAAUUU_UD	UUUUUU_DU	SAM68;	hnRNPC;TIA1/TIAR;HuR(RNAcompete);SAM68;	76
lymphnode	-1.07316	0.0015767	AUUUUU_UD	UUUCUA_UD	hnRNPC;TIA1/TIAR;SAM68;	-	64
lymphnode	-2.13942	0.00215867	AGUUAU_UD	GGAAAA_DD	-	-	15
lymphnode	-1.46189	0.00608026	UAUACA_UD	UUUUUU_DU	-	hnRNPC;TIA1/TIAR;HuR(RNAcompete);SAM68;	26
lymphnode	-1.50637	0.00417456	UUUUUA_UD	CUAGUU_DD	hnRNPC;TIA1/TIAR;SAM68;	-	26
lymphnode	-1.38725	0.00159958	UUUUCU_UD	AAAUUC_DD	TIA1/TIAR;PTB;	-	38
lymphnode	-1.92214	0.00424539	UGGUGC_UD	CUGGUG_UD	-	-	18	15
lymphnode	-2.39249	1.57e-05	GUUGUA_UD	UUUUUU_DU	-	hnRNPC;TIA1/TIAR;HuR(RNAcompete);SAM68;	23
lymphnode	2.29529	1.96e-06	AGUCUC_EXON	CAGUCU_EXON	-	-	30	28
lymphnode	-3.66719	3.04e-09	AUUUAC_DU	AAUAAA_DD	-	SLM2(RNAcompete);SAM68;	18
lymphnode	-2.37721	9.85e-05	AUCAUA_DU	UCAUAA_DU	-	-	19	16
lymphnode	1.42762	2.09e-05	AUGUUU_DU	UUUUUU_DU	CUGBP2;	hnRNPC;TIA1/TIAR;HuR(RNAcompete);SAM68;	67
lymphnode	2.55582	0.000267357	UUUAAA_DU	GAUAGA_DD	SAM68;	DAZAP1;9G8;	15
lymphnode	-2.01453	0.000376311	CUCUGU_DU	GUCUCU_DU	-	-	22
lymphnode	-1.59234	3.26e-07	AAAAUG_DD	AAAUGA_DD	SAM68;	-	80	67
muscle	-1.08749	0.000201752	AUCAUU_UU	-	NOVA;	-	81
muscle	1.72749	0.000367349	AUGCAA_UU	-	-	-	28
muscle	-1.13428	0.00176034	AUGCAU_UU	-	-	-	52
muscle	1.03239	0.000788891	ACUCUU_UU	-	-	-	74
muscle	0.82241	0.00733841	AGGCCU_UU	-	-	-	74
muscle	1.2022	0.000234127	AGGGUU_UU	-	-	-	65
muscle	-1.32075	4.93e-06	UAUUGA_UU	-	-	-	84
muscle	-0.88502	0.000794487	UUCAGU_UU	-	-	-	101
muscle	1.84234	0.000939465	UUGCGG_UU	-	-	-	21
muscle	-1.16124	3.56e-05	UGCAGU_UU	-	-	-	88
muscle	-1.12122	5.13e-05	UGGUGU_UU	-	TLS;	-	91
muscle	-1.07973	0.00156466	CAAAGA_UU	-	-	-	57
muscle	1.18835	0.000171132	CUAAAA_UU	-	-	-	68
muscle	-0.780431	0.00324015	CUCCAG_UU	-	-	-	99
muscle	1.15769	0.000730781	CCACCA_UU	-	-	-	57
muscle	1.42083	9.03e-07	CCCCUG_UU	-	SC35;	-	101
muscle	-1.82182	0.00140208	CGCGGA_UU	-	SF2;	-	21
muscle	0.603447	0.00571518	AUUCUU_UD	-	-	-	158
muscle	-2.2529	3.36e-08	ACUAAC_UD	-	QKI;QKI(other)	-	39
muscle	1.53122	1.28e-06	UAGUAG_UD	-	-	-	70
muscle	0.863709	0.00558964	UAGUUA_UD	-	-	-	72
muscle	-0.805344	0.00183984	UUAUGU_UD	-	-	-	110
muscle	0.893975	0.00207212	UCAUCU_UD	-	NOVA;	-	81
muscle	-1.24293	2.78e-05	UCAGAA_UD	-	-	-	79
muscle	-1.38062	0.00678622	UCGCUU_UD	-	MBNL1;	-	25
muscle	-0.778298	0.00538255	UGGGAA_UD	-	-	-	88
muscle	1.27341	0.00276599	CAUGAC_UD	-	-	-	37
muscle	-1.54009	2.06e-06	CUACUU_UD	-	-	-	65
muscle	1.19259	0.00102748	CUUAGG_UD	-	-	-	52
muscle	1.13561	3.22e-06	CUUCUC_UD	-	-	-	122
muscle	-1.35973	0.000428393	CCAAUU_UD	-	-	-	45
muscle	-1.99036	0.000579718	CGGCUG_UD	-	-	-	19
muscle	1.04476	0.00306485	GAUUGA_UD	-	9G8;	-	53
muscle	-0.85749	0.000547843	GUGCUG_UD	-	MBNL1;	-	117
muscle	1.531	0.000422099	GGUAUA_UD	-	-	-	36
muscle	-1.20274	0.00209642	AAAGCU_EXON	-	-	-	43
muscle	-1.52365	0.00101725	AAUUUA_EXON	-	SAM68;	-	32
muscle	-1.87315	1.29e-06	AACUGA_EXON	-	-	-	46
muscle	-1.31478	0.000882789	AGACCA_EXON	-	9G8;	-	43
muscle	-1.35539	0.000477757	AGUUUU_EXON	-	-	-	44
muscle	-1.12808	0.00252721	UUCCAC_EXON	-	-	-	48
muscle	-0.987918	0.00321347	UCAAGA_EXON	-	-	-	60
muscle	-0.979332	0.00260767	UGCUGC_EXON	-	MBNL(other)	-	65
muscle	0.897094	0.00358878	CCAGUG_EXON	-	-	-	73
muscle	-1.09381	0.00278487	GUGGCU_EXON	-	-	-	50
muscle	2.43074	5.26e-07	GCCAAU_EXON	-	-	-	28
muscle	-1.47473	0.00164115	GGCCGG_EXON	-	-	-	30
muscle	1.10968	0.000636931	AAGUUA_DU	-	-	-	65
muscle	1.15474	9.51e-05	AUGCUU_DU	-	MBNL1;	-	79
muscle	1.05049	5.32e-05	UUACUU_DU	-	PTB(RNAcompete);	-	108
muscle	0.803529	0.00528943	UUGUUG_DU	-	SC35;CUGBP2;	-	85
muscle	-1.19111	4.15e-05	UCUUAG_DU	-	-	-	80
muscle	0.883095	0.00788908	UGAGCU_DU	-	-	-	61
muscle	1.93883	7.02e-13	UGCAUG_DU	-	FOX1;FOX1(other)	-	98
muscle	0.912543	0.00281546	UGCAGA_DU	-	-	-	72
muscle	2.36657	9.62e-08	CUAACC_DU	-	-	-	33
muscle	-1.14194	0.00209475	CUAUGU_DU	-	-	-	49
muscle	-0.911537	3.8e-05	CCUUUU_DU	-	-	-	176
muscle	-0.896413	0.00139645	GAGAAA_DU	-	FUSIP1(RNAcompete);	-	89
muscle	1.12289	0.000319476	GUCCUU_DU	-	-	-	70
muscle	0.97456	0.000880583	GUGAUU_DU	-	-	-	80
muscle	1.06834	0.000768746	GUGGGU_DU	-	-	-	70
muscle	0.804922	0.00101807	GCAGUG_DU	-	-	-	118
muscle	-0.883059	0.00119679	GCCUGU_DU	-	-	-	94
muscle	-1.37665	0.000488463	GGUUGA_DU	-	-	-	42
muscle	1.3674	0.00634484	AUCACC_DD	-	-	-	26
muscle	-0.982999	0.00089606	AUGGAA_DD	-	-	-	81
muscle	-1.05084	0.00214669	ACAAAG_DD	-	-	-	58
muscle	-1.1904	4.89e-05	AGAAGU_DD	-	-	-	78
muscle	-2.09648	1.12e-05	UACUAG_DD	-	-	-	29
muscle	-1.74483	2.48e-05	UAGGCU_DD	-	hnRNPA1;	-	39
muscle	1.60207	0.000880382	UCAAUC_DD	-	-	-	28
muscle	1.34664	0.000978077	CAACUU_DD	-	-	-	40
muscle	1.61205	4.43e-05	CAUCAU_DD	-	NOVA;	-	43
muscle	-1.19082	0.000280669	CAUCCU_DD	-	-	-	63
muscle	0.959636	0.00209343	CAGGGA_DD	-	hnRNPA1;	-	71
muscle	1.01411	0.00194301	CUUGUA_DD	-	-	-	65
muscle	1.04297	7.87e-05	CUGAGU_DD	-	-	-	100
muscle	-1.15366	0.00678203	CCAAAC_DD	-	-	-	36
muscle	1.59622	0.000945831	CCUAAC_DD	-	-	-	29
muscle	-1.08895	0.00472588	GAACUC_DD	-	-	-	45
muscle	-1.00353	0.00562278	GUAUAA_DD	-	-	-	52
muscle	1.23535	0.000123093	GCUCCU_DD	-	-	-	66
muscle	1.73955	1.26e-06	GGAUAU_DD	-	-	-	52
muscle	1.56149	0.00109991	GGGUAC_DD	-	-	-	29
muscle	3.27887	6.38e-06	AAAUAA_UU	UAUACU_UD	SLM2(RNAcompete);SAM68;	-	13
muscle	2.01325	0.000484158	AGUCAG_UU	UUUCUU_UD	-	TIA1/TIAR;PTB(RNAcompete);PTB;	20
muscle	2.07763	0.000152008	AGGAUU_UU	CAGGAU_UU	-	-	22	21
muscle	2.29991	0.000120166	UUUAGU_UU	UGAUUU_UU	-	-	18
muscle	1.71697	0.00244769	UUGUGU_UU	GUUUUA_UU	CUGBP2;	TIA1/TIAR;	22
muscle	4.04113	3.95e-08	UCAAAA_UU	CAUUAU_DD	-	-	12
muscle	-2.50774	0.000120438	CCCCUG_UU	GGCAGC_UU	SC35;	-	18
muscle	-2.2021	3.73e-05	GGCUGG_UU	GGGGAC_UU	-	PSF;	23
muscle	1.60885	0.00617415	GGGUUU_UU	GCUCUG_DU	-	-	19
muscle	2.11362	0.000546651	AAUUAU_UD	AUGAUU_DD	SAM68;	-	18
muscle	-2.64059	4.01e-05	AGCUGA_UD	GCAGCU_UD	-	SRp40;	16	11
muscle	2.26734	6.81e-05	UUUCCC_UD	UGUAAA_UD	-	-	21
muscle	2.89539	4.23e-07	UUGGAA_UD	CCUUUU_DU	-	-	23
muscle	2.32054	0.001157	UGAUAG_UD	CUUUCU_UD	-	PTB(RNAcompete);PTB;	13
muscle	2.69162	5.46e-05	CUUUCU_UD	AAGACU_DD	PTB(RNAcompete);PTB;	-	15
muscle	2.10713	0.00257086	AUUGUU_DU	AUGAUU_DD	-	-	14
muscle	-2.17523	2.08e-05	GGCUGG_DU	CCCAGC_DD	-	SF2;	25
muscle	3.31334	1.12e-05	CCUACC_DD	CCCUAC_DD	-	-	12	12
testes	-1.21423	0.000630499	ACAUAA_UU	-	-	-	68
testes	1.33551	0.00123819	ACUCAC_UU	-	-	-	49
testes	-1.55767	0.00104558	AGUAUC_UU	-	-	-	38
testes	0.970506	0.00179396	AGGUGU_UU	-	TLS;	-	90
testes	0.926248	0.00159984	UAACUU_UU	-	-	-	103
testes	-0.951062	0.000615684	UUUUGC_UU	-	-	-	113
testes	-0.869446	0.00385071	UCAUUA_UU	-	NOVA;	-	96
testes	1.69996	0.00082782	UCACGU_UU	-	-	-	32
testes	1.2398	4.92e-05	UCUUGA_UU	-	-	-	95
testes	-2.10521	9.3e-05	CAAUGC_UU	-	-	-	28
testes	-1.38543	0.00415087	CAACAC_UU	-	-	-	35
testes	1.29962	0.00558383	CACUAG_UU	-	-	-	37
testes	-1.68809	0.00428218	CUAUAC_UU	-	-	-	23
testes	1.05478	0.000298446	CCCUGA_UU	-	SF2;	-	102
testes	0.932296	0.000558948	CCCUGU_UU	-	-	-	122
testes	-1.022	0.00168301	GAAUCU_UU	-	-	-	82
testes	1.17966	0.00298737	GACACA_UU	-	-	-	54
testes	0.885701	0.00404367	GCUGUC_UU	-	-	-	94
testes	-2.076	7.72e-05	GCGGAU_UU	-	-	-	30
testes	-1.14907	0.00520551	GGUCGC_UU	-	SC35;	-	50
testes	1.06753	0.000609956	GGGAAU_UU	-	-	-	90
testes	-1.23179	3.81e-05	AUUAAG_UD	-	-	-	100
testes	0.945985	0.00724415	AUGUCC_UD	-	-	-	68
testes	1.59321	0.000161898	ACCCUA_UD	-	-	-	47
testes	-1.37703	0.000979001	UAUGCC_UD	-	-	-	48
testes	-0.552026	0.00515301	UCAUUU_UD	-	NOVA;	-	250
testes	1.34712	9.11e-06	CAUGAA_UD	-	-	-	95
testes	1.43041	0.00016015	CAGACC_UD	-	-	-	59
testes	-1.08554	0.004411	CCACUA_UD	-	-	-	58
testes	-1.41462	0.000521066	CCUACA_UD	-	-	-	51
testes	-1.66046	0.00302877	CCCACG_UD	-	-	-	26
testes	-0.846216	0.00144053	GGGAGA_UD	-	-	-	125
testes	-1.50538	0.00153988	AAUAUA_EXON	-	SAM68;	-	37
testes	1.44887	0.00368566	AUCUCG_EXON	-	-	-	34
testes	-1.02483	0.00312602	AUCCUC_EXON	-	-	-	70
testes	1.34414	0.00737423	AGUUAC_EXON	-	-	-	33
testes	1.54208	0.00410112	UACUAU_EXON	-	-	-	29
testes	1.7748	0.000151167	CGAGGC_EXON	-	SF2;	-	38
testes	-1.65911	0.00161147	GUCAAA_EXON	-	-	-	29
testes	1.14297	0.00390774	GUGUGG_EXON	-	-	-	54
testes	-1.14012	0.000984284	GUGGAC_EXON	-	-	-	71
testes	1.69268	0.000277066	GGAAUC_EXON	-	-	-	38
testes	-0.989749	0.000637409	AUGGUG_DU	-	-	-	102
testes	-2.55176	6.38e-06	ACUAUC_DU	-	-	-	26
testes	1.06785	0.000635667	ACCAUG_DU	-	-	-	90
testes	1.05255	0.00245668	AGAUUG_DU	-	-	-	74
testes	1.10152	0.000990189	UAGUAA_DU	-	-	-	77
testes	1.16816	0.000876461	UAGGCU_DU	-	hnRNPA1;	-	69
testes	-1.81005	9.69e-05	UGAUAC_DU	-	-	-	39
testes	-1.0134	0.000582159	UGAUCU_DU	-	-	-	100
testes	-1.40588	7.42e-05	UGCACC_DU	-	-	-	67
testes	-1.01259	0.000835106	CAGAUU_DU	-	-	-	104
testes	-0.661978	0.00207127	CUGUUU_DU	-	-	-	199
testes	-0.780995	0.00140908	CCAGCC_DU	-	SF2;	-	158
testes	-1.1121	0.000331205	CCCCAA_DU	-	hnRNPK;	-	88
testes	0.989547	0.00296429	GAGCUC_DU	-	-	-	76
testes	-1.76118	0.000104476	GCCUAU_DU	-	-	-	40
testes	-0.855823	0.000366321	AAAGUG_DD	-	-	-	158
testes	-1.35629	0.000512247	AACCAC_DD	-	SRp30c;	-	56
testes	-1.0087	0.00177164	AUUAUC_DD	-	-	-	82
testes	-1.21096	7.94e-05	ACAUAU_DD	-	NOVA;	-	97
testes	-1.08298	9.39e-05	ACAGUG_DD	-	-	-	114
testes	-1.71339	1.97e-06	ACUUAG_DD	-	-	-	67
testes	1.04459	0.00329907	AGCUUA_DD	-	-	-	70
testes	-0.865623	0.0018107	AGGGAG_DD	-	-	-	114
testes	1.10693	0.00037394	UAUUCA_DD	-	-	-	113
testes	-0.861804	0.00141419	UUAACA_DD	-	NOVA;	-	122
testes	-1.07906	0.000592068	UUCAUC_DD	-	NOVA;	-	94
testes	-1.15056	0.0029624	UCAAUA_DD	-	-	-	56
testes	1.01589	0.00174886	UGACAA_DD	-	-	-	81
testes	-1.09835	0.00212223	UGCACC_DD	-	-	-	64
testes	0.845371	0.00749423	CACUUG_DD	-	-	-	85
testes	-1.20031	0.00118457	CUUACA_DD	-	-	-	61
testes	-1.22908	0.000142104	CCUUGC_DD	-	-	-	82
testes	1.13636	0.00148939	GUUCAG_DD	-	-	-	67
testes	-0.91432	0.00264688	GUCUUG_DD	-	-	-	94
testes	1.36764	0.00728454	GCUACC_DD	-	-	-	32
testes	0.901354	0.00113147	GGAAAG_DD	-	-	-	115
testes	-1.12079	0.00282604	GGGUAG_DD	-	-	-	59
testes	2.39358	0.000103467	AAAUAG_UU	UCUUUG_UU	DAZAP1;	-	22
testes	-2.40517	0.000316916	AUUUCU_UU	UAUUCA_DD	PTB;	-	23
testes	2.90421	1.18e-05	ACUUGU_UU	UUAAUA_UD	-	-	19
testes	2.27527	0.00108822	UACUGU_UU	AUUUAA_DD	-	SAM68;	17
testes	1.64603	0.00563923	UUUGAA_UU	UAUUAU_UD	-	-	25
testes	2.55734	5.34e-05	UCAGAG_UU	CCCAGC_DU	-	SF2;	21
testes	-2.42665	0.000220534	UCUGAG_UU	CUUCAU_DD	-	-	19
testes	-2.5461	0.000365956	CAGUAU_UU	UUUUAU_DU	-	TIA1/TIAR;	17
testes	2.53949	2.22e-05	CCAGCA_UU	AAAAUG_DU	-	SAM68;	23
testes	-1.8333	0.00269426	GAGAAG_UU	AUAAAA_DD	-	SLM2(RNAcompete);SAM68;TRA2;	22
testes	1.80298	2.68e-05	GGCCUG_UU	GGGUGG_UU	-	TLS;	46
testes	1.93417	0.000199949	AAGAUG_UD	AGAUGA_UD	-	-	31	27
testes	1.08931	0.00376299	AUAUUA_UD	UAUAUU_UD	-	SAM68;	65	50
testes	2.56519	0.000102122	AUUUAG_UD	UUAUAU_DU	-	-	19
testes	1.9059	0.000995364	AGUAAA_UD	AACUUU_DD	-	-	25
testes	1.90642	0.000653794	AGUUGU_UD	AAAUAA_DD	-	SLM2(RNAcompete);SAM68;	27
testes	1.74848	0.00405651	UAUAUU_UD	UGUAUA_DD	SAM68;	-	23
testes	-2.74311	2.12e-06	CCUGCC_UD	UCACUG_DD	-	-	24
testes	1.56602	0.00425627	AAAUUU_DU	UAUGUA_DU	SAM68;	-	29
testes	2.27642	5.64e-05	AAGUAU_DU	UUUGAA_DD	-	-	26
testes	2.04686	0.00208917	AUGGAA_DU	AACUUU_DD	-	-	19
testes	2.9946	3.76e-05	UAAAAC_DU	UAUUCU_DD	SLM2(RNAcompete);	-	18
testes	1.49194	0.00141162	UUAAAA_DU	UAUUCU_DD	SAM68;	-	44
testes	-2.36193	0.000565226	GUGAGG_DU	GGAGGG_DU	-	PSF;	17
testes	1.20397	0.00536544	AAAUAA_DD	UACUUU_DD	SLM2(RNAcompete);SAM68;	PTB(RNAcompete);	46
testes	1.55556	3.01e-05	AAUAUU_DD	AAUUUU_DD	SAM68;	SAM68;	63
testes	-2.02046	0.00243861	AGGAAU_DD	UAUUCU_DD	-	-	19
testes	1.7007	0.000959312	UAGAAA_DD	UUUAUA_DD	-	-	33
Notes
Table S1 lists all the SREs and SRE pairs detected in 9 tissues.
Column "tissue" lists the tissues where the SRE or SRE pair is identified.
Columns "Beta" and 'p-value' are the regreesion coefficient and p-value of an SRE or interacting SRE pair in the final multiple regression model.
Column "6mer1" gives the sequence of an SRE or the first SRE in an SRE pair, '6mer2' gives the second SRE in an SRE pair.
Column "SF for 6mer1" and "SF for 6mer2" give the SF(s) that have been identified with SELEX, RNAcompete, or other experiments to bind to the hexmer. References for these SFs are given below
Column "# of occurrences" is the number of SRE or SRE pair that are present in ASEs used for inference in each tissue.
Column "# of overlapped occurences" gives the number of accurrences where two SREs in an SRE pair are overlapped, meaning that the two SREs in an interating pair are from a single motif of more than 6 nucleotides.
References for the SFs in Column "SF for 6mer1" and Column "SF for 6 mer2" identified with SELEX experiments.
SF name	Reference
hnRNPC	G¨orlach M, Burd CG, Dreyfuss G (1994) The determinants of RNA-binding specificity of the heterogeneous nuclear ribonucleoprotein c proteins. J Biol Chem 269: 23074–23078.
hnRNPA1	Burd CG, Dreyfuss G (1994) RNA binding specificity of hnRNP A1: significance of hnRNP A1high-affinity binding sites in pre-mrna splicing. EMBO J 13: 1197–1204.
TIA1/TIAR	Dember LM, Kim ND, Liu KQ, Anderson P (1996) Individual RNA recognition motifs of TIA-1 and TIAR have different RNA binding specificities. J Biol Chem 271: 2783–2788.
SAM68	Lin Q, Taylor SJ, Shalloway D (1997) Specificity and determinants of Sam68 RNA binding. J Biol Chem 272: 27274–27280.
NOVA	Buckanovich RJ, Darnell RB (1997) The neuronal RNA binding protein Nova-1 recognizes specific RNA targets in vitro and in vivo. Mol Cell Biol 17: 3194–3201.
SRp40	Liu HX, Zhang M, Krainer AR (1998) Identification of functional exonic splicing enhancer motifs recognized by individual SR proteins. Genes Dev 12: 1998–2012.
SRp55	Liu HX, Zhang M, Krainer AR (1998) Identification of functional exonic splicing enhancer motifs recognized by individual SR proteins. Genes Dev 12: 1998–2012.
TRA2	Tacke R, Tohyama M, Ogawa S, Manley JL (1998) Human tra2 proteins are sequence-specific activators of pre-mrna splicing. Cell 93: 139–148.
9G8	Cavaloc Y, Bourgeois CF, Kister L, Stvenin J (1999) The splicing factors 9G8 and SRp20 transactivate splicing through different and specific enhancers. RNA 5: 468–483.
SC35	Liu HX, Chew SL, Cartegni L, Zhang MQ, Krainer AR (2000) Exonic splicing enhancer motif recognized by human SC35 under splicing conditions. Mol Cell Biol 20: 1063–1071.
hnRNPK	Thisted T, Lyakhov DL, Liebhaber SA (2001) Optimized RNA targets of two closely related triple KH domain proteins, heterogeneous nuclear ribonucleoprotein K and αCP-2KL, suggest distinct modes of RNA recognition. J Biol Chem 276: 17484–17496.
TLS	Lerga A, Hallier M, Delva L, Orvain C, Gallais I, et al. (2001) Identification of an RNA binding specificity for the potential splicing factor TLS. J Biol Chem 276: 6807–6816.
PSF	Peng R, Dye BT, P´erez I, Barnard DC, Thompson AB, et al. (2002) PSF and p54nrb bind a conserved stem in U5 snRNA. RNA 8: 1334–1347.
CUGBP2	Faustino NA, Cooper TA (2005) Identification of putative new splicing targets for ETR-3 using sequences identified by systematic evolution of ligands by exponential enrichment. Mol Cell Biol 25: 879-887.
QKI	Galarneau A, Richard S (2005) Target RNA motif and target mRNAs of the quaking STAR protein. Nat Struct Mol Biol 12: 691–698.
DAZAP1	Hori T, Taguchi Y, Uesugi S, Kurihara Y (2005) The RNA ligands for mouse proline-rich RNAbinding protein (mouse prrp) contain two consensus sequences in separate loop structure. Nucleic Acids Res 33: 190–200.
FOX1	Ponthier JL, Schluepen C, Chen W, Lersch RA, Gee SL, et al. (2006) Fox-2 splicing factor binds to a conserved intron motif to promote inclusion of protein 4.1R alternative exon 16. J Biol Chem 281: 12468–12474.
SF2	Smith PJ, Zhang C, Wang J, Chew SL, Zhang MQ, et al. (2006) An increased specificity score matrix for the prediction of sf2/asf-specific exonic splicing enhancers. Hum Mol Genet 15: 2490–2508.
SRp30c	Paradis C, Cloutier P, Shkreta L, Toutant J, Klarskov K, et al. (2007) hnRNP I/PTB can antagonize the splicing repressor activity of srp30c. RNA 13: 1287–1300.
PTB	Reid DC, Chang BL, Gunderson SI, Alpert L, Thompson WA, et al. (2009) Next-generation selex identifies sequence and structural determinants of splicing factor binding in human pre-mrna sequence. RNA 15: 2385–2397.
MBNL1	Goers ES, Purcell J, Voelker RB, Gates DP, Berglund JA (2010) MBNL1 binds GC motifs embedded in pyrimidines to regulate alternative splicing. Nucleic Acids Res 38: 2467–2484.
References for the SFs in Column "SF for 6mer1" and "SF for 6mer2" identified with RNAcompete experiment. The mark '(RNAcompete)' was added to such SFs
SF name	Reference
SLM2(RNAcompete)	Ray D, Kazan H, Chan E, Castillo LP, Chaudhry S, et al. (2009) Rapid and systematic analysis of the RNA recognition specificities of RNA-binding proteins. Nat Biotechnol 27: 667–670.
RBM4(RNAcompete)	Ray D, Kazan H, Chan E, Castillo LP, Chaudhry S, et al. (2009) Rapid and systematic analysis of the RNA recognition specificities of RNA-binding proteins. Nat Biotechnol 27: 667–670.
SF2(RNAcompete)	Ray D, Kazan H, Chan E, Castillo LP, Chaudhry S, et al. (2009) Rapid and systematic analysis of the RNA recognition specificities of RNA-binding proteins. Nat Biotechnol 27: 667–670.
FUSIP1(RNAcompete)	Ray D, Kazan H, Chan E, Castillo LP, Chaudhry S, et al. (2009) Rapid and systematic analysis of the RNA recognition specificities of RNA-binding proteins. Nat Biotechnol 27: 667–670.
HuR(RNAcompete)	Ray D, Kazan H, Chan E, Castillo LP, Chaudhry S, et al. (2009) Rapid and systematic analysis of the RNA recognition specificities of RNA-binding proteins. Nat Biotechnol 27: 667–670.
PTB(RNAcompete)	Ray D, Kazan H, Chan E, Castillo LP, Chaudhry S, et al. (2009) Rapid and systematic analysis of the RNA recognition specificities of RNA-binding proteins. Nat Biotechnol 27: 667–670.
References for the SFs in Column "SF for 6mer1 " and "SF for 6mer2" identified with other experiments . The mark '(other)' was added to such SFs
SF name	References
Fox1(other)	Kuroyanagi H (2009) Fox-1 family of RNA-binding proteins. Cell Mol Life Sci 66: 3895–3907.
	Auweter SD, Fasan R, Reymond L, Underwood JG, Black DL, et al. (2006) Molecular basis of rna recognition by the human alternative splicing factor fox-1. EMBO J 25: 163–173.
PTB(other)	Sauliere J, Sureau A, Expert-Bezancon A, Marie J (2006) The polypyrimidine tract binding protein (PTB) represses splicing of exon 6B from the β-tropomyosin Pre-mRNA by directly interfering with the binding of the U2AF65 subunit. Mol Cell Biol 26: 8755-8769.
QKI(other)	Zearfoss NR, Clingman CC, Farley BM, McCoig LM, Ryder SP (2011) Quaking regulates hnrnpa1 expression through its 3’ utr in oligodendrocyte precursor cells. PLoS Genet 7: e1001269.
MBNL(other)	Ho TH, Charlet-B N, Poulos MG, Singh G, Swanson MS, et al. (2004) Muscleblind proteins regulate alternative splicing. EMBO J 23: 3103–3112.
hnRNP F/H(other)	Caputi M, Zahler AM (2001) Determination of the rna binding specificity of the heterogeneous nuclear ribonucleoprotein (hnRNP) H/H’/F/2H9 family. J Biol Chem 276: 43850–43859.
	Fisette JF, Toutant J, Dugr-Brisson S, Desgroseillers L, Chabot B (2010) hnRNP A1 and hnRNP H can collaborate to modulate 5’ splice site selection. RNA 16: 228-238.
hnRNP E/K(other)	Chaudhury A, Chander P, Howe PH (2010) Heterogeneous nuclear ribonucleoproteins (hnrnps) in cellular processes: Focus on hnrnp e1’s multifunctional regulatory roles. RNA 16: 1449–1462.
SF2(other)	Sanford JR,Wang X, Mort M, VanDuyn N, Cooper DN, et al. (2009) Splicing factor sfrs1 recognizes a functionally diverse landscape of rna transcripts. Genome Res 19: 381–394.
