# Supplementary material for: A Biophysical Model for Identifying Splicing Regulatory Elements and Their Interactions
Source: PLoS One. 2013 Jan 30;8(1):e54885. doi: 10.1371/journal.pone.0054885 (PMC3559881; doi:10.1371/journal.pone.0054885)
Supplement: Table S2 — The ASEs used in the analysis. (XLS) [file pone.0054885.s002.xls]

## Sheet: Sheet1
See bottom for notes
ASE genomic coordinate	adipose	brain	breast	colon	heart	liver	lymphnode	muscle	testes	# of tissues
chr1:6012760-6012896	No	No	No	No	No	No	No	No	Yes	1
chr1:5939406-5939692	No	No	No	No	No	No	Yes	No	Yes	2
chr1:6151323-6151367	Yes	Yes	Yes	Yes	Yes	Yes	Yes	Yes	Yes	9
chr1:6738454-6738527	Yes	Yes	Yes	Yes	Yes	Yes	Yes	Yes	Yes	9
chr1:6699962-6700117	Yes	Yes	Yes	Yes	Yes	Yes	Yes	Yes	Yes	9
chr1:8029405-8029464	Yes	Yes	Yes	Yes	Yes	Yes	Yes	Yes	Yes	9
chr1:9797556-9797612	Yes	Yes	Yes	Yes	Yes	No	Yes	Yes	Yes	8
chr1:9816539-9816568	Yes	Yes	Yes	Yes	Yes	No	Yes	Yes	Yes	8
chr1:9943763-9943796	Yes	No	Yes	Yes	Yes	Yes	Yes	Yes	Yes	8
chr1:10064151-10064365	Yes	Yes	Yes	Yes	Yes	Yes	Yes	No	Yes	8
chr1:10166255-10166641	No	Yes	No	No	Yes	No	No	Yes	No	3
chr1:10182020-10182134	No	Yes	Yes	Yes	Yes	Yes	No	Yes	Yes	7
chr1:10463128-10463193	Yes	Yes	Yes	Yes	Yes	Yes	Yes	Yes	Yes	9
chr1:11076901-11077064	Yes	Yes	Yes	Yes	Yes	Yes	Yes	Yes	Yes	9
chr1:12004579-12004719	Yes	No	Yes	Yes	Yes	Yes	Yes	Yes	Yes	8
chr1:12042027-12042171	Yes	Yes	Yes	Yes	Yes	Yes	Yes	Yes	Yes	9
chr1:12248853-12248952	Yes	No	Yes	Yes	Yes	Yes	Yes	Yes	Yes	8
chr1:15891677-15891948	Yes	Yes	Yes	No	Yes	Yes	Yes	Yes	No	7
chr1:16782313-16782388	Yes	Yes	Yes	Yes	Yes	Yes	Yes	No	Yes	8
chr1:19421400-19421519	Yes	Yes	Yes	Yes	Yes	Yes	Yes	Yes	Yes	9
chr1:19467282-19467386	Yes	Yes	Yes	Yes	Yes	No	Yes	Yes	Yes	8
chr1:19644094-19644335	Yes	Yes	Yes	Yes	No	Yes	Yes	Yes	Yes	8
chr1:19670852-19670928	Yes	Yes	Yes	Yes	Yes	Yes	Yes	Yes	Yes	9
chr1:21219112-21219222	No	Yes	Yes	No	No	No	Yes	Yes	Yes	5
chr1:22021559-22021714	Yes	Yes	Yes	Yes	Yes	Yes	Yes	Yes	Yes	9
chr1:23370920-23370979	Yes	Yes	Yes	Yes	Yes	Yes	Yes	Yes	Yes	9
chr1:23392553-23392564	Yes	Yes	Yes	Yes	Yes	Yes	Yes	Yes	Yes	9
chr1:23667345-23667510	Yes	Yes	Yes	Yes	Yes	Yes	Yes	Yes	Yes	9
chr1:24980797-24980834	Yes	Yes	Yes	Yes	Yes	Yes	Yes	Yes	Yes	9
chr1:25679373-25679465	Yes	Yes	Yes	Yes	Yes	Yes	Yes	Yes	Yes	9
chr1:26570657-26570809	No	Yes	No	No	Yes	No	No	Yes	Yes	4
chr1:27440317-27440777	Yes	Yes	Yes	Yes	Yes	No	Yes	No	Yes	7
chr1:28060542-28060694	Yes	No	No	No	Yes	No	No	No	Yes	3
chr1:28075579-28075665	No	No	Yes	No	No	No	No	No	Yes	2
chr1:28556642-28556763	Yes	Yes	Yes	Yes	Yes	Yes	Yes	Yes	Yes	9
chr1:28816286-28816406	No	Yes	No	No	No	No	Yes	Yes	Yes	4
chr1:28820742-28820834	Yes	No	Yes	No	No	Yes	Yes	Yes	Yes	6
chr1:29529643-29529745	Yes	Yes	Yes	Yes	Yes	Yes	No	Yes	Yes	8
chr1:29616195-29616224	Yes	Yes	Yes	Yes	Yes	Yes	Yes	Yes	Yes	9
chr1:31437521-31437757	Yes	Yes	Yes	Yes	Yes	Yes	Yes	Yes	Yes	9
chr1:32497125-32497241	Yes	Yes	Yes	Yes	Yes	Yes	Yes	Yes	Yes	9
chr1:32834831-32834939	Yes	Yes	Yes	Yes	Yes	Yes	Yes	Yes	Yes	9
chr1:33097428-33097480	Yes	Yes	No	Yes	Yes	Yes	Yes	Yes	Yes	8
chr1:33791396-33791562	Yes	Yes	Yes	Yes	Yes	Yes	Yes	Yes	Yes	9
chr1:33834137-33834223	No	Yes	No	No	No	No	No	Yes	Yes	3
chr1:35761528-35761589	Yes	Yes	Yes	Yes	Yes	No	Yes	Yes	Yes	8
chr1:36219346-36219537	No	No	No	No	No	No	No	No	Yes	1
chr1:36432556-36432676	No	No	Yes	No	No	No	Yes	No	Yes	3
chr1:36640499-36640609	Yes	Yes	Yes	Yes	Yes	No	Yes	Yes	Yes	8
chr1:38024928-38025097	No	Yes	Yes	Yes	No	Yes	No	No	Yes	5
chr1:38351310-38351497	Yes	Yes	Yes	No	No	No	Yes	No	Yes	5
chr1:39768596-39768750	No	Yes	No	No	Yes	No	No	No	No	2
chr1:39946592-39946702	Yes	Yes	Yes	Yes	Yes	Yes	Yes	Yes	Yes	9
chr1:40542514-40542585	Yes	Yes	Yes	Yes	Yes	Yes	Yes	Yes	Yes	9
chr1:42671433-42671534	No	No	Yes	No	No	No	No	Yes	Yes	3
chr1:42914138-42914309	No	Yes	No	No	No	No	No	No	Yes	2
chr1:44067742-44067768	Yes	Yes	Yes	Yes	No	Yes	Yes	No	Yes	7
chr1:44078439-44078471	Yes	Yes	Yes	Yes	No	Yes	Yes	No	Yes	7
chr1:45341290-45341367	Yes	Yes	Yes	Yes	Yes	Yes	Yes	Yes	Yes	9
chr1:46018108-46018235	Yes	Yes	Yes	Yes	Yes	Yes	Yes	Yes	Yes	9
chr1:46521467-46521643	Yes	Yes	No	No	Yes	No	No	Yes	Yes	5
chr1:46877284-46877323	No	Yes	Yes	Yes	No	Yes	Yes	No	Yes	6
chr1:47037089-47037211	Yes	Yes	Yes	Yes	Yes	Yes	Yes	Yes	Yes	9
chr1:47046202-47046299	Yes	Yes	Yes	Yes	Yes	No	Yes	No	Yes	7
chr1:47051546-47051646	Yes	No	Yes	Yes	Yes	No	Yes	No	Yes	6
chr1:47129505-47129595	Yes	Yes	Yes	No	Yes	Yes	Yes	Yes	Yes	8
chr1:47154025-47154216	Yes	Yes	Yes	Yes	Yes	No	Yes	Yes	Yes	8
chr1:52962678-52962855	No	No	No	No	Yes	No	No	Yes	No	2
chr1:53504589-53504718	Yes	Yes	Yes	Yes	Yes	Yes	Yes	Yes	Yes	9
chr1:53699214-53699324	Yes	Yes	Yes	Yes	Yes	Yes	Yes	Yes	Yes	9
chr1:53722912-53723136	No	Yes	No	No	No	No	No	No	Yes	2
chr1:54273329-54273464	No	Yes	No	No	No	Yes	Yes	No	Yes	4
chr1:54320674-54320724	Yes	Yes	Yes	Yes	Yes	Yes	Yes	Yes	Yes	9
chr1:54413461-54413494	Yes	No	Yes	Yes	Yes	Yes	Yes	Yes	Yes	8
chr1:63010618-63010710	No	No	Yes	No	No	No	No	No	Yes	2
chr1:65887011-65887142	Yes	Yes	Yes	Yes	Yes	Yes	Yes	Yes	Yes	9
chr1:70790536-70790640	No	Yes	Yes	No	No	No	No	No	No	2
chr1:70883620-70883715	No	No	No	No	No	Yes	No	No	No	1
chr1:75184893-75185056	No	Yes	Yes	Yes	Yes	Yes	Yes	No	Yes	7
chr1:76220618-76220774	No	Yes	Yes	No	Yes	Yes	No	Yes	Yes	6
chr1:76779490-76779684	Yes	No	No	No	No	No	Yes	No	No	2
chr1:78211106-78211284	Yes	Yes	Yes	No	No	No	Yes	Yes	No	5
chr1:78248923-78249036	No	Yes	Yes	No	No	No	No	No	No	2
chr1:78390873-78390914	Yes	No	Yes	Yes	Yes	Yes	Yes	Yes	Yes	8
chr1:78434706-78434768	Yes	Yes	Yes	Yes	Yes	Yes	Yes	Yes	Yes	9
chr1:82418671-82418709	Yes	Yes	No	Yes	Yes	Yes	No	No	No	5
chr1:84649720-84649818	No	Yes	No	No	Yes	No	Yes	No	No	3
chr1:87181407-87181548	Yes	Yes	Yes	Yes	Yes	Yes	Yes	Yes	Yes	9
chr1:87333736-87333785	Yes	Yes	Yes	Yes	Yes	Yes	Yes	Yes	Yes	9
chr1:89329664-89329797	Yes	Yes	Yes	Yes	Yes	Yes	Yes	Yes	Yes	9
chr1:92266516-92266612	Yes	No	Yes	Yes	Yes	No	Yes	Yes	Yes	7
chr1:93624372-93624442	Yes	Yes	Yes	Yes	Yes	Yes	Yes	Yes	Yes	9
chr1:94997877-94998036	Yes	Yes	Yes	Yes	Yes	No	No	No	Yes	6
chr1:98348820-98348930	Yes	No	Yes	Yes	No	Yes	Yes	No	Yes	6
chr1:99203793-99203945	Yes	Yes	No	Yes	Yes	Yes	Yes	No	Yes	7
chr1:99128253-99128372	Yes	No	Yes	Yes	No	No	Yes	No	Yes	5
chr1:99767280-99767453	No	Yes	No	No	No	No	No	No	No	1
chr1:100714455-100714641	Yes	Yes	Yes	Yes	Yes	Yes	No	Yes	Yes	8
chr1:100733056-100733094	Yes	Yes	Yes	Yes	Yes	Yes	Yes	Yes	Yes	9
chr1:101194663-101194938	No	No	No	No	No	Yes	Yes	No	Yes	3
chr1:101488491-101488885	No	Yes	Yes	Yes	Yes	Yes	Yes	Yes	Yes	8
chr1:109236212-109236264	Yes	Yes	Yes	Yes	Yes	No	Yes	Yes	Yes	8
chr1:109240569-109240639	No	Yes	Yes	Yes	Yes	No	Yes	Yes	Yes	7
chr1:109635512-109635643	Yes	Yes	Yes	Yes	Yes	Yes	Yes	Yes	Yes	9
chr1:109964482-109964548	Yes	Yes	Yes	Yes	Yes	Yes	Yes	Yes	Yes	9
chr1:111667364-111667503	Yes	No	No	Yes	Yes	No	Yes	No	No	4
chr1:111724809-111724940	No	Yes	No	No	No	Yes	Yes	No	Yes	4
chr1:111783949-111784065	Yes	No	No	No	No	No	Yes	No	No	2
chr1:112249285-112249399	Yes	Yes	Yes	Yes	Yes	Yes	Yes	Yes	Yes	9
chr1:114338808-114338925	No	No	Yes	No	No	No	No	Yes	No	2
chr1:114449618-114449783	No	No	Yes	No	No	No	No	No	Yes	2
chr1:114963002-114963073	Yes	Yes	Yes	No	Yes	No	No	Yes	Yes	6
chr1:119433490-119433588	Yes	No	Yes	No	No	Yes	No	Yes	No	4
chr1:119584887-119584972	No	No	Yes	No	No	No	No	No	Yes	2
chr1:145648016-145648067	Yes	Yes	Yes	Yes	Yes	Yes	Yes	Yes	Yes	9
chr1:145615661-145615781	Yes	Yes	Yes	Yes	Yes	Yes	Yes	Yes	Yes	9
chr1:146639346-146639512	Yes	No	Yes	Yes	Yes	Yes	Yes	Yes	Yes	8
chr1:150314506-150314674	No	Yes	Yes	Yes	Yes	Yes	Yes	No	Yes	7
chr1:150636108-150636239	Yes	Yes	Yes	Yes	No	No	Yes	Yes	Yes	7
chr1:150727477-150727626	Yes	No	Yes	Yes	Yes	Yes	Yes	No	Yes	7
chr1:150814900-150814944	Yes	Yes	Yes	Yes	Yes	Yes	Yes	Yes	Yes	9
chr1:150833723-150833778	Yes	No	Yes	Yes	Yes	No	Yes	Yes	Yes	7
chr1:151001262-151001420	Yes	Yes	Yes	Yes	Yes	Yes	Yes	Yes	Yes	9
chr1:151029127-151029262	Yes	Yes	Yes	Yes	Yes	Yes	Yes	Yes	Yes	9
chr1:151089868-151089992	Yes	No	Yes	No	No	No	No	No	Yes	3
chr1:151114980-151115151	Yes	Yes	Yes	Yes	Yes	No	Yes	Yes	Yes	8
chr1:151210658-151210741	No	No	No	No	Yes	No	Yes	No	Yes	3
chr1:151862459-151862690	Yes	No	Yes	No	Yes	No	Yes	No	Yes	5
chr1:154426964-154427057	Yes	No	Yes	Yes	No	Yes	Yes	Yes	No	6
chr1:155297941-155298066	Yes	Yes	Yes	Yes	Yes	No	Yes	Yes	Yes	8
chr1:155837756-155838582	Yes	Yes	No	Yes	Yes	No	Yes	No	Yes	6
chr1:156703801-156704285	Yes	Yes	Yes	Yes	No	Yes	Yes	Yes	Yes	8
chr1:156761489-156761584	Yes	Yes	Yes	Yes	Yes	Yes	Yes	Yes	Yes	9
chr1:156924684-156924713	Yes	Yes	Yes	No	Yes	No	No	No	Yes	5
chr1:160253320-160253429	Yes	Yes	Yes	Yes	Yes	Yes	Yes	Yes	Yes	9
chr1:162487892-162487980	Yes	Yes	Yes	No	No	No	Yes	Yes	No	5
chr1:163043246-163043412	No	Yes	No	No	No	No	No	No	No	1
chr1:164789309-164789421	Yes	Yes	Yes	Yes	Yes	No	Yes	Yes	Yes	8
chr1:165865427-165865569	Yes	Yes	Yes	Yes	Yes	Yes	Yes	Yes	Yes	9
chr1:167356418-167356484	No	No	Yes	No	No	No	No	No	No	1
chr1:167370688-167370793	No	No	Yes	No	No	No	No	No	No	1
chr1:167307207-167307495	No	No	Yes	No	No	No	No	No	No	1
chr1:167654658-167654747	Yes	Yes	Yes	Yes	Yes	No	Yes	Yes	Yes	8
chr1:168020130-168020171	Yes	Yes	Yes	Yes	Yes	Yes	Yes	Yes	Yes	9
chr1:169351300-169351519	No	Yes	No	No	Yes	No	No	No	Yes	3
chr1:169446393-169446995	Yes	No	No	Yes	Yes	No	No	Yes	No	4
chr1:169824937-169825098	No	No	No	No	No	No	Yes	No	Yes	2
chr1:170024446-170024577	Yes	Yes	Yes	Yes	Yes	No	Yes	Yes	Yes	8
chr1:170699418-170699489	Yes	No	Yes	No	Yes	No	Yes	Yes	Yes	6
chr1:171558508-171558744	Yes	Yes	Yes	Yes	Yes	Yes	Yes	Yes	Yes	9
chr1:178439828-178439858	No	Yes	No	No	Yes	No	No	No	Yes	3
chr1:179054763-179055028	Yes	Yes	Yes	Yes	No	Yes	Yes	Yes	Yes	8
chr1:180904251-180905806	Yes	No	No	Yes	No	No	No	No	No	2
chr1:182824712-182824848	Yes	Yes	Yes	No	Yes	Yes	Yes	Yes	Yes	8
chr1:183869284-183869370	Yes	Yes	Yes	Yes	No	No	Yes	No	Yes	6
chr1:184718681-184718726	Yes	Yes	Yes	Yes	No	No	Yes	Yes	No	6
chr1:184670631-184670678	No	Yes	No	No	No	Yes	No	No	No	2
chr1:186147548-186147898	No	No	Yes	No	No	No	No	No	No	1
chr1:202391748-202391866	No	Yes	No	No	Yes	No	No	Yes	No	3
chr1:202403784-202403896	No	Yes	No	No	Yes	No	No	Yes	No	3
chr1:202544130-202544310	Yes	Yes	Yes	Yes	Yes	No	Yes	Yes	Yes	8
chr1:204513663-204513812	Yes	No	Yes	No	No	No	Yes	Yes	No	4
chr1:205117333-205117467	No	Yes	No	No	No	No	No	No	No	1
chr1:206810220-206810313	Yes	No	Yes	Yes	Yes	No	No	No	Yes	5
chr1:208072318-208072571	Yes	Yes	Yes	Yes	Yes	No	Yes	Yes	Yes	8
chr1:211441117-211441212	No	No	Yes	No	Yes	No	Yes	Yes	Yes	5
chr1:211464866-211464941	Yes	No	Yes	Yes	Yes	No	Yes	Yes	Yes	7
chr1:212615907-212615967	Yes	Yes	Yes	Yes	Yes	Yes	Yes	Yes	Yes	9
chr1:212976043-212976105	No	Yes	No	No	Yes	No	No	No	No	2
chr1:214497984-214498051	No	Yes	No	No	Yes	No	No	Yes	Yes	4
chr1:214478530-214478593	Yes	Yes	Yes	No	Yes	Yes	Yes	Yes	Yes	8
chr1:218536676-218536759	No	Yes	No	No	No	No	No	No	Yes	2
chr1:220193330-220193563	Yes	Yes	Yes	Yes	Yes	Yes	Yes	Yes	Yes	9
chr1:220203728-220203822	Yes	Yes	No	No	Yes	No	Yes	Yes	Yes	6
chr1:220246192-220246299	No	Yes	No	Yes	Yes	Yes	Yes	No	Yes	6
chr1:220253069-220253196	Yes	Yes	Yes	Yes	Yes	No	Yes	No	Yes	7
chr1:220239415-220239459	Yes	Yes	Yes	Yes	Yes	Yes	Yes	No	Yes	8
chr1:220831132-220831176	No	Yes	No	No	No	No	No	No	No	1
chr1:222895761-222895856	Yes	Yes	No	No	Yes	No	Yes	Yes	No	5
chr1:223985917-223986379	Yes	Yes	No	Yes	Yes	No	Yes	Yes	Yes	7
chr1:224455736-224455835	No	Yes	Yes	Yes	Yes	Yes	Yes	No	Yes	7
chr1:224514093-224514166	No	No	No	No	No	No	Yes	No	No	1
chr1:225692693-225692755	No	Yes	Yes	Yes	Yes	No	Yes	Yes	Yes	7
chr1:227198579-227198764	Yes	Yes	Yes	Yes	Yes	No	Yes	Yes	Yes	8
chr1:230386203-230386306	Yes	Yes	Yes	Yes	Yes	Yes	Yes	Yes	Yes	9
chr1:230839939-230840083	Yes	Yes	Yes	Yes	Yes	Yes	Yes	Yes	Yes	9
chr1:231161783-231161815	Yes	Yes	Yes	Yes	No	Yes	Yes	No	Yes	7
chr1:231483543-231483671	No	Yes	Yes	No	No	No	No	No	Yes	3
chr1:232539871-232539924	Yes	Yes	Yes	Yes	Yes	Yes	Yes	Yes	Yes	9
chr1:233091303-233091465	Yes	Yes	Yes	Yes	Yes	Yes	Yes	Yes	Yes	9
chr1:235277083-235277225	Yes	Yes	Yes	Yes	Yes	Yes	Yes	Yes	Yes	9
chr1:235377084-235377341	Yes	Yes	Yes	Yes	Yes	Yes	Yes	Yes	Yes	9
chr1:235564818-235564902	No	Yes	No	No	Yes	Yes	No	Yes	Yes	5
chr1:235659496-235659618	Yes	No	Yes	Yes	No	No	Yes	Yes	Yes	6
chr1:236406722-236406795	No	No	No	No	No	Yes	No	No	Yes	2
chr1:237024425-237024577	Yes	Yes	Yes	Yes	Yes	No	Yes	Yes	Yes	8
chr1:244613292-244613473	Yes	Yes	Yes	Yes	No	No	Yes	No	Yes	6
chr1:246720683-246720836	No	No	No	No	Yes	Yes	No	Yes	No	3
chr1:247015207-247015340	Yes	No	No	No	No	No	No	No	Yes	2
chr10:267135-267296	Yes	Yes	Yes	Yes	Yes	Yes	Yes	Yes	Yes	9
chr10:5684436-5684516	Yes	Yes	No	Yes	No	Yes	Yes	No	Yes	6
chr10:5836848-5836982	Yes	Yes	Yes	Yes	Yes	Yes	Yes	Yes	Yes	9
chr10:5853837-5853919	Yes	Yes	Yes	Yes	Yes	Yes	Yes	Yes	Yes	9
chr10:7838084-7838118	Yes	Yes	Yes	Yes	Yes	Yes	Yes	Yes	Yes	9
chr10:11259388-11259470	Yes	Yes	Yes	Yes	Yes	No	Yes	Yes	Yes	8
chr10:11794136-11794253	Yes	No	Yes	Yes	Yes	Yes	Yes	Yes	Yes	8
chr10:13542510-13542679	Yes	No	No	Yes	No	No	No	Yes	Yes	4
chr10:15151701-15151838	Yes	Yes	Yes	No	No	Yes	No	No	No	4
chr10:15880227-15880278	No	Yes	No	No	No	No	No	No	Yes	2
chr10:16547019-16547159	No	Yes	No	No	No	No	No	No	No	1
chr10:20500598-20500658	Yes	Yes	Yes	Yes	Yes	No	Yes	Yes	Yes	8
chr10:21957846-21957981	No	No	Yes	No	Yes	No	No	No	Yes	3
chr10:22217435-22217481	Yes	No	Yes	Yes	Yes	Yes	Yes	Yes	Yes	8
chr10:24783429-24783533	Yes	Yes	Yes	Yes	Yes	No	No	Yes	Yes	7
chr10:27506909-27507112	No	Yes	No	No	Yes	No	No	Yes	No	3
chr10:27524021-27524141	Yes	Yes	Yes	Yes	Yes	Yes	Yes	Yes	Yes	9
chr10:29797271-29797318	Yes	No	Yes	Yes	Yes	No	Yes	Yes	Yes	7
chr10:29815890-29815985	Yes	No	Yes	Yes	Yes	No	Yes	Yes	Yes	7
chr10:32142994-32143134	No	Yes	Yes	Yes	Yes	No	No	Yes	Yes	6
chr10:33559603-33559784	Yes	No	Yes	Yes	Yes	Yes	Yes	No	Yes	7
chr10:33471626-33471676	Yes	No	Yes	Yes	Yes	Yes	Yes	Yes	Yes	8
chr10:34661426-34661464	Yes	No	Yes	Yes	Yes	No	No	Yes	Yes	6
chr10:46246930-46247001	Yes	Yes	Yes	Yes	Yes	Yes	Yes	Yes	Yes	9
chr10:46254763-46254849	Yes	Yes	Yes	Yes	Yes	Yes	Yes	Yes	No	8
chr10:46224310-46224474	Yes	Yes	Yes	Yes	Yes	No	Yes	Yes	Yes	8
chr10:46969249-46969453	Yes	Yes	Yes	No	No	No	Yes	No	Yes	5
chr10:60150525-60150620	Yes	Yes	Yes	No	Yes	Yes	Yes	Yes	Yes	8
chr10:61871492-61871524	No	Yes	No	Yes	Yes	No	No	Yes	Yes	5
chr10:62631943-62632048	Yes	Yes	Yes	No	Yes	No	No	Yes	Yes	6
chr10:64905969-64906053	Yes	Yes	Yes	Yes	Yes	Yes	Yes	Yes	Yes	9
chr10:70266342-70266475	Yes	Yes	Yes	No	Yes	Yes	No	No	No	5
chr10:70516030-70516240	No	Yes	Yes	No	Yes	Yes	Yes	Yes	Yes	7
chr10:74139222-74139341	Yes	Yes	Yes	Yes	Yes	Yes	Yes	Yes	Yes	9
chr10:74837479-74837571	Yes	No	Yes	Yes	Yes	No	Yes	Yes	Yes	7
chr10:74923491-74923708	Yes	Yes	Yes	No	Yes	No	Yes	Yes	Yes	7
chr10:75160561-75160615	Yes	Yes	Yes	Yes	Yes	Yes	Yes	Yes	Yes	9
chr10:75189371-75189446	No	No	Yes	No	No	No	No	Yes	No	2
chr10:75236916-75236969	No	Yes	Yes	Yes	Yes	No	Yes	Yes	Yes	7
chr10:75871667-75871870	Yes	No	Yes	Yes	Yes	No	Yes	Yes	Yes	7
chr10:78868239-78868330	No	Yes	No	Yes	No	Yes	Yes	Yes	Yes	6
chr10:78673815-78673895	No	Yes	No	Yes	No	No	No	Yes	No	3
chr10:81070681-81070941	Yes	Yes	Yes	Yes	Yes	Yes	Yes	Yes	Yes	9
chr10:81112073-81112148	Yes	Yes	Yes	Yes	Yes	Yes	Yes	Yes	Yes	9
chr10:81163179-81163320	Yes	Yes	Yes	Yes	Yes	Yes	Yes	Yes	Yes	9
chr10:86198268-86198463	Yes	Yes	Yes	Yes	Yes	No	Yes	Yes	Yes	8
chr10:86259631-86259715	No	Yes	Yes	Yes	Yes	No	Yes	Yes	Yes	7
chr10:88211724-88211888	Yes	Yes	Yes	Yes	Yes	Yes	Yes	Yes	Yes	9
chr10:89481513-89481527	Yes	No	Yes	Yes	Yes	Yes	Yes	No	Yes	7
chr10:89519458-89519544	No	Yes	No	No	Yes	Yes	No	Yes	Yes	5
chr10:90982268-90982339	Yes	Yes	Yes	Yes	No	Yes	Yes	No	No	6
chr10:95101670-95101726	Yes	No	Yes	Yes	Yes	No	Yes	Yes	Yes	7
chr10:97194379-97194474	Yes	Yes	Yes	Yes	Yes	No	Yes	Yes	Yes	8
chr10:97252922-97253043	Yes	Yes	Yes	Yes	Yes	Yes	Yes	Yes	Yes	9
chr10:99198427-99198460	Yes	Yes	No	Yes	No	Yes	Yes	Yes	Yes	7
chr10:99202994-99203068	Yes	Yes	Yes	Yes	No	Yes	Yes	Yes	Yes	8
chr10:100148111-100148265	Yes	No	Yes	No	Yes	No	No	No	Yes	4
chr10:101656024-101656154	Yes	No	No	Yes	No	No	Yes	Yes	Yes	5
chr10:101943513-101943594	Yes	Yes	Yes	Yes	Yes	Yes	Yes	Yes	Yes	9
chr10:104831531-104831596	Yes	Yes	No	Yes	No	No	Yes	No	Yes	5
chr10:105153956-105154151	Yes	Yes	Yes	Yes	Yes	Yes	Yes	Yes	Yes	9
chr10:105382227-105382310	Yes	Yes	Yes	Yes	Yes	No	Yes	Yes	Yes	8
chr10:105658051-105658135	Yes	Yes	Yes	Yes	Yes	Yes	Yes	Yes	Yes	9
chr10:105770574-105770666	Yes	Yes	Yes	Yes	Yes	Yes	Yes	Yes	Yes	9
chr10:111652770-111652833	Yes	No	Yes	Yes	No	No	Yes	Yes	Yes	6
chr10:111674769-111674857	Yes	Yes	Yes	Yes	Yes	Yes	Yes	Yes	Yes	9
chr10:111892063-111892158	No	Yes	Yes	Yes	Yes	No	Yes	No	Yes	6
chr10:115351953-115352060	No	No	Yes	No	Yes	No	No	Yes	Yes	4
chr10:116213138-116213242	Yes	Yes	Yes	Yes	Yes	Yes	Yes	Yes	Yes	9
chr10:117971143-117971157	Yes	No	Yes	Yes	No	Yes	Yes	No	Yes	6
chr10:119793493-119793552	No	Yes	Yes	No	No	No	No	No	No	2
chr10:120901765-120901885	Yes	Yes	Yes	Yes	Yes	Yes	Yes	Yes	Yes	9
chr10:121201511-121201600	Yes	No	Yes	Yes	Yes	No	Yes	Yes	Yes	7
chr10:121150657-121150795	Yes	Yes	Yes	Yes	Yes	No	Yes	Yes	Yes	8
chr10:121657939-121658471	Yes	No	Yes	Yes	Yes	No	Yes	Yes	Yes	7
chr10:121689841-121689943	No	No	No	No	No	No	No	No	Yes	1
chr10:124797263-124797363	No	Yes	No	No	Yes	Yes	No	Yes	No	4
chr10:126450869-126451127	No	No	No	No	No	No	No	No	Yes	1
chr10:127519131-127519220	Yes	Yes	Yes	Yes	Yes	Yes	Yes	Yes	Yes	9
chr10:129877824-129877959	Yes	Yes	No	No	Yes	No	Yes	No	Yes	5
chr10:134162467-134162561	No	Yes	No	No	No	No	No	No	Yes	2
chr10:135077192-135077269	No	No	No	No	No	No	Yes	No	No	1
chr10:135110825-135110908	Yes	Yes	Yes	Yes	Yes	Yes	Yes	Yes	Yes	9
chr10:135193503-135193989	Yes	No	Yes	No	No	Yes	Yes	No	Yes	5
chr10:135203094-135203251	Yes	Yes	Yes	Yes	No	Yes	Yes	No	Yes	7
chr10:135347260-135347401	No	No	No	No	No	Yes	No	No	No	1
chr11:651162-651407	Yes	Yes	Yes	Yes	Yes	Yes	Yes	Yes	Yes	9
chr11:775066-775142	Yes	Yes	Yes	Yes	Yes	Yes	Yes	Yes	Yes	9
chr11:893427-893519	Yes	Yes	Yes	Yes	Yes	Yes	Yes	Yes	Yes	9
chr11:1000432-1000598	Yes	Yes	Yes	Yes	Yes	Yes	Yes	Yes	Yes	9
chr11:2970457-2970494	Yes	Yes	Yes	Yes	Yes	Yes	Yes	Yes	Yes	9
chr11:3010359-3010501	Yes	Yes	Yes	No	Yes	No	Yes	Yes	Yes	7
chr11:3023771-3023830	Yes	Yes	Yes	Yes	Yes	Yes	Yes	Yes	Yes	9
chr11:3707203-3707424	Yes	Yes	Yes	Yes	No	Yes	Yes	Yes	Yes	8
chr11:4109932-4109968	Yes	Yes	Yes	Yes	Yes	Yes	Yes	Yes	Yes	9
chr11:4626309-4626791	No	Yes	No	No	No	No	No	No	Yes	2
chr11:8934000-8934080	Yes	Yes	Yes	Yes	Yes	Yes	Yes	Yes	Yes	9
chr11:9048911-9049108	Yes	No	Yes	Yes	No	No	Yes	No	Yes	5
chr11:9055173-9055343	Yes	No	Yes	No	No	No	Yes	No	No	3
chr11:9173905-9173989	Yes	Yes	Yes	Yes	Yes	Yes	Yes	Yes	Yes	9
chr11:9494224-9494316	No	No	No	Yes	No	No	Yes	Yes	Yes	4
chr11:9735013-9735186	Yes	Yes	Yes	Yes	Yes	No	Yes	Yes	Yes	8
chr11:10500073-10500277	Yes	Yes	No	No	No	No	Yes	Yes	No	4
chr11:10647513-10648130	Yes	Yes	No	Yes	No	No	Yes	No	Yes	5
chr11:12923487-12923660	Yes	No	Yes	Yes	Yes	No	No	Yes	Yes	6
chr11:18347494-18347700	No	No	No	No	No	No	Yes	No	Yes	2
chr11:18357301-18357493	No	Yes	No	No	Yes	No	Yes	No	Yes	4
chr11:18536225-18536388	Yes	Yes	Yes	Yes	Yes	Yes	Yes	Yes	Yes	9
chr11:18541066-18541150	Yes	Yes	Yes	Yes	Yes	Yes	Yes	Yes	Yes	9
chr11:19164525-19164670	Yes	No	No	Yes	No	No	Yes	No	Yes	4
chr11:27434336-27434407	Yes	No	Yes	Yes	Yes	Yes	No	No	Yes	6
chr11:28349642-28349712	No	No	No	No	Yes	No	No	No	No	1
chr11:33357204-33357312	Yes	Yes	Yes	No	Yes	No	Yes	Yes	Yes	7
chr11:33732930-33733051	Yes	Yes	Yes	Yes	Yes	Yes	Yes	Yes	Yes	9
chr11:36302262-36302387	Yes	Yes	Yes	Yes	Yes	Yes	Yes	Yes	Yes	9
chr11:43457714-43457884	Yes	Yes	Yes	Yes	Yes	Yes	Yes	Yes	Yes	9
chr11:44094997-44095067	No	No	Yes	No	No	No	Yes	No	No	2
chr11:46112006-46112117	Yes	Yes	No	Yes	Yes	No	Yes	Yes	Yes	7
chr11:46776438-46776617	Yes	Yes	Yes	Yes	Yes	No	Yes	Yes	Yes	8
chr11:47314094-47314147	Yes	Yes	No	No	Yes	No	Yes	Yes	Yes	6
chr11:47653206-47653263	Yes	Yes	Yes	Yes	Yes	Yes	Yes	Yes	Yes	9
chr11:47776080-47776216	No	No	Yes	No	Yes	No	Yes	Yes	Yes	5
chr11:57581783-57581845	Yes	Yes	Yes	Yes	Yes	Yes	Yes	Yes	Yes	9
chr11:59947304-59947438	Yes	No	Yes	Yes	Yes	Yes	Yes	No	Yes	7
chr11:60070032-60070190	Yes	No	Yes	Yes	Yes	Yes	Yes	Yes	Yes	8
chr11:60708594-60708762	Yes	Yes	Yes	Yes	Yes	Yes	Yes	Yes	Yes	9
chr11:61673938-61674156	Yes	Yes	Yes	Yes	Yes	Yes	Yes	Yes	Yes	9
chr11:62401782-62401847	Yes	Yes	Yes	Yes	Yes	Yes	Yes	Yes	Yes	9
chr11:63714423-63714475	No	No	No	No	No	No	Yes	No	Yes	2
chr11:65034053-65034177	No	No	No	No	No	No	No	No	Yes	1
chr11:65112051-65112092	Yes	Yes	Yes	Yes	Yes	Yes	Yes	Yes	Yes	9
chr11:66236304-66236375	Yes	Yes	Yes	Yes	Yes	No	Yes	Yes	Yes	8
chr11:66721720-66721907	Yes	Yes	Yes	Yes	Yes	Yes	Yes	Yes	Yes	9
chr11:68171691-68171884	Yes	No	Yes	Yes	Yes	Yes	Yes	Yes	Yes	8
chr11:68305127-68305359	No	Yes	No	No	Yes	No	No	Yes	Yes	4
chr11:70002017-70002094	Yes	No	Yes	Yes	Yes	Yes	Yes	Yes	Yes	8
chr11:70197100-70197129	Yes	Yes	Yes	Yes	Yes	Yes	Yes	Yes	Yes	9
chr11:71673198-71673335	Yes	No	Yes	Yes	No	Yes	No	Yes	Yes	6
chr11:71668273-71668310	Yes	Yes	Yes	Yes	Yes	Yes	Yes	Yes	Yes	9
chr11:71719138-71719191	Yes	Yes	Yes	Yes	Yes	Yes	Yes	Yes	Yes	9
chr11:72083969-72084058	Yes	Yes	Yes	No	No	Yes	No	Yes	Yes	6
chr11:72712035-72712179	Yes	Yes	No	No	Yes	No	Yes	No	No	4
chr11:72611302-72611373	Yes	Yes	No	Yes	Yes	No	Yes	No	Yes	6
chr11:73136067-73136093	Yes	Yes	Yes	Yes	No	Yes	Yes	Yes	Yes	8
chr11:74638436-74638533	No	No	No	No	No	No	No	No	Yes	1
chr11:74705554-74705765	No	No	No	No	No	No	No	Yes	No	1
chr11:74982745-74982768	Yes	Yes	Yes	Yes	Yes	Yes	Yes	No	Yes	8
chr11:75495663-75495791	Yes	No	Yes	No	No	Yes	No	No	Yes	4
chr11:75848238-75848496	Yes	Yes	Yes	Yes	Yes	No	Yes	Yes	Yes	8
chr11:77336762-77336863	Yes	Yes	Yes	Yes	Yes	Yes	Yes	Yes	Yes	9
chr11:77698650-77698744	Yes	Yes	No	Yes	Yes	No	No	Yes	Yes	6
chr11:77813920-77813994	Yes	Yes	Yes	Yes	No	Yes	Yes	No	Yes	7
chr11:82595865-82595927	Yes	Yes	Yes	Yes	Yes	Yes	Yes	No	Yes	8
chr11:82705081-82705164	No	Yes	Yes	No	No	No	Yes	No	No	3
chr11:82956540-82956666	No	Yes	No	No	No	No	No	No	Yes	2
chr11:85419081-85419193	No	Yes	No	No	No	No	Yes	No	Yes	3
chr11:86168408-86168801	Yes	Yes	Yes	Yes	Yes	No	No	Yes	Yes	7
chr11:94178976-94179059	No	Yes	Yes	No	No	No	Yes	No	No	3
chr11:94528177-94528326	Yes	No	Yes	Yes	Yes	Yes	Yes	Yes	Yes	8
chr11:95528680-95528723	Yes	Yes	Yes	Yes	Yes	No	Yes	No	Yes	7
chr11:100856805-100857083	No	No	No	Yes	No	No	No	No	Yes	2
chr11:102319543-102319599	Yes	Yes	Yes	Yes	Yes	Yes	Yes	Yes	Yes	9
chr11:104914210-104914272	No	No	No	Yes	Yes	Yes	Yes	No	Yes	5
chr11:111420343-111420500	Yes	Yes	No	Yes	Yes	No	Yes	No	Yes	6
chr11:111659165-111659293	Yes	Yes	No	No	No	Yes	No	No	Yes	4
chr11:113677211-113677306	No	No	No	No	Yes	No	Yes	Yes	Yes	4
chr11:116820849-116820972	No	Yes	No	No	No	No	No	Yes	Yes	3
chr11:117860157-117860335	Yes	No	Yes	No	No	No	Yes	No	No	3
chr11:118428453-118428605	Yes	Yes	Yes	Yes	Yes	Yes	Yes	Yes	Yes	9
chr11:118883942-118883972	No	No	Yes	No	Yes	Yes	Yes	No	No	4
chr11:118994278-118994394	Yes	Yes	Yes	Yes	Yes	No	Yes	Yes	Yes	8
chr11:119043065-119043134	No	No	Yes	No	Yes	No	No	Yes	No	3
chr11:120280103-120280159	Yes	Yes	Yes	No	Yes	Yes	Yes	Yes	Yes	8
chr11:125333380-125333466	Yes	Yes	Yes	Yes	Yes	No	Yes	No	Yes	7
chr11:125451107-125451218	Yes	Yes	Yes	Yes	Yes	Yes	Yes	Yes	Yes	9
chr11:132182559-132182676	No	Yes	Yes	No	No	No	No	No	No	2
chr12:395292-395373	No	No	Yes	No	No	No	No	No	Yes	2
chr12:1313667-1313678	Yes	Yes	Yes	Yes	Yes	Yes	Yes	Yes	Yes	9
chr12:1519555-1519619	Yes	Yes	Yes	Yes	Yes	Yes	Yes	Yes	Yes	9
chr12:3029929-3030088	Yes	Yes	Yes	Yes	No	No	Yes	No	Yes	6
chr12:3042584-3042696	No	No	No	No	No	No	No	No	Yes	1
chr12:3103904-3104158	Yes	No	Yes	Yes	Yes	Yes	Yes	Yes	Yes	8
chr12:3126564-3126692	Yes	No	Yes	Yes	Yes	No	Yes	Yes	Yes	7
chr12:4716493-4716553	Yes	Yes	Yes	Yes	Yes	Yes	Yes	Yes	Yes	9
chr12:4776703-4776820	Yes	Yes	Yes	Yes	Yes	Yes	Yes	Yes	Yes	9
chr12:6786333-6786425	Yes	Yes	Yes	Yes	Yes	Yes	Yes	Yes	Yes	9
chr12:8244365-8244446	Yes	Yes	No	No	No	No	No	No	Yes	3
chr12:10761697-10761982	No	No	Yes	Yes	No	Yes	Yes	No	Yes	5
chr12:10862507-10862713	Yes	Yes	Yes	Yes	Yes	Yes	Yes	Yes	Yes	9
chr12:12653453-12653616	No	Yes	Yes	No	No	Yes	No	Yes	Yes	5
chr12:12976804-12976950	Yes	Yes	Yes	Yes	No	Yes	Yes	Yes	Yes	8
chr12:14610141-14610229	Yes	Yes	Yes	Yes	Yes	No	Yes	Yes	Yes	8
chr12:15273997-15274053	Yes	Yes	Yes	Yes	Yes	No	Yes	Yes	Yes	8
chr12:22035700-22035807	Yes	No	Yes	No	Yes	No	Yes	Yes	No	5
chr12:22665581-22665613	No	Yes	No	No	Yes	No	No	No	No	2
chr12:25368371-25368494	No	Yes	No	No	No	No	No	No	No	1
chr12:26943090-26943160	Yes	No	Yes	Yes	No	Yes	Yes	No	No	5
chr12:27179353-27179467	Yes	Yes	Yes	Yes	Yes	Yes	Yes	Yes	Yes	9
chr12:27461272-27461394	Yes	Yes	Yes	Yes	Yes	No	Yes	No	Yes	7
chr12:27888380-27888489	Yes	Yes	Yes	Yes	Yes	Yes	Yes	Yes	Yes	9
chr12:32790584-32790789	No	Yes	Yes	No	No	No	No	Yes	Yes	4
chr12:32858759-32858797	Yes	Yes	Yes	Yes	Yes	No	Yes	Yes	Yes	8
chr12:39724044-39724064	No	Yes	No	No	Yes	No	No	No	No	2
chr12:42745687-42745851	Yes	Yes	Yes	Yes	Yes	Yes	Yes	Yes	Yes	9
chr12:48096471-48096629	No	Yes	Yes	Yes	Yes	Yes	Yes	Yes	Yes	8
chr12:49503510-49503664	Yes	No	Yes	Yes	No	No	Yes	No	Yes	5
chr12:50481146-50481268	Yes	Yes	No	No	Yes	No	Yes	No	Yes	5
chr12:50490633-50490755	Yes	Yes	Yes	Yes	Yes	Yes	Yes	Yes	Yes	9
chr12:50535836-50535893	Yes	No	No	No	No	No	Yes	No	No	2
chr12:50847243-50847455	No	Yes	No	No	No	Yes	No	Yes	No	3
chr12:51084832-51084934	No	Yes	No	No	No	No	No	No	No	1
chr12:51048794-51048823	Yes	Yes	Yes	No	Yes	No	Yes	No	Yes	6
chr12:51502904-51503056	Yes	Yes	Yes	Yes	Yes	Yes	Yes	Yes	Yes	9
chr12:52376470-52376592	Yes	Yes	Yes	Yes	No	Yes	Yes	No	Yes	7
chr12:52639196-52639416	No	No	Yes	No	No	Yes	No	No	Yes	3
chr12:54737009-54737100	Yes	Yes	Yes	Yes	Yes	Yes	Yes	Yes	Yes	9
chr12:56363259-56363360	Yes	Yes	Yes	Yes	Yes	Yes	Yes	Yes	Yes	9
chr12:57666236-57666337	Yes	Yes	Yes	Yes	Yes	Yes	Yes	Yes	Yes	9
chr12:57989671-57989814	Yes	Yes	No	No	No	Yes	Yes	No	Yes	5
chr12:58088533-58088709	Yes	Yes	Yes	Yes	Yes	Yes	Yes	Yes	Yes	9
chr12:62114468-62114705	No	Yes	No	No	No	No	No	No	No	1
chr12:64176321-64176484	No	Yes	Yes	No	Yes	Yes	Yes	Yes	Yes	7
chr12:64811826-64811895	Yes	Yes	Yes	Yes	Yes	Yes	Yes	Yes	Yes	9
chr12:65081996-65082233	Yes	No	Yes	Yes	Yes	No	Yes	No	Yes	6
chr12:68043577-68043725	No	No	No	Yes	Yes	No	Yes	Yes	No	4
chr12:70687851-70688074	Yes	Yes	Yes	Yes	Yes	Yes	Yes	Yes	Yes	9
chr12:70960215-70960484	Yes	No	Yes	Yes	Yes	Yes	Yes	No	No	6
chr12:75881519-75881589	Yes	No	Yes	No	Yes	No	Yes	No	Yes	5
chr12:77191214-77191317	Yes	Yes	Yes	Yes	Yes	No	Yes	Yes	Yes	8
chr12:78570219-78570239	No	Yes	No	No	No	No	No	No	No	1
chr12:83250789-83251359	Yes	Yes	No	Yes	No	No	Yes	No	No	4
chr12:88433925-88434042	No	Yes	No	Yes	No	No	Yes	No	Yes	4
chr12:88439359-88439556	No	Yes	No	No	Yes	Yes	No	No	Yes	4
chr12:89744365-89744802	Yes	Yes	Yes	Yes	Yes	Yes	Yes	No	Yes	8
chr12:96063854-96063922	Yes	Yes	Yes	Yes	Yes	Yes	Yes	Yes	Yes	9
chr12:96728497-96728643	Yes	Yes	Yes	Yes	No	No	Yes	Yes	Yes	7
chr12:101799622-101799759	Yes	Yes	Yes	Yes	Yes	Yes	Yes	Yes	Yes	9
chr12:102113268-102113294	Yes	Yes	Yes	Yes	Yes	Yes	Yes	Yes	Yes	9
chr12:102443967-102444069	Yes	Yes	No	Yes	Yes	Yes	Yes	No	Yes	7
chr12:102411498-102411583	Yes	Yes	Yes	Yes	Yes	Yes	Yes	Yes	Yes	9
chr12:104415135-104415269	No	No	No	Yes	Yes	No	Yes	No	Yes	4
chr12:104481764-104481816	No	Yes	No	No	No	No	No	No	Yes	2
chr12:104739797-104739933	Yes	Yes	Yes	Yes	Yes	Yes	Yes	Yes	Yes	9
chr12:105759585-105759620	Yes	Yes	Yes	No	Yes	Yes	Yes	Yes	Yes	8
chr12:108104182-108104287	Yes	Yes	Yes	Yes	Yes	Yes	Yes	Yes	Yes	9
chr12:109196098-109196144	No	Yes	No	No	No	No	No	Yes	No	2
chr12:109205036-109205104	No	Yes	Yes	No	No	No	Yes	Yes	Yes	5
chr12:109527814-109528012	Yes	Yes	Yes	Yes	Yes	Yes	Yes	Yes	Yes	9
chr12:109955722-109955818	Yes	Yes	Yes	Yes	Yes	Yes	Yes	Yes	Yes	9
chr12:110760797-110760877	Yes	Yes	Yes	Yes	Yes	Yes	Yes	Yes	Yes	9
chr12:110785198-110785258	Yes	Yes	Yes	Yes	Yes	Yes	Yes	Yes	Yes	9
chr12:111121030-111121069	Yes	Yes	Yes	Yes	Yes	No	Yes	Yes	Yes	8
chr12:111902466-111902519	Yes	Yes	Yes	Yes	Yes	Yes	Yes	Yes	Yes	9
chr12:111990710-111990781	No	Yes	Yes	No	Yes	No	No	Yes	No	4
chr12:112110465-112110578	Yes	Yes	Yes	No	No	No	No	Yes	Yes	5
chr12:112220962-112221102	Yes	Yes	Yes	Yes	Yes	Yes	Yes	Yes	Yes	9
chr12:112457560-112457698	Yes	Yes	Yes	Yes	Yes	Yes	Yes	Yes	Yes	9
chr12:112525487-112525605	No	No	No	No	Yes	No	No	Yes	No	2
chr12:113663049-113663141	Yes	No	Yes	Yes	Yes	No	Yes	No	Yes	6
chr12:113739945-113740505	Yes	No	Yes	Yes	No	Yes	Yes	No	Yes	6
chr12:117160872-117161028	Yes	Yes	Yes	Yes	Yes	Yes	Yes	No	Yes	8
chr12:120954370-120954591	Yes	Yes	Yes	Yes	Yes	Yes	Yes	Yes	Yes	9
chr12:120964260-120964349	Yes	Yes	Yes	Yes	Yes	Yes	Yes	Yes	Yes	9
chr12:121008994-121009094	Yes	Yes	Yes	Yes	Yes	Yes	Yes	Yes	Yes	9
chr12:121450233-121450489	Yes	Yes	Yes	Yes	Yes	No	Yes	No	Yes	7
chr12:121686409-121686537	Yes	Yes	Yes	Yes	Yes	Yes	Yes	Yes	Yes	9
chr12:123474334-123474495	Yes	Yes	Yes	Yes	Yes	No	Yes	No	Yes	7
chr12:123476302-123476445	Yes	No	Yes	Yes	Yes	No	Yes	No	Yes	6
chr12:123646662-123646765	No	No	No	No	No	No	No	No	Yes	1
chr12:123792213-123792305	No	Yes	Yes	Yes	Yes	Yes	Yes	Yes	Yes	8
chr12:123873980-123874101	Yes	Yes	Yes	Yes	Yes	No	Yes	Yes	Yes	8
chr12:124123811-124123890	Yes	Yes	Yes	No	Yes	Yes	Yes	No	Yes	7
chr12:124858959-124859009	Yes	Yes	Yes	Yes	Yes	Yes	Yes	Yes	Yes	9
chr12:125562642-125562916	Yes	Yes	Yes	Yes	No	No	No	No	Yes	5
chr12:125621208-125621410	Yes	Yes	Yes	Yes	Yes	Yes	Yes	No	Yes	8
chr12:132466034-132466141	Yes	Yes	Yes	No	Yes	No	Yes	Yes	Yes	7
chr12:132505624-132505866	Yes	Yes	Yes	No	No	No	Yes	Yes	Yes	6
chr12:133272470-133272632	Yes	Yes	Yes	Yes	Yes	Yes	Yes	Yes	Yes	9
chr13:20412840-20413125	No	No	No	No	No	No	No	No	Yes	1
chr13:21311862-21311944	Yes	Yes	No	Yes	Yes	Yes	Yes	Yes	Yes	8
chr13:21999791-21999817	Yes	Yes	Yes	Yes	No	No	Yes	No	Yes	6
chr13:21952800-21952877	No	Yes	No	No	No	No	No	No	Yes	2
chr13:25883385-25883420	No	Yes	No	No	No	No	Yes	No	Yes	3
chr13:28006868-28006941	Yes	Yes	Yes	Yes	Yes	Yes	Yes	Yes	Yes	9
chr13:28224179-28224378	Yes	Yes	Yes	Yes	Yes	Yes	Yes	Yes	Yes	9
chr13:28813716-28813833	Yes	No	No	No	No	No	No	No	No	1
chr13:31195210-31195376	Yes	No	No	Yes	Yes	No	Yes	Yes	Yes	6
chr13:31717929-31718060	Yes	Yes	Yes	Yes	Yes	Yes	Yes	Yes	Yes	9
chr13:36362349-36362422	No	Yes	No	No	No	No	No	No	No	1
chr13:37541809-37541944	No	No	No	No	No	Yes	Yes	No	No	2
chr13:37622701-37622736	Yes	Yes	Yes	Yes	Yes	No	Yes	Yes	Yes	8
chr13:39608268-39608333	Yes	No	No	No	No	No	Yes	No	Yes	3
chr13:44964493-44964714	No	Yes	No	Yes	Yes	No	No	No	Yes	4
chr13:50099909-50100073	No	Yes	No	No	No	No	Yes	No	Yes	3
chr13:50260611-50260731	Yes	No	Yes	Yes	No	Yes	Yes	No	Yes	6
chr13:50236002-50236063	No	Yes	Yes	Yes	No	Yes	Yes	No	Yes	6
chr13:52293334-52293484	No	No	No	No	No	Yes	Yes	No	Yes	3
chr13:52371962-52372044	Yes	No	Yes	No	Yes	Yes	No	No	Yes	5
chr13:52715156-52715205	Yes	Yes	No	No	No	No	No	No	Yes	3
chr13:53196124-53196399	Yes	Yes	Yes	Yes	Yes	No	Yes	No	Yes	7
chr13:53235610-53235705	No	Yes	No	Yes	Yes	No	Yes	No	Yes	5
chr13:75880449-75880607	No	No	Yes	No	Yes	No	No	Yes	No	3
chr13:76101949-76101987	No	Yes	Yes	Yes	Yes	Yes	Yes	Yes	Yes	8
chr13:76429396-76429504	No	Yes	No	No	Yes	Yes	Yes	Yes	Yes	6
chr13:79927288-79927359	No	No	No	No	No	No	No	No	Yes	1
chr13:95243107-95243197	No	No	No	No	No	Yes	No	No	No	1
chr13:99478126-99478194	Yes	Yes	Yes	Yes	Yes	No	Yes	No	Yes	7
chr13:99448460-99448467	Yes	Yes	Yes	Yes	Yes	Yes	Yes	No	Yes	8
chr13:100515245-100515346	No	No	No	No	Yes	Yes	No	Yes	No	3
chr13:100755137-100755214	Yes	No	Yes	No	Yes	Yes	Yes	No	No	5
chr13:101020726-101020828	Yes	Yes	Yes	Yes	Yes	Yes	Yes	Yes	Yes	9
chr13:101167681-101167821	Yes	Yes	Yes	No	Yes	Yes	Yes	Yes	Yes	8
chr13:101322614-101322823	No	Yes	No	No	No	No	No	No	Yes	2
chr13:113965024-113965182	Yes	Yes	Yes	Yes	Yes	Yes	Yes	Yes	Yes	9
chr13:114117055-114117206	Yes	Yes	Yes	Yes	Yes	No	Yes	Yes	Yes	8
chr13:115022553-115022705	Yes	Yes	Yes	No	Yes	Yes	Yes	Yes	Yes	8
chr13:115064315-115064475	Yes	Yes	Yes	Yes	Yes	Yes	Yes	Yes	Yes	9
chr14:23496954-23497038	Yes	Yes	Yes	Yes	Yes	Yes	Yes	Yes	Yes	9
chr14:23536523-23537880	Yes	Yes	Yes	Yes	Yes	Yes	Yes	Yes	Yes	9
chr14:23559191-23559310	No	No	Yes	No	Yes	No	No	Yes	Yes	4
chr14:24633823-24634164	Yes	Yes	Yes	Yes	Yes	Yes	Yes	Yes	Yes	9
chr14:27018886-27018987	Yes	Yes	Yes	Yes	No	No	Yes	Yes	Yes	7
chr14:31050282-31050322	No	No	No	No	No	No	Yes	No	Yes	2
chr14:31113086-31113224	No	No	Yes	No	Yes	Yes	No	No	Yes	4
chr14:35073341-35073474	Yes	Yes	Yes	No	Yes	No	Yes	Yes	Yes	7
chr14:35564254-35564390	No	Yes	No	No	Yes	No	Yes	No	Yes	4
chr14:36299001-36299113	No	Yes	Yes	Yes	Yes	No	No	No	Yes	5
chr14:39565102-39565343	Yes	Yes	Yes	Yes	Yes	Yes	Yes	Yes	Yes	9
chr14:39516571-39516642	Yes	Yes	Yes	Yes	Yes	Yes	Yes	Yes	Yes	9
chr14:39602865-39602923	No	Yes	No	No	No	No	No	No	No	1
chr14:39790132-39790260	No	No	No	No	Yes	Yes	Yes	No	Yes	4
chr14:50280706-50280768	No	Yes	Yes	No	Yes	Yes	No	Yes	Yes	6
chr14:50068260-50068367	Yes	No	Yes	No	No	No	Yes	No	Yes	4
chr14:50094730-50094873	No	No	No	No	No	No	No	No	Yes	1
chr14:50166768-50166907	Yes	No	Yes	Yes	Yes	No	Yes	Yes	Yes	7
chr14:51223210-51225348	Yes	No	Yes	No	Yes	No	Yes	Yes	No	5
chr14:51197641-51197701	Yes	No	Yes	No	No	No	Yes	No	No	3
chr14:51404454-51404555	Yes	No	Yes	Yes	No	Yes	Yes	No	No	5
chr14:52493919-52494062	Yes	No	Yes	Yes	Yes	No	Yes	No	Yes	6
chr14:53327732-53327752	Yes	Yes	Yes	Yes	Yes	Yes	Yes	Yes	Yes	9
chr14:57710883-57711077	No	Yes	No	No	Yes	No	Yes	Yes	Yes	5
chr14:57866546-57866601	No	Yes	No	No	Yes	No	No	Yes	No	3
chr14:58686412-58686447	Yes	Yes	Yes	Yes	Yes	Yes	Yes	Yes	Yes	9
chr14:58926561-58926788	No	No	No	No	No	No	No	No	Yes	1
chr14:59827520-59827580	No	No	Yes	No	Yes	No	No	No	No	2
chr14:61285440-61285565	No	No	No	No	Yes	No	No	Yes	No	2
chr14:64656789-64656955	Yes	No	Yes	Yes	Yes	Yes	Yes	Yes	Yes	8
chr14:64674676-64674910	Yes	No	Yes	Yes	Yes	No	Yes	Yes	Yes	7
chr14:64877808-64877867	Yes	Yes	Yes	No	Yes	Yes	No	Yes	Yes	7
chr14:64924932-64925025	Yes	Yes	Yes	Yes	Yes	Yes	Yes	Yes	Yes	9
chr14:66083808-66083909	No	Yes	No	No	No	No	No	No	No	1
chr14:67390911-67391009	No	Yes	No	No	No	Yes	No	Yes	No	3
chr14:68156929-68157138	Yes	Yes	Yes	Yes	No	Yes	Yes	No	Yes	7
chr14:69919958-69920026	Yes	Yes	Yes	No	No	Yes	No	No	No	4
chr14:70137033-70137224	Yes	Yes	Yes	Yes	Yes	Yes	Yes	Yes	Yes	9
chr14:70855187-70855323	No	No	No	Yes	Yes	Yes	No	Yes	Yes	5
chr14:71524226-71524441	Yes	Yes	Yes	Yes	Yes	No	Yes	Yes	Yes	8
chr14:72171438-72171500	Yes	Yes	Yes	Yes	No	Yes	Yes	No	Yes	7
chr14:73550202-73550259	No	No	Yes	No	No	No	No	Yes	Yes	3
chr14:73924336-73924440	Yes	Yes	Yes	Yes	Yes	Yes	Yes	Yes	Yes	9
chr14:74125550-74125659	No	Yes	Yes	No	No	No	No	No	Yes	3
chr14:74345799-74346008	No	Yes	Yes	Yes	Yes	Yes	Yes	Yes	Yes	8
chr14:74474399-74474515	No	No	No	No	No	Yes	No	No	No	1
chr14:74567858-74567941	No	Yes	No	No	No	No	No	No	No	1
chr14:75151157-75151383	No	Yes	No	No	No	No	No	No	Yes	2
chr14:75528387-75528465	Yes	Yes	Yes	Yes	Yes	No	Yes	Yes	Yes	8
chr14:75605777-75605874	Yes	Yes	Yes	Yes	Yes	Yes	Yes	Yes	Yes	9
chr14:76224174-76224212	No	Yes	No	No	No	No	No	No	Yes	2
chr14:77778292-77778376	No	No	No	No	No	No	No	Yes	Yes	2
chr14:77917530-77917676	Yes	Yes	Yes	Yes	Yes	No	No	Yes	Yes	7
chr14:78161081-78161243	No	No	No	No	No	No	No	Yes	No	1
chr14:78366902-78367017	No	Yes	Yes	Yes	No	No	No	No	Yes	4
chr14:80158516-80158605	No	Yes	No	Yes	No	No	No	No	No	2
chr14:89013873-89013995	Yes	No	Yes	No	Yes	No	No	No	Yes	4
chr14:89341370-89341453	No	No	No	No	No	No	No	No	Yes	1
chr14:89656728-89656793	Yes	No	Yes	Yes	Yes	Yes	Yes	Yes	Yes	8
chr14:90769064-90769469	No	No	Yes	No	No	No	No	No	No	1
chr14:91671050-91671169	Yes	Yes	Yes	Yes	Yes	Yes	Yes	Yes	Yes	9
chr14:91932605-91932760	No	No	No	No	No	No	Yes	No	No	1
chr14:92404674-92404796	Yes	Yes	Yes	Yes	Yes	Yes	Yes	Yes	Yes	9
chr14:92477330-92477416	No	No	No	No	Yes	No	No	No	No	1
chr14:93081752-93081824	Yes	No	Yes	Yes	No	No	Yes	No	Yes	5
chr14:93303731-93303794	Yes	Yes	No	No	Yes	Yes	Yes	Yes	Yes	7
chr14:94192182-94192352	No	Yes	No	Yes	No	No	No	No	Yes	3
chr14:97026986-97027048	Yes	Yes	Yes	Yes	Yes	Yes	Yes	Yes	Yes	9
chr14:99697682-99697894	No	No	No	No	No	No	Yes	No	No	1
chr14:100341268-100341324	No	Yes	Yes	Yes	Yes	No	Yes	No	Yes	6
chr14:100589876-100589939	Yes	Yes	Yes	Yes	Yes	Yes	Yes	Yes	Yes	9
chr14:103296671-103296809	Yes	No	Yes	No	No	No	Yes	No	Yes	4
chr14:103355897-103355971	Yes	No	Yes	No	No	No	Yes	No	Yes	4
chr14:103957289-103957444	Yes	Yes	Yes	Yes	Yes	Yes	Yes	Yes	Yes	9
chr14:103996287-103996646	Yes	No	Yes	Yes	No	Yes	Yes	No	Yes	6
chr14:104040444-104040507	Yes	Yes	Yes	Yes	Yes	Yes	Yes	Yes	Yes	9
chr14:104204031-104204197	Yes	Yes	Yes	Yes	Yes	Yes	Yes	Yes	Yes	9
chr14:104230200-104230816	No	Yes	No	No	Yes	No	No	No	Yes	3
chr14:104380816-104380970	Yes	Yes	Yes	Yes	Yes	Yes	Yes	Yes	Yes	9
chr14:105334761-105334892	Yes	Yes	Yes	Yes	Yes	No	Yes	No	Yes	7
chr14:105852022-105852054	Yes	Yes	Yes	Yes	Yes	Yes	Yes	Yes	Yes	9
chr14:105934675-105934686	Yes	Yes	Yes	Yes	Yes	Yes	Yes	Yes	Yes	9
chr15:23019800-23019856	Yes	Yes	Yes	Yes	Yes	Yes	Yes	Yes	Yes	9
chr15:23306734-23306791	No	Yes	Yes	No	Yes	Yes	Yes	No	No	5
chr15:34455761-34455891	No	No	Yes	No	No	No	No	No	Yes	2
chr15:40308703-40308873	No	Yes	No	No	No	No	No	Yes	No	2
chr15:40324370-40324438	Yes	Yes	Yes	Yes	No	Yes	Yes	Yes	Yes	8
chr15:40566343-40566477	No	Yes	No	No	Yes	No	No	No	Yes	3
chr15:41104897-41105100	Yes	Yes	Yes	Yes	Yes	Yes	Yes	Yes	Yes	9
chr15:41308286-41308413	No	No	No	No	No	No	No	Yes	Yes	2
chr15:41667910-41668026	No	No	No	No	No	No	Yes	No	Yes	2
chr15:41686303-41686556	Yes	Yes	Yes	Yes	Yes	Yes	Yes	Yes	Yes	9
chr15:42484264-42484296	Yes	Yes	Yes	No	Yes	No	No	Yes	Yes	6
chr15:42564261-42564321	Yes	Yes	Yes	Yes	Yes	Yes	Yes	Yes	Yes	9
chr15:42820460-42820618	Yes	Yes	Yes	Yes	Yes	Yes	Yes	Yes	Yes	9
chr15:43120126-43120230	No	Yes	No	No	No	No	No	No	Yes	2
chr15:43164809-43164956	Yes	Yes	No	Yes	Yes	No	Yes	No	Yes	6
chr15:43691310-43691372	Yes	Yes	No	No	No	No	Yes	Yes	Yes	5
chr15:44782982-44783197	Yes	No	No	No	No	No	No	No	No	1
chr15:44849687-44849848	Yes	Yes	Yes	Yes	Yes	Yes	Yes	Yes	Yes	9
chr15:45047098-45047574	No	No	No	No	No	No	No	No	Yes	1
chr15:49311615-49311749	No	Yes	No	No	Yes	No	No	Yes	No	3
chr15:49611169-49611313	Yes	Yes	Yes	Yes	Yes	Yes	Yes	No	Yes	8
chr15:52720595-52720766	No	Yes	No	No	No	No	No	No	No	1
chr15:55530601-55530689	Yes	No	No	Yes	No	Yes	Yes	No	No	4
chr15:59224555-59224642	Yes	Yes	Yes	No	Yes	No	Yes	Yes	Yes	7
chr15:64373301-64373350	Yes	Yes	Yes	Yes	Yes	Yes	Yes	Yes	Yes	9
chr15:65243169-65243448	No	No	Yes	No	No	No	No	No	Yes	2
chr15:66610787-66610956	Yes	Yes	Yes	No	Yes	No	No	Yes	Yes	6
chr15:67009347-67009478	Yes	No	Yes	Yes	Yes	Yes	Yes	No	Yes	7
chr15:69745986-69746060	Yes	Yes	Yes	Yes	Yes	Yes	Yes	Yes	Yes	9
chr15:70969447-70969479	No	No	Yes	No	Yes	No	No	Yes	No	3
chr15:72541586-72541655	Yes	Yes	Yes	Yes	Yes	Yes	Yes	Yes	Yes	9
chr15:73567033-73567065	Yes	Yes	No	Yes	No	No	Yes	Yes	Yes	6
chr15:73585731-73585889	Yes	Yes	Yes	Yes	Yes	Yes	Yes	Yes	Yes	9
chr15:75182868-75182995	Yes	Yes	Yes	Yes	Yes	Yes	Yes	Yes	Yes	9
chr15:76587932-76588078	Yes	Yes	Yes	Yes	Yes	Yes	Yes	Yes	Yes	9
chr15:77085574-77085732	No	No	No	No	No	No	No	No	Yes	1
chr15:77740061-77740153	Yes	Yes	Yes	Yes	Yes	No	Yes	Yes	Yes	8
chr15:78762874-78762943	No	Yes	No	No	No	No	No	No	Yes	2
chr15:79179611-79179691	Yes	Yes	Yes	Yes	Yes	Yes	Yes	Yes	Yes	9
chr15:79177309-79177425	Yes	Yes	Yes	Yes	Yes	Yes	Yes	Yes	Yes	9
chr15:83689427-83689514	Yes	Yes	Yes	Yes	Yes	Yes	Yes	Yes	Yes	9
chr15:85257962-85258097	Yes	Yes	Yes	Yes	Yes	Yes	Yes	Yes	Yes	9
chr15:89070830-89071017	No	No	No	No	No	No	No	Yes	Yes	2
chr15:89079543-89079612	Yes	Yes	Yes	Yes	Yes	No	No	Yes	Yes	7
chr15:89838146-89838325	No	No	No	No	No	No	No	No	Yes	1
chr15:90229662-90229777	Yes	No	Yes	No	Yes	Yes	No	Yes	Yes	6
chr15:90758169-90758196	No	No	No	Yes	No	No	Yes	No	No	2
chr15:99900423-99900491	Yes	No	Yes	Yes	Yes	Yes	No	Yes	Yes	7
chr15:100243567-100243590	Yes	Yes	Yes	Yes	Yes	Yes	Yes	Yes	Yes	9
chr15:101588699-101588862	Yes	Yes	Yes	Yes	No	No	Yes	Yes	Yes	7
chr15:101607445-101607592	Yes	No	Yes	Yes	No	No	Yes	No	Yes	5
chr15:102239534-102239638	No	Yes	No	No	Yes	No	No	Yes	No	3
chr15:102197988-102198060	No	Yes	No	Yes	Yes	No	No	Yes	No	4
chr15:102196070-102196223	No	Yes	No	No	Yes	No	No	Yes	No	3
chr16:341190-341297	Yes	Yes	Yes	Yes	Yes	Yes	Yes	Yes	Yes	9
chr16:541134-541268	Yes	Yes	Yes	Yes	Yes	Yes	Yes	Yes	Yes	9
chr16:786266-786398	Yes	Yes	Yes	Yes	Yes	Yes	Yes	Yes	Yes	9
chr16:1515268-1515339	Yes	Yes	Yes	Yes	Yes	Yes	Yes	Yes	Yes	9
chr16:2098588-2098754	Yes	Yes	Yes	Yes	Yes	Yes	Yes	Yes	Yes	9
chr16:2358451-2358624	Yes	Yes	Yes	No	No	No	Yes	No	Yes	5
chr16:3335059-3335239	Yes	Yes	Yes	Yes	No	No	Yes	Yes	Yes	7
chr16:3841982-3842095	Yes	Yes	Yes	Yes	No	No	Yes	Yes	Yes	7
chr16:4504812-4504928	Yes	Yes	Yes	Yes	Yes	Yes	Yes	Yes	Yes	9
chr16:4722401-4722517	Yes	Yes	Yes	Yes	Yes	Yes	Yes	Yes	Yes	9
chr16:4881980-4882222	Yes	Yes	Yes	Yes	Yes	Yes	Yes	Yes	Yes	9
chr16:4893405-4893603	Yes	Yes	Yes	Yes	Yes	Yes	Yes	Yes	Yes	9
chr16:5141795-5141896	Yes	No	Yes	Yes	No	Yes	Yes	Yes	Yes	7
chr16:9023226-9023400	Yes	Yes	Yes	Yes	Yes	Yes	Yes	Yes	Yes	9
chr16:11268011-11268134	Yes	Yes	Yes	Yes	No	Yes	Yes	Yes	Yes	8
chr16:11645563-11645660	Yes	Yes	Yes	Yes	Yes	Yes	Yes	Yes	Yes	9
chr16:11944136-11944275	Yes	Yes	Yes	Yes	Yes	Yes	Yes	Yes	Yes	9
chr16:16232221-16232415	Yes	No	Yes	Yes	Yes	No	Yes	Yes	Yes	7
chr16:16192730-16192759	Yes	No	Yes	Yes	Yes	No	Yes	Yes	Yes	7
chr16:18797562-18797658	Yes	Yes	Yes	Yes	Yes	Yes	Yes	Yes	Yes	9
chr16:18806786-18806903	Yes	Yes	Yes	Yes	Yes	Yes	Yes	Yes	Yes	9
chr16:19559837-19559922	No	Yes	No	No	No	No	No	No	Yes	2
chr16:19603112-19603196	Yes	Yes	No	No	Yes	No	Yes	Yes	No	5
chr16:19661704-19661781	Yes	Yes	Yes	Yes	Yes	Yes	Yes	Yes	Yes	9
chr16:20855256-20855348	No	No	No	No	No	No	No	No	Yes	1
chr16:21178161-21178232	Yes	No	Yes	Yes	Yes	No	Yes	Yes	Yes	7
chr16:21190118-21190253	Yes	No	Yes	Yes	Yes	No	Yes	Yes	Yes	7
chr16:22437534-22437687	No	No	Yes	No	No	No	No	No	No	1
chr16:23499306-23499445	Yes	Yes	No	Yes	Yes	Yes	Yes	Yes	Yes	8
chr16:24804794-24804970	Yes	Yes	Yes	Yes	Yes	No	Yes	Yes	Yes	8
chr16:27252674-27253210	Yes	Yes	Yes	Yes	Yes	Yes	Yes	Yes	Yes	9
chr16:27341387-27341519	Yes	No	Yes	Yes	No	Yes	Yes	No	Yes	6
chr16:27352391-27352634	Yes	No	Yes	Yes	No	Yes	Yes	No	Yes	6
chr16:28220308-28220443	Yes	Yes	Yes	Yes	Yes	Yes	Yes	Yes	Yes	9
chr16:28935724-28935936	Yes	No	Yes	Yes	Yes	No	Yes	No	Yes	6
chr16:29705985-29706520	No	No	Yes	Yes	Yes	Yes	Yes	No	Yes	6
chr16:29983363-29983461	Yes	Yes	Yes	Yes	Yes	Yes	Yes	Yes	Yes	9
chr16:30092580-30092631	Yes	Yes	Yes	Yes	Yes	Yes	Yes	Yes	Yes	9
chr16:48370304-48370409	Yes	Yes	Yes	Yes	Yes	Yes	Yes	Yes	Yes	9
chr16:48290521-48290652	No	Yes	Yes	No	Yes	Yes	No	Yes	No	5
chr16:50063636-50063709	No	Yes	No	No	No	No	No	No	Yes	2
chr16:53859776-53860403	Yes	Yes	Yes	Yes	Yes	Yes	Yes	Yes	Yes	9
chr16:54018850-54018866	Yes	Yes	Yes	Yes	Yes	Yes	Yes	Yes	Yes	9
chr16:56423097-56423287	Yes	Yes	Yes	Yes	Yes	Yes	Yes	Yes	Yes	9
chr16:57007243-57007422	Yes	No	Yes	Yes	No	Yes	Yes	No	No	5
chr16:57080464-57080553	Yes	No	Yes	Yes	No	Yes	Yes	No	No	5
chr16:64982512-64982690	Yes	Yes	No	Yes	No	No	Yes	No	Yes	5
chr16:67486141-67486263	Yes	Yes	Yes	Yes	Yes	Yes	Yes	Yes	Yes	9
chr16:67988007-67988122	Yes	Yes	Yes	Yes	Yes	Yes	Yes	Yes	Yes	9
chr16:68083408-68083453	No	No	No	No	No	No	Yes	No	Yes	2
chr16:68345945-68346079	Yes	Yes	Yes	Yes	Yes	No	Yes	Yes	Yes	8
chr16:70553552-70553634	Yes	Yes	Yes	Yes	Yes	Yes	Yes	Yes	Yes	9
chr16:71895679-71895845	Yes	Yes	Yes	Yes	No	No	Yes	No	Yes	6
chr16:72131576-72131680	Yes	Yes	Yes	Yes	Yes	Yes	Yes	Yes	Yes	9
chr16:74566019-74566051	Yes	Yes	Yes	Yes	Yes	No	Yes	Yes	Yes	8
chr16:74698522-74698643	No	No	No	No	No	No	Yes	No	Yes	2
chr16:75129496-75129648	Yes	Yes	Yes	Yes	Yes	Yes	Yes	Yes	Yes	9
chr16:75601935-75602107	Yes	Yes	Yes	Yes	Yes	Yes	Yes	Yes	Yes	9
chr16:81075886-81076085	Yes	Yes	Yes	No	Yes	Yes	Yes	Yes	Yes	8
chr16:82672965-82673070	Yes	No	Yes	No	Yes	No	No	No	No	3
chr16:84738346-84738466	Yes	Yes	Yes	Yes	Yes	Yes	Yes	Yes	Yes	9
chr16:85022369-85022479	Yes	Yes	Yes	Yes	Yes	Yes	Yes	Yes	Yes	9
chr16:85116170-85116199	Yes	Yes	Yes	Yes	Yes	No	No	No	Yes	6
chr16:85698621-85698734	Yes	No	Yes	Yes	Yes	Yes	Yes	Yes	Yes	8
chr16:85813985-85814079	Yes	Yes	Yes	Yes	Yes	Yes	Yes	No	Yes	8
chr16:88037901-88038017	Yes	Yes	Yes	Yes	No	No	Yes	Yes	Yes	7
chr16:88098873-88098938	Yes	No	Yes	Yes	No	No	Yes	Yes	Yes	6
chr16:88767670-88767826	Yes	No	Yes	No	No	No	Yes	Yes	Yes	5
chr16:88904030-88904173	Yes	Yes	Yes	Yes	No	No	Yes	Yes	Yes	7
chr16:89180747-89180895	Yes	Yes	Yes	No	Yes	Yes	Yes	Yes	Yes	8
chr16:89379725-89379997	Yes	Yes	Yes	Yes	Yes	Yes	Yes	Yes	Yes	9
chr16:89720312-89720331	Yes	Yes	Yes	Yes	Yes	Yes	Yes	Yes	Yes	9
chr16:89975374-89975491	Yes	Yes	Yes	Yes	Yes	Yes	Yes	Yes	Yes	9
chr16:90102041-90102095	Yes	Yes	Yes	No	Yes	No	No	Yes	Yes	6
chr17:131559-131645	Yes	No	Yes	Yes	No	Yes	Yes	No	Yes	6
chr17:65445-65593	Yes	No	Yes	Yes	No	Yes	No	No	No	4
chr17:1273003-1273035	Yes	Yes	Yes	Yes	Yes	Yes	Yes	Yes	Yes	9
chr17:1490243-1490254	Yes	No	Yes	Yes	No	No	Yes	Yes	No	5
chr17:1939264-1939385	Yes	Yes	Yes	Yes	No	Yes	Yes	Yes	Yes	8
chr17:2405498-2405625	Yes	No	No	Yes	Yes	No	Yes	No	No	4
chr17:2339968-2340134	No	Yes	Yes	Yes	Yes	No	Yes	Yes	Yes	7
chr17:3959510-3959639	No	No	No	No	No	No	No	Yes	No	1
chr17:4139067-4139185	No	Yes	Yes	Yes	No	No	Yes	Yes	No	5
chr17:5014371-5014514	Yes	No	No	No	No	No	No	Yes	Yes	3
chr17:5211989-5212117	Yes	Yes	Yes	Yes	Yes	No	Yes	Yes	Yes	8
chr17:5358480-5358591	Yes	Yes	Yes	No	Yes	No	Yes	Yes	Yes	7
chr17:5440171-5440260	Yes	No	Yes	No	No	No	Yes	No	No	3
chr17:5991310-5991424	Yes	Yes	No	No	No	No	Yes	No	Yes	4
chr17:6515239-6515468	No	No	No	No	No	No	No	No	Yes	1
chr17:7095212-7095321	Yes	Yes	Yes	Yes	Yes	No	Yes	Yes	Yes	8
chr17:7456904-7457142	Yes	Yes	Yes	Yes	Yes	Yes	Yes	Yes	Yes	9
chr17:8433941-8434003	Yes	Yes	Yes	No	Yes	Yes	Yes	No	Yes	7
chr17:10632348-10632377	Yes	No	Yes	No	No	Yes	No	No	Yes	4
chr17:12890418-12890469	No	Yes	No	Yes	No	No	Yes	No	Yes	4
chr17:12914980-12915099	Yes	Yes	Yes	Yes	Yes	Yes	Yes	Yes	Yes	9
chr17:17046870-17046983	Yes	Yes	Yes	Yes	Yes	Yes	Yes	Yes	Yes	9
chr17:17078607-17078726	Yes	Yes	Yes	Yes	Yes	Yes	Yes	Yes	Yes	9
chr17:17083921-17083983	Yes	Yes	Yes	Yes	Yes	Yes	Yes	Yes	Yes	9
chr17:17410483-17410513	Yes	Yes	Yes	Yes	Yes	Yes	Yes	Yes	Yes	9
chr17:18263728-18263866	Yes	No	Yes	Yes	Yes	Yes	Yes	Yes	Yes	8
chr17:19576464-19576588	Yes	Yes	Yes	Yes	Yes	Yes	Yes	Yes	Yes	9
chr17:19835118-19835291	No	Yes	No	No	No	No	Yes	No	Yes	3
chr17:21114249-21114540	Yes	Yes	Yes	Yes	Yes	Yes	Yes	Yes	Yes	9
chr17:26999775-26999876	Yes	Yes	Yes	Yes	Yes	Yes	Yes	Yes	Yes	9
chr17:27412622-27412666	Yes	Yes	Yes	Yes	Yes	Yes	Yes	Yes	Yes	9
chr17:27613010-27614734	Yes	Yes	Yes	Yes	Yes	No	Yes	Yes	Yes	8
chr17:28616391-28616500	Yes	Yes	Yes	Yes	Yes	No	Yes	Yes	Yes	8
chr17:29130919-29131126	Yes	Yes	Yes	No	No	No	Yes	No	Yes	5
chr17:29679275-29679432	No	Yes	No	No	No	No	No	No	Yes	2
chr17:29634905-29634977	Yes	No	No	No	No	Yes	Yes	No	No	3
chr17:30688487-30688534	Yes	Yes	Yes	Yes	Yes	Yes	Yes	Yes	Yes	9
chr17:30693684-30693776	Yes	Yes	Yes	Yes	Yes	Yes	Yes	Yes	Yes	9
chr17:33997876-33997917	Yes	Yes	Yes	Yes	Yes	Yes	Yes	Yes	Yes	9
chr17:33928005-33928090	Yes	Yes	Yes	Yes	Yes	Yes	Yes	Yes	Yes	9
chr17:34160911-34160945	Yes	Yes	Yes	Yes	Yes	Yes	Yes	Yes	Yes	9
chr17:34431921-34432035	No	No	Yes	No	No	No	Yes	No	No	2
chr17:34870956-34871025	Yes	No	No	No	No	No	Yes	No	No	2
chr17:35508226-35508346	No	Yes	Yes	Yes	No	No	No	No	Yes	4
chr17:35802665-35802753	No	Yes	No	No	No	No	No	Yes	Yes	3
chr17:35889885-35889953	Yes	Yes	Yes	No	No	No	Yes	No	Yes	5
chr17:36655174-36655196	Yes	Yes	Yes	Yes	Yes	No	Yes	Yes	Yes	8
chr17:37441731-37441826	No	Yes	Yes	No	No	No	No	No	Yes	3
chr17:38786460-38786538	Yes	Yes	Yes	Yes	Yes	Yes	Yes	Yes	Yes	9
chr17:39985042-39985204	Yes	Yes	Yes	Yes	Yes	Yes	Yes	Yes	Yes	9
chr17:40052873-40052902	Yes	Yes	Yes	Yes	Yes	Yes	Yes	Yes	Yes	9
chr17:40443990-40444079	Yes	No	Yes	Yes	Yes	Yes	Yes	Yes	Yes	8
chr17:40660590-40660607	Yes	Yes	Yes	Yes	Yes	Yes	Yes	Yes	Yes	9
chr17:40739852-40739882	Yes	Yes	Yes	No	Yes	Yes	Yes	Yes	Yes	8
chr17:41329953-41330015	Yes	Yes	No	Yes	Yes	Yes	Yes	Yes	Yes	8
chr17:41566817-41566902	Yes	Yes	Yes	No	Yes	No	Yes	Yes	Yes	7
chr17:42971785-42971893	Yes	Yes	Yes	Yes	Yes	Yes	Yes	Yes	Yes	9
chr17:43159012-43159120	Yes	Yes	Yes	Yes	Yes	Yes	Yes	Yes	Yes	9
chr17:44067244-44067441	Yes	Yes	Yes	Yes	Yes	No	Yes	Yes	Yes	8
chr17:45249283-45249430	Yes	Yes	Yes	Yes	Yes	Yes	Yes	Yes	Yes	9
chr17:47895182-47895373	No	Yes	No	No	Yes	No	Yes	Yes	Yes	5
chr17:47886481-47886570	Yes	Yes	Yes	Yes	Yes	No	Yes	Yes	Yes	8
chr17:49053224-49053262	Yes	Yes	Yes	Yes	Yes	Yes	Yes	Yes	Yes	9
chr17:49231586-49231805	Yes	Yes	Yes	Yes	Yes	Yes	Yes	Yes	Yes	9
chr17:52992000-52992104	No	No	Yes	Yes	No	Yes	No	No	Yes	4
chr17:53019650-53019852	No	No	Yes	No	No	Yes	No	No	No	2
chr17:55185307-55185409	Yes	Yes	Yes	Yes	Yes	Yes	Yes	Yes	Yes	9
chr17:56381699-56381760	No	Yes	No	No	No	No	Yes	No	No	2
chr17:56798107-56798173	No	Yes	No	No	Yes	No	Yes	No	Yes	4
chr17:57078959-57079075	No	Yes	No	Yes	Yes	No	Yes	Yes	Yes	6
chr17:57776232-57777550	Yes	Yes	Yes	Yes	Yes	Yes	Yes	Yes	Yes	9
chr17:57962022-57962117	No	No	No	No	No	No	No	No	Yes	1
chr17:57991996-57992064	Yes	Yes	Yes	Yes	Yes	Yes	Yes	Yes	Yes	9
chr17:57971157-57971285	Yes	Yes	Yes	Yes	Yes	No	Yes	Yes	Yes	8
chr17:58577760-58577848	Yes	Yes	Yes	Yes	Yes	No	Yes	Yes	Yes	8
chr17:59104227-59104271	Yes	Yes	Yes	No	No	No	No	Yes	Yes	5
chr17:60651706-60651771	Yes	Yes	Yes	No	Yes	No	Yes	Yes	Yes	7
chr17:61495668-61495768	No	Yes	No	No	No	No	No	No	Yes	2
chr17:61512447-61512604	Yes	Yes	Yes	Yes	No	Yes	Yes	No	Yes	7
chr17:61850137-61850223	Yes	Yes	Yes	Yes	Yes	Yes	Yes	Yes	Yes	9
chr17:61852468-61852538	Yes	Yes	Yes	Yes	Yes	No	Yes	Yes	Yes	8
chr17:62582204-62582288	No	Yes	No	No	Yes	No	Yes	No	Yes	4
chr17:62602720-62602758	Yes	No	No	Yes	No	No	Yes	No	Yes	4
chr17:65683182-65683300	Yes	Yes	Yes	Yes	Yes	No	Yes	No	Yes	7
chr17:65959449-65959622	Yes	Yes	Yes	Yes	Yes	Yes	Yes	Yes	Yes	9
chr17:66449051-66449133	Yes	Yes	Yes	Yes	Yes	Yes	Yes	Yes	Yes	9
chr17:67247888-67248007	No	Yes	No	No	No	Yes	No	Yes	No	3
chr17:67281529-67281561	No	Yes	No	No	No	No	No	Yes	No	2
chr17:71238383-71238490	No	Yes	No	No	Yes	No	No	Yes	Yes	4
chr17:73036187-73036258	Yes	Yes	Yes	Yes	Yes	Yes	Yes	Yes	Yes	9
chr17:73170847-73170918	Yes	Yes	Yes	Yes	Yes	Yes	Yes	Yes	Yes	9
chr17:73204622-73204715	Yes	No	No	Yes	No	Yes	Yes	Yes	Yes	6
chr17:73279504-73279674	Yes	Yes	Yes	Yes	No	No	Yes	No	Yes	6
chr17:73321979-73322101	Yes	Yes	Yes	Yes	Yes	Yes	Yes	Yes	Yes	9
chr17:73749846-73750055	Yes	Yes	Yes	Yes	No	No	Yes	No	Yes	6
chr17:74716442-74716580	Yes	Yes	Yes	Yes	Yes	Yes	Yes	Yes	Yes	9
chr17:76093826-76093942	Yes	Yes	Yes	No	No	No	Yes	Yes	Yes	6
chr17:76392389-76392466	Yes	Yes	Yes	Yes	No	No	Yes	Yes	Yes	7
chr17:76673077-76673132	Yes	Yes	Yes	Yes	Yes	Yes	Yes	Yes	Yes	9
chr17:78617528-78617610	Yes	No	Yes	No	No	No	No	No	No	2
chr17:79577236-79577284	Yes	Yes	Yes	Yes	Yes	Yes	Yes	Yes	Yes	9
chr17:79784256-79784391	Yes	Yes	Yes	Yes	Yes	Yes	Yes	Yes	Yes	9
chr17:79972951-79973232	Yes	Yes	Yes	Yes	No	Yes	Yes	Yes	Yes	8
chr17:80352207-80352419	Yes	Yes	Yes	Yes	Yes	Yes	Yes	Yes	Yes	9
chr17:80438283-80438420	Yes	No	Yes	Yes	Yes	Yes	Yes	Yes	Yes	8
chr17:80714041-80714091	Yes	Yes	Yes	Yes	Yes	Yes	Yes	Yes	Yes	9
chr17:80866173-80866313	Yes	Yes	No	Yes	Yes	No	No	No	Yes	5
chr18:678696-678737	Yes	No	Yes	Yes	No	Yes	Yes	No	Yes	6
chr18:697240-697355	Yes	No	Yes	No	No	Yes	No	No	Yes	4
chr18:2722517-2722661	No	No	Yes	No	No	No	No	No	No	1
chr18:3129230-3129517	No	No	Yes	Yes	Yes	Yes	No	Yes	Yes	6
chr18:5407700-5407735	Yes	Yes	Yes	Yes	No	No	Yes	Yes	Yes	7
chr18:5415817-5416377	Yes	Yes	Yes	Yes	Yes	Yes	Yes	Yes	Yes	9
chr18:9204474-9204542	No	Yes	Yes	No	Yes	No	No	Yes	No	4
chr18:9944921-9945055	Yes	Yes	Yes	Yes	Yes	Yes	Yes	Yes	Yes	9
chr18:12008332-12008590	Yes	No	Yes	Yes	Yes	Yes	Yes	Yes	Yes	8
chr18:12485958-12485999	Yes	Yes	No	No	Yes	No	No	Yes	Yes	5
chr18:12819213-12819281	No	No	No	Yes	No	No	Yes	Yes	No	3
chr18:13643358-13643411	No	Yes	No	No	No	No	No	No	No	1
chr18:20596791-20596887	No	No	Yes	No	No	Yes	Yes	No	Yes	4
chr18:23615795-23615887	Yes	Yes	Yes	Yes	Yes	Yes	Yes	No	Yes	8
chr18:33239822-33239894	No	No	Yes	No	Yes	Yes	No	No	No	3
chr18:33620770-33620828	Yes	Yes	Yes	Yes	Yes	Yes	Yes	Yes	Yes	9
chr18:33706182-33706979	Yes	Yes	Yes	Yes	Yes	No	Yes	No	Yes	7
chr18:34340571-34340745	No	Yes	Yes	Yes	Yes	No	Yes	Yes	Yes	7
chr18:39537535-39537723	Yes	Yes	Yes	No	Yes	No	Yes	Yes	Yes	7
chr18:43819971-43820153	Yes	Yes	Yes	No	Yes	No	Yes	Yes	Yes	7
chr18:45396846-45396935	Yes	Yes	Yes	Yes	Yes	Yes	Yes	Yes	Yes	9
chr18:46066129-46066202	Yes	Yes	Yes	Yes	No	No	Yes	Yes	Yes	7
chr18:46735921-46736085	Yes	Yes	Yes	Yes	Yes	No	Yes	Yes	Yes	8
chr18:48189459-48190874	No	Yes	No	No	No	No	No	No	No	1
chr18:54444013-54444111	No	Yes	No	No	No	No	No	No	No	1
chr18:61074665-61074732	Yes	Yes	Yes	Yes	Yes	Yes	Yes	No	Yes	8
chr18:71924065-71924088	Yes	Yes	Yes	Yes	Yes	Yes	Yes	Yes	Yes	9
chr18:74082483-74082550	Yes	No	No	No	No	No	Yes	No	Yes	3
chr18:74647936-74648017	No	No	No	No	No	No	No	No	Yes	1
chr18:76954386-76954492	No	Yes	No	No	No	No	No	Yes	Yes	3
chr18:77709687-77709838	Yes	Yes	Yes	Yes	Yes	Yes	Yes	Yes	Yes	9
chr18:77736718-77736787	Yes	Yes	Yes	Yes	Yes	Yes	Yes	Yes	Yes	9
chr19:740352-740483	Yes	Yes	Yes	Yes	Yes	Yes	Yes	Yes	Yes	9
chr19:901422-901546	Yes	Yes	Yes	Yes	Yes	Yes	Yes	Yes	Yes	9
chr19:1830705-1830865	Yes	Yes	Yes	Yes	No	No	Yes	Yes	Yes	7
chr19:1975108-1976113	Yes	Yes	Yes	Yes	Yes	Yes	Yes	Yes	Yes	9
chr19:2812197-2812370	Yes	Yes	Yes	Yes	Yes	Yes	Yes	Yes	Yes	9
chr19:3000645-3000721	Yes	Yes	Yes	Yes	Yes	Yes	Yes	Yes	Yes	9
chr19:4452361-4452489	Yes	Yes	Yes	Yes	Yes	Yes	Yes	Yes	Yes	9
chr19:4695390-4695567	Yes	Yes	Yes	Yes	Yes	Yes	Yes	Yes	Yes	9
chr19:5256119-5256130	Yes	Yes	Yes	Yes	Yes	No	Yes	No	Yes	7
chr19:5901346-5901465	Yes	Yes	Yes	Yes	Yes	Yes	Yes	Yes	Yes	9
chr19:5951404-5951607	Yes	Yes	Yes	Yes	Yes	Yes	Yes	Yes	Yes	9
chr19:8434103-8434216	Yes	Yes	Yes	Yes	Yes	Yes	Yes	No	Yes	8
chr19:8483421-8483691	Yes	Yes	Yes	Yes	Yes	Yes	Yes	Yes	Yes	9
chr19:8495542-8495751	Yes	Yes	Yes	Yes	Yes	Yes	Yes	Yes	Yes	9
chr19:8538548-8538592	Yes	Yes	Yes	Yes	Yes	Yes	Yes	Yes	Yes	9
chr19:9728767-9728855	No	Yes	Yes	Yes	Yes	Yes	Yes	No	Yes	7
chr19:9737460-9737536	No	No	Yes	Yes	Yes	No	Yes	No	Yes	5
chr19:9923907-9923950	Yes	No	Yes	Yes	No	Yes	Yes	Yes	Yes	7
chr19:10919245-10919256	Yes	Yes	Yes	Yes	Yes	Yes	Yes	Yes	Yes	9
chr19:11342861-11342965	Yes	No	Yes	Yes	Yes	No	Yes	No	Yes	6
chr19:13189427-13189549	Yes	Yes	Yes	Yes	Yes	Yes	Yes	Yes	Yes	9
chr19:13198803-13198950	Yes	Yes	Yes	Yes	Yes	Yes	Yes	Yes	Yes	9
chr19:13925329-13925679	Yes	No	Yes	Yes	No	No	Yes	No	Yes	5
chr19:14000001-14001275	No	No	No	No	No	No	No	No	Yes	1
chr19:14655926-14655992	Yes	Yes	Yes	Yes	Yes	Yes	Yes	Yes	Yes	9
chr19:15295106-15295261	Yes	Yes	Yes	Yes	Yes	No	Yes	Yes	Yes	8
chr19:15479878-15480035	Yes	Yes	Yes	Yes	Yes	Yes	Yes	Yes	Yes	9
chr19:15509441-15509577	Yes	Yes	Yes	Yes	Yes	Yes	Yes	Yes	Yes	9
chr19:16321171-16321206	Yes	Yes	Yes	Yes	Yes	Yes	Yes	Yes	Yes	9
chr19:16339581-16339739	Yes	Yes	Yes	Yes	Yes	Yes	Yes	Yes	Yes	9
chr19:16487933-16488065	Yes	Yes	Yes	Yes	Yes	No	Yes	Yes	Yes	8
chr19:17683292-17683411	Yes	Yes	Yes	Yes	Yes	Yes	Yes	Yes	Yes	9
chr19:18854918-18854965	Yes	Yes	Yes	Yes	Yes	No	Yes	Yes	Yes	8
chr19:19014077-19014232	Yes	Yes	Yes	Yes	Yes	Yes	Yes	Yes	Yes	9
chr19:19420906-19421009	Yes	Yes	Yes	Yes	Yes	No	Yes	Yes	Yes	8
chr19:19605103-19605192	Yes	Yes	Yes	Yes	Yes	Yes	Yes	Yes	Yes	9
chr19:30101316-30101539	Yes	Yes	Yes	Yes	Yes	Yes	Yes	Yes	Yes	9
chr19:32838151-32838244	No	No	No	No	No	No	No	Yes	Yes	2
chr19:34290499-34290623	Yes	Yes	Yes	Yes	Yes	Yes	Yes	No	Yes	8
chr19:34717313-34717369	Yes	Yes	Yes	Yes	Yes	Yes	Yes	Yes	Yes	9
chr19:35170733-35170864	No	Yes	No	No	Yes	No	No	No	Yes	3
chr19:37656497-37656598	Yes	No	No	Yes	No	No	No	No	Yes	3
chr19:38774267-38774437	Yes	Yes	Yes	Yes	No	No	Yes	No	Yes	6
chr19:39883104-39883162	Yes	Yes	Yes	Yes	Yes	Yes	Yes	Yes	Yes	9
chr19:40595167-40595321	Yes	Yes	Yes	Yes	Yes	Yes	Yes	Yes	Yes	9
chr19:40838429-40838550	Yes	Yes	Yes	Yes	Yes	Yes	Yes	Yes	Yes	9
chr19:41092680-41092850	Yes	Yes	Yes	Yes	Yes	Yes	Yes	Yes	Yes	9
chr19:42875502-42875634	Yes	Yes	Yes	Yes	Yes	Yes	Yes	Yes	Yes	9
chr19:42852424-42852624	Yes	Yes	Yes	Yes	Yes	No	Yes	Yes	Yes	8
chr19:44159591-44159725	Yes	No	Yes	Yes	No	No	Yes	No	Yes	5
chr19:44670858-44671035	No	No	Yes	No	Yes	Yes	No	No	Yes	4
chr19:45924436-45924651	Yes	Yes	Yes	Yes	Yes	Yes	Yes	Yes	Yes	9
chr19:46192491-46192605	Yes	Yes	Yes	Yes	Yes	Yes	Yes	Yes	Yes	9
chr19:46198695-46198976	Yes	Yes	Yes	Yes	No	Yes	Yes	No	Yes	7
chr19:46808502-46808647	Yes	No	Yes	Yes	Yes	No	Yes	No	Yes	6
chr19:47188682-47188778	Yes	No	Yes	Yes	No	No	Yes	Yes	Yes	6
chr19:47342722-47342835	Yes	Yes	Yes	Yes	Yes	Yes	Yes	Yes	Yes	9
chr19:47589641-47589795	Yes	Yes	Yes	Yes	Yes	Yes	Yes	Yes	Yes	9
chr19:47656155-47656297	Yes	Yes	Yes	Yes	Yes	Yes	Yes	Yes	Yes	9
chr19:47861123-47861377	No	No	Yes	No	No	No	Yes	Yes	Yes	4
chr19:48219815-48220273	Yes	Yes	Yes	Yes	Yes	No	Yes	Yes	Yes	8
chr19:48665519-48665608	Yes	No	Yes	No	No	No	Yes	Yes	Yes	5
chr19:49463496-49463593	Yes	Yes	Yes	Yes	Yes	Yes	Yes	Yes	Yes	9
chr19:49699697-49700131	Yes	No	Yes	Yes	No	No	Yes	Yes	No	5
chr19:49859216-49859227	Yes	Yes	Yes	Yes	Yes	Yes	Yes	Yes	Yes	9
chr19:50080016-50080134	Yes	Yes	Yes	Yes	Yes	Yes	Yes	Yes	Yes	9
chr19:50727411-50727434	Yes	Yes	Yes	No	Yes	No	No	Yes	Yes	6
chr19:50758477-50758575	Yes	Yes	Yes	Yes	Yes	Yes	No	Yes	Yes	8
chr19:51010831-51010956	Yes	Yes	Yes	Yes	Yes	Yes	Yes	Yes	Yes	9
chr19:52709216-52709316	Yes	Yes	Yes	Yes	Yes	Yes	Yes	Yes	Yes	9
chr19:52791295-52791368	No	No	No	No	No	No	No	No	Yes	1
chr19:54684490-54684850	Yes	Yes	Yes	Yes	Yes	Yes	Yes	Yes	Yes	9
chr19:54871629-54871679	Yes	Yes	Yes	No	Yes	Yes	Yes	No	Yes	7
chr19:54964725-54964835	Yes	Yes	Yes	Yes	Yes	No	Yes	Yes	Yes	8
chr19:58042438-58042476	No	No	No	No	No	No	No	No	Yes	1
chr2:9531191-9531325	Yes	Yes	Yes	Yes	No	No	Yes	No	Yes	6
chr2:9986186-9986315	No	Yes	No	No	No	Yes	No	No	Yes	3
chr2:10548688-10548860	Yes	Yes	Yes	Yes	Yes	Yes	Yes	Yes	Yes	9
chr2:10797868-10798017	No	Yes	No	No	Yes	No	No	Yes	Yes	4
chr2:10824693-10824738	Yes	No	Yes	Yes	Yes	No	Yes	Yes	Yes	7
chr2:11315094-11315135	Yes	No	Yes	Yes	No	No	Yes	No	Yes	5
chr2:11916212-11916319	No	No	No	No	No	No	No	Yes	Yes	2
chr2:24191789-24191905	No	Yes	Yes	No	Yes	No	Yes	Yes	Yes	6
chr2:24207543-24207701	Yes	No	Yes	No	Yes	No	Yes	Yes	No	5
chr2:24296946-24297064	Yes	Yes	Yes	Yes	Yes	Yes	Yes	Yes	Yes	9
chr2:24384376-24384483	No	No	No	No	No	No	No	No	Yes	1
chr2:24360779-24360970	No	Yes	No	No	No	No	No	No	Yes	2
chr2:26459723-26459856	Yes	Yes	Yes	Yes	Yes	Yes	Yes	Yes	Yes	9
chr2:26483849-26483931	Yes	Yes	Yes	Yes	Yes	Yes	Yes	Yes	Yes	9
chr2:26999240-26999350	Yes	Yes	Yes	Yes	Yes	Yes	Yes	Yes	Yes	9
chr2:27431482-27431554	Yes	Yes	Yes	Yes	No	Yes	Yes	Yes	Yes	8
chr2:27997291-27997397	Yes	Yes	Yes	Yes	Yes	Yes	Yes	Yes	Yes	9
chr2:32323865-32323960	No	No	No	No	No	No	No	No	Yes	1
chr2:33567905-33568030	Yes	Yes	Yes	Yes	Yes	Yes	Yes	Yes	Yes	9
chr2:37113859-37113969	Yes	Yes	Yes	No	Yes	No	No	Yes	Yes	6
chr2:37463239-37463319	No	No	No	No	Yes	No	No	No	Yes	2
chr2:37579932-37580078	No	No	No	Yes	No	No	Yes	No	Yes	3
chr2:38973286-38973321	No	Yes	No	Yes	Yes	Yes	Yes	No	Yes	6
chr2:39216411-39216455	Yes	Yes	Yes	No	Yes	No	Yes	Yes	Yes	7
chr2:39934189-39934326	No	Yes	Yes	No	No	No	No	No	No	2
chr2:44014320-44014389	No	Yes	No	Yes	No	No	Yes	No	Yes	4
chr2:44428325-44429184	Yes	Yes	Yes	Yes	Yes	Yes	Yes	Yes	Yes	9
chr2:47185634-47185691	Yes	No	Yes	Yes	No	Yes	Yes	No	Yes	6
chr2:47178741-47178872	Yes	No	Yes	Yes	No	No	Yes	No	Yes	5
chr2:48047501-48047595	Yes	Yes	Yes	Yes	Yes	Yes	Yes	Yes	Yes	9
chr2:48732703-48732735	No	No	No	No	No	No	Yes	No	No	1
chr2:54035436-54035597	No	Yes	Yes	Yes	Yes	Yes	Yes	Yes	Yes	8
chr2:54101476-54101631	Yes	Yes	Yes	No	Yes	Yes	Yes	Yes	Yes	8
chr2:54141008-54141068	No	No	No	No	Yes	Yes	No	Yes	Yes	4
chr2:55493517-55493654	No	Yes	Yes	No	Yes	Yes	No	Yes	No	5
chr2:55747541-55747615	Yes	Yes	Yes	Yes	Yes	No	Yes	No	Yes	7
chr2:55805383-55805478	Yes	Yes	No	No	Yes	No	No	No	Yes	4
chr2:55871772-55871855	Yes	Yes	Yes	No	Yes	Yes	Yes	Yes	Yes	8
chr2:58285487-58285623	Yes	Yes	Yes	Yes	Yes	Yes	Yes	Yes	Yes	9
chr2:61014646-61014755	Yes	No	No	No	No	No	Yes	No	No	2
chr2:61300593-61300686	No	Yes	No	No	No	No	No	No	No	1
chr2:63085541-63085645	Yes	Yes	Yes	Yes	Yes	Yes	No	No	Yes	7
chr2:63215066-63215173	Yes	Yes	Yes	Yes	No	No	No	No	Yes	5
chr2:63798509-63798760	No	No	No	No	No	No	No	No	Yes	1
chr2:63822557-63822653	Yes	Yes	Yes	Yes	Yes	Yes	Yes	Yes	Yes	9
chr2:64808324-64808407	No	Yes	Yes	No	No	No	Yes	No	Yes	4
chr2:65561739-65561907	Yes	Yes	Yes	Yes	Yes	Yes	Yes	Yes	Yes	9
chr2:66739281-66739426	No	Yes	No	Yes	Yes	No	No	No	Yes	4
chr2:69650714-69650849	Yes	Yes	Yes	Yes	Yes	Yes	Yes	Yes	Yes	9
chr2:70130313-70130377	Yes	Yes	Yes	Yes	Yes	Yes	Yes	Yes	Yes	9
chr2:71776480-71776521	Yes	No	Yes	Yes	Yes	Yes	Yes	Yes	Yes	8
chr2:71835706-71835747	Yes	Yes	Yes	Yes	Yes	Yes	Yes	Yes	Yes	9
chr2:73777394-73777564	No	No	No	No	No	No	No	No	Yes	1
chr2:74123879-74124441	Yes	No	Yes	Yes	No	No	Yes	Yes	Yes	6
chr2:74166037-74166149	Yes	Yes	Yes	Yes	Yes	Yes	Yes	Yes	Yes	9
chr2:74369399-74369487	Yes	Yes	Yes	Yes	Yes	Yes	Yes	Yes	Yes	9
chr2:86071519-86071677	Yes	Yes	No	No	No	Yes	Yes	No	Yes	5
chr2:86346044-86346167	No	Yes	No	No	Yes	Yes	Yes	Yes	Yes	6
chr2:86676930-86677085	Yes	Yes	No	Yes	Yes	No	Yes	Yes	Yes	7
chr2:97281229-97281281	Yes	Yes	Yes	Yes	Yes	No	Yes	Yes	Yes	8
chr2:97490795-97490938	Yes	Yes	Yes	Yes	No	No	Yes	Yes	Yes	7
chr2:99165418-99165432	Yes	Yes	Yes	Yes	Yes	No	Yes	No	Yes	7
chr2:102484491-102484499	Yes	Yes	Yes	Yes	Yes	Yes	Yes	Yes	Yes	9
chr2:102487956-102488147	Yes	Yes	Yes	Yes	Yes	Yes	Yes	Yes	Yes	9
chr2:106497784-106498505	Yes	Yes	Yes	Yes	Yes	Yes	Yes	Yes	Yes	9
chr2:109067484-109067568	Yes	Yes	Yes	Yes	Yes	No	Yes	Yes	Yes	8
chr2:110303037-110303119	Yes	Yes	Yes	Yes	Yes	Yes	Yes	Yes	Yes	9
chr2:114016841-114017161	No	No	No	No	No	No	No	No	Yes	1
chr2:114196597-114196694	Yes	Yes	Yes	Yes	Yes	Yes	Yes	Yes	Yes	9
chr2:114214642-114214786	Yes	Yes	Yes	Yes	Yes	Yes	Yes	Yes	No	8
chr2:114674461-114674585	Yes	Yes	Yes	Yes	Yes	Yes	Yes	Yes	Yes	9
chr2:120015033-120015264	Yes	No	Yes	Yes	Yes	Yes	Yes	Yes	Yes	8
chr2:120093844-120093958	Yes	Yes	Yes	Yes	Yes	No	Yes	Yes	Yes	8
chr2:122176198-122176305	Yes	No	No	No	No	No	No	No	Yes	2
chr2:122184980-122185006	Yes	No	No	No	No	No	Yes	Yes	Yes	4
chr2:127825739-127825831	Yes	Yes	Yes	Yes	Yes	Yes	Yes	Yes	Yes	9
chr2:127818172-127818216	Yes	Yes	Yes	Yes	Yes	Yes	Yes	Yes	Yes	9
chr2:128608164-128608259	Yes	Yes	Yes	Yes	Yes	Yes	Yes	Yes	Yes	9
chr2:128735559-128735663	Yes	Yes	Yes	Yes	Yes	No	Yes	Yes	Yes	8
chr2:135925263-135925283	Yes	Yes	Yes	Yes	Yes	Yes	Yes	Yes	Yes	9
chr2:136399106-136399360	No	Yes	Yes	No	No	No	Yes	Yes	Yes	5
chr2:136519388-136519481	Yes	Yes	Yes	No	Yes	Yes	Yes	Yes	Yes	8
chr2:136740967-136741024	Yes	Yes	Yes	Yes	Yes	Yes	Yes	Yes	Yes	9
chr2:148709942-148710093	No	Yes	No	No	Yes	No	No	No	No	2
chr2:149876690-149876896	No	Yes	No	No	No	No	No	No	Yes	2
chr2:150428744-150428845	Yes	Yes	Yes	Yes	Yes	Yes	Yes	Yes	Yes	9
chr2:152138462-152138557	Yes	Yes	Yes	Yes	Yes	Yes	Yes	Yes	Yes	9
chr2:160621137-160621185	No	Yes	No	No	Yes	Yes	No	Yes	Yes	5
chr2:160636516-160636689	Yes	No	Yes	Yes	Yes	Yes	Yes	Yes	Yes	8
chr2:161138768-161138815	Yes	No	Yes	Yes	Yes	No	Yes	No	Yes	6
chr2:170911970-170912094	Yes	Yes	Yes	No	Yes	Yes	No	Yes	Yes	7
chr2:171916434-171916496	Yes	Yes	Yes	Yes	Yes	Yes	Yes	Yes	Yes	9
chr2:171879382-171879639	No	Yes	Yes	No	Yes	No	No	No	Yes	4
chr2:172398095-172398303	Yes	Yes	Yes	Yes	Yes	No	Yes	Yes	Yes	8
chr2:173366500-173366629	Yes	Yes	Yes	Yes	Yes	Yes	Yes	Yes	Yes	9
chr2:175047145-175047252	Yes	Yes	Yes	Yes	Yes	Yes	Yes	Yes	Yes	9
chr2:177134944-177135147	Yes	Yes	Yes	Yes	Yes	Yes	Yes	Yes	Yes	9
chr2:179310153-179310262	Yes	Yes	Yes	Yes	Yes	Yes	Yes	Yes	Yes	9
chr2:182792888-182793005	Yes	Yes	Yes	Yes	Yes	Yes	Yes	No	Yes	8
chr2:183889706-183889723	Yes	Yes	Yes	Yes	Yes	Yes	Yes	Yes	Yes	9
chr2:184016236-184016377	No	No	No	No	No	No	No	No	Yes	1
chr2:189858087-189858185	Yes	No	Yes	Yes	Yes	Yes	Yes	No	Yes	7
chr2:191073606-191073639	No	Yes	No	No	Yes	Yes	No	No	Yes	4
chr2:191380996-191381110	No	No	Yes	No	No	No	No	No	Yes	2
chr2:197185063-197185163	No	No	No	No	Yes	No	No	No	No	1
chr2:198866676-198866732	No	Yes	No	No	Yes	No	No	No	No	2
chr2:201253946-201254006	Yes	Yes	Yes	Yes	Yes	Yes	Yes	Yes	Yes	9
chr2:201303845-201304051	Yes	Yes	Yes	Yes	Yes	Yes	Yes	Yes	Yes	9
chr2:201476107-201476216	Yes	No	No	Yes	No	Yes	Yes	No	Yes	5
chr2:201761799-201761937	No	Yes	No	Yes	Yes	Yes	Yes	No	Yes	6
chr2:201910219-201910316	Yes	Yes	No	No	No	No	Yes	No	No	3
chr2:201852088-201852255	No	Yes	No	No	No	No	No	No	No	1
chr2:203084755-203084829	Yes	Yes	Yes	Yes	Yes	Yes	Yes	Yes	Yes	9
chr2:203419975-203421254	Yes	Yes	No	No	Yes	No	Yes	No	No	4
chr2:206023446-206023631	Yes	No	Yes	Yes	No	No	No	No	Yes	4
chr2:206305094-206305396	Yes	Yes	Yes	Yes	No	No	Yes	No	Yes	6
chr2:208425843-208425884	Yes	Yes	No	Yes	No	No	Yes	Yes	Yes	6
chr2:208598671-208598771	No	Yes	Yes	No	Yes	Yes	No	No	Yes	5
chr2:210569174-210569344	No	Yes	No	Yes	No	No	No	No	Yes	3
chr2:210588319-210588411	Yes	Yes	No	Yes	No	No	No	No	Yes	4
chr2:217303143-217303208	Yes	Yes	Yes	Yes	No	Yes	Yes	Yes	Yes	8
chr2:222433438-222433505	No	Yes	No	No	Yes	No	No	No	Yes	3
chr2:223765392-223765498	No	Yes	No	No	No	Yes	No	No	No	2
chr2:225633589-225633664	No	Yes	No	No	No	No	Yes	No	No	2
chr2:228565629-228565824	Yes	No	Yes	No	No	No	No	No	No	2
chr2:231254634-231254738	Yes	No	Yes	No	No	No	Yes	No	No	3
chr2:231741572-231741682	Yes	Yes	Yes	Yes	Yes	Yes	Yes	Yes	Yes	9
chr2:232028349-232028441	Yes	Yes	Yes	Yes	Yes	Yes	Yes	Yes	Yes	9
chr2:232975907-232975965	Yes	Yes	No	No	Yes	No	Yes	Yes	Yes	6
chr2:233063237-233063486	Yes	Yes	Yes	No	Yes	No	Yes	Yes	Yes	7
chr2:233124551-233125395	Yes	Yes	Yes	Yes	No	No	Yes	Yes	Yes	7
chr2:233196380-233196636	Yes	Yes	Yes	Yes	Yes	Yes	Yes	Yes	Yes	9
chr2:236839409-236839567	Yes	Yes	Yes	Yes	Yes	Yes	Yes	Yes	Yes	9
chr2:238287279-238287878	Yes	No	Yes	Yes	Yes	No	Yes	Yes	Yes	7
chr2:238659843-238659914	Yes	Yes	Yes	Yes	Yes	Yes	Yes	Yes	Yes	9
chr2:239171593-239171699	No	Yes	Yes	No	No	No	No	Yes	Yes	4
chr2:242206993-242207123	Yes	Yes	Yes	Yes	Yes	Yes	Yes	Yes	Yes	9
chr2:242674548-242674931	Yes	No	Yes	Yes	Yes	No	Yes	Yes	No	6
chr20:1444974-1445071	Yes	Yes	Yes	Yes	Yes	Yes	Yes	Yes	Yes	9
chr20:2979977-2980071	Yes	Yes	Yes	Yes	Yes	Yes	Yes	No	Yes	8
chr20:8782703-8782820	No	Yes	No	No	No	No	No	No	No	1
chr20:10393178-10394579	Yes	Yes	Yes	Yes	Yes	Yes	Yes	Yes	Yes	9
chr20:13795064-13795161	No	Yes	Yes	No	Yes	Yes	Yes	Yes	No	6
chr20:18451948-18452009	No	No	No	No	No	No	No	No	Yes	1
chr20:20377339-20377378	Yes	No	Yes	Yes	No	Yes	Yes	Yes	Yes	7
chr20:20579323-20579463	Yes	No	Yes	No	No	Yes	Yes	Yes	No	5
chr20:25193899-25194042	Yes	Yes	Yes	Yes	Yes	Yes	Yes	Yes	Yes	9
chr20:25300835-25300954	Yes	Yes	Yes	Yes	Yes	Yes	No	No	Yes	7
chr20:30613659-30613722	Yes	No	Yes	Yes	Yes	No	Yes	No	Yes	6
chr20:30742906-30742989	Yes	Yes	Yes	Yes	Yes	Yes	Yes	Yes	Yes	9
chr20:31017704-31017856	Yes	Yes	Yes	Yes	Yes	Yes	Yes	Yes	Yes	9
chr20:32332909-32333105	No	No	Yes	Yes	No	No	Yes	No	Yes	4
chr20:32369097-32369193	No	No	No	No	No	No	Yes	No	Yes	2
chr20:32996457-32996598	No	Yes	No	No	No	No	No	No	No	1
chr20:33346608-33346736	Yes	Yes	Yes	Yes	Yes	No	Yes	Yes	Yes	8
chr20:33657099-33657215	Yes	Yes	Yes	Yes	Yes	Yes	Yes	Yes	Yes	9
chr20:33868457-33868632	Yes	Yes	Yes	Yes	Yes	Yes	Yes	Yes	Yes	9
chr20:34063327-34063471	No	No	No	No	No	No	No	No	Yes	1
chr20:34308436-34308524	Yes	Yes	Yes	Yes	Yes	Yes	Yes	Yes	Yes	9
chr20:34765874-34765978	Yes	Yes	Yes	Yes	Yes	No	Yes	Yes	Yes	8
chr20:34773039-34773257	Yes	Yes	Yes	Yes	Yes	No	Yes	No	Yes	7
chr20:35176435-35176596	Yes	Yes	Yes	Yes	Yes	Yes	Yes	Yes	Yes	9
chr20:35526843-35526947	Yes	Yes	Yes	Yes	Yes	Yes	Yes	Yes	Yes	9
chr20:35866805-35866852	Yes	Yes	Yes	Yes	Yes	Yes	Yes	Yes	Yes	9
chr20:36647407-36647546	No	Yes	No	No	No	No	No	Yes	Yes	3
chr20:37150140-37150341	Yes	Yes	Yes	No	Yes	No	No	Yes	Yes	6
chr20:39796492-39796569	Yes	Yes	Yes	Yes	Yes	No	Yes	Yes	Yes	8
chr20:42211823-42212014	No	Yes	Yes	No	No	Yes	No	No	No	3
chr20:43112977-43113170	Yes	No	No	No	No	Yes	No	No	No	2
chr20:43516289-43516383	Yes	Yes	Yes	Yes	Yes	Yes	Yes	Yes	Yes	9
chr20:43577371-43577518	No	Yes	No	No	Yes	No	No	No	Yes	3
chr20:45858472-45858552	Yes	Yes	Yes	Yes	Yes	No	Yes	No	Yes	7
chr20:45891032-45891172	Yes	Yes	Yes	Yes	Yes	No	Yes	Yes	Yes	8
chr20:48164378-48164556	Yes	No	Yes	Yes	No	No	Yes	Yes	Yes	6
chr20:48767749-48767852	Yes	Yes	Yes	Yes	Yes	No	Yes	Yes	Yes	8
chr20:49177900-49177990	Yes	Yes	Yes	Yes	Yes	Yes	Yes	Yes	Yes	9
chr20:49545188-49545362	Yes	Yes	No	No	No	No	Yes	Yes	Yes	5
chr20:50015180-50015267	No	No	No	No	No	No	Yes	No	No	1
chr20:50782403-50782564	No	Yes	Yes	No	No	No	Yes	No	Yes	4
chr20:55968335-55968389	Yes	Yes	Yes	Yes	Yes	Yes	Yes	Yes	Yes	9
chr20:56965184-56965396	Yes	Yes	Yes	Yes	Yes	Yes	Yes	Yes	Yes	9
chr20:57244347-57244509	Yes	Yes	Yes	Yes	Yes	Yes	Yes	Yes	Yes	9
chr20:57280554-57280625	Yes	No	Yes	Yes	Yes	No	Yes	Yes	Yes	7
chr20:57612246-57612335	Yes	Yes	Yes	Yes	Yes	Yes	Yes	Yes	Yes	9
chr20:60729337-60729521	No	Yes	No	No	No	No	No	No	Yes	2
chr20:60864263-60864386	Yes	Yes	Yes	Yes	Yes	Yes	Yes	Yes	Yes	9
chr20:60839685-60839774	Yes	Yes	Yes	Yes	Yes	Yes	Yes	Yes	Yes	9
chr20:61908557-61908657	Yes	Yes	Yes	Yes	Yes	Yes	Yes	Yes	Yes	9
chr20:62120271-62120505	No	Yes	Yes	Yes	Yes	No	Yes	Yes	Yes	7
chr20:62657292-62657411	Yes	Yes	Yes	Yes	Yes	Yes	Yes	Yes	Yes	9
chr20:62699400-62699487	Yes	Yes	Yes	Yes	Yes	No	Yes	Yes	Yes	8
chr21:15750520-15750733	Yes	Yes	No	No	Yes	No	Yes	No	Yes	5
chr21:26960013-26960101	No	Yes	Yes	Yes	Yes	Yes	Yes	Yes	Yes	8
chr21:27062178-27062285	Yes	Yes	Yes	Yes	Yes	No	Yes	Yes	Yes	8
chr21:27936978-27937144	Yes	Yes	Yes	Yes	Yes	No	Yes	Yes	Yes	8
chr21:30252192-30252275	No	No	No	No	Yes	Yes	No	No	No	2
chr21:30381916-30382013	Yes	Yes	Yes	Yes	Yes	Yes	Yes	Yes	Yes	9
chr21:34007171-34007194	No	Yes	No	No	No	No	No	No	No	1
chr21:34048642-34048665	No	Yes	No	No	No	No	No	No	No	1
chr21:36078325-36078378	Yes	No	Yes	No	Yes	No	No	No	No	3
chr21:37420606-37420694	No	No	No	No	No	No	Yes	No	Yes	2
chr21:40553698-40553804	Yes	Yes	Yes	Yes	Yes	Yes	Yes	Yes	Yes	9
chr21:42751944-42752078	Yes	No	Yes	Yes	No	No	Yes	No	Yes	5
chr21:42802460-42802535	Yes	Yes	Yes	No	Yes	No	Yes	No	Yes	6
chr21:44323292-44324386	Yes	Yes	Yes	Yes	Yes	Yes	Yes	Yes	Yes	9
chr21:45380513-45380660	Yes	Yes	Yes	Yes	Yes	Yes	Yes	Yes	Yes	9
chr21:45560132-45560224	Yes	Yes	Yes	Yes	Yes	Yes	Yes	Yes	Yes	9
chr21:45756707-45756803	No	No	No	Yes	Yes	No	Yes	Yes	Yes	5
chr21:46323280-46323450	Yes	No	Yes	Yes	Yes	Yes	Yes	No	Yes	7
chr21:47602538-47603688	Yes	Yes	Yes	Yes	Yes	No	Yes	No	Yes	7
chr21:48020195-48020288	Yes	Yes	Yes	Yes	No	No	Yes	No	Yes	6
chr22:18029928-18030094	No	No	No	No	No	No	No	Yes	Yes	2
chr22:18049989-18050051	Yes	Yes	Yes	No	No	Yes	No	No	No	4
chr22:18567878-18568024	Yes	Yes	Yes	Yes	No	Yes	Yes	Yes	Yes	8
chr22:19076881-19077003	Yes	Yes	Yes	Yes	Yes	Yes	Yes	Yes	Yes	9
chr22:19048079-19048468	Yes	Yes	Yes	Yes	Yes	Yes	Yes	Yes	Yes	9
chr22:19964229-19964246	Yes	Yes	Yes	No	Yes	Yes	Yes	Yes	Yes	8
chr22:20080332-20080430	Yes	Yes	No	No	Yes	No	Yes	No	Yes	5
chr22:20303642-20303742	Yes	Yes	Yes	Yes	Yes	Yes	Yes	Yes	Yes	9
chr22:20825637-20825802	Yes	Yes	Yes	Yes	Yes	No	Yes	Yes	Yes	8
chr22:21968846-21968954	Yes	Yes	Yes	Yes	Yes	Yes	Yes	Yes	Yes	9
chr22:24437587-24437721	Yes	Yes	No	Yes	No	No	Yes	No	Yes	5
chr22:24572079-24572243	Yes	Yes	Yes	Yes	Yes	Yes	Yes	Yes	Yes	9
chr22:24616605-24616696	Yes	Yes	Yes	Yes	Yes	Yes	Yes	Yes	Yes	9
chr22:24672668-24672771	Yes	No	Yes	Yes	Yes	No	Yes	Yes	Yes	7
chr22:24807556-24807672	Yes	Yes	Yes	Yes	Yes	Yes	Yes	Yes	Yes	9
chr22:24988184-24988390	No	No	No	Yes	No	No	No	No	Yes	2
chr22:26939074-26939243	Yes	Yes	Yes	Yes	Yes	Yes	Yes	Yes	Yes	9
chr22:28250842-28250927	Yes	Yes	Yes	Yes	Yes	Yes	Yes	Yes	Yes	9
chr22:29735743-29735763	Yes	Yes	Yes	Yes	Yes	Yes	Yes	Yes	Yes	9
chr22:29725701-29725709	Yes	Yes	Yes	Yes	Yes	Yes	Yes	Yes	Yes	9
chr22:30230478-30230539	Yes	No	Yes	Yes	Yes	Yes	Yes	Yes	Yes	8
chr22:30419446-30419472	Yes	Yes	Yes	Yes	Yes	No	Yes	Yes	Yes	8
chr22:30418018-30418128	Yes	Yes	Yes	Yes	Yes	No	Yes	Yes	Yes	8
chr22:31578955-31579052	Yes	Yes	Yes	Yes	Yes	Yes	Yes	Yes	Yes	9
chr22:32097642-32097748	No	No	Yes	No	No	No	Yes	No	No	2
chr22:32272143-32272251	No	Yes	No	No	No	No	Yes	No	Yes	3
chr22:32257354-32257419	No	Yes	No	No	No	No	No	No	Yes	2
chr22:33679188-33679334	Yes	Yes	Yes	Yes	Yes	No	Yes	Yes	Yes	8
chr22:35658316-35658414	Yes	Yes	Yes	Yes	Yes	No	Yes	Yes	Yes	8
chr22:35727289-35727488	Yes	Yes	Yes	Yes	Yes	Yes	Yes	Yes	Yes	9
chr22:35809868-35809979	Yes	No	No	Yes	No	Yes	Yes	Yes	Yes	6
chr22:38535989-38536176	Yes	Yes	Yes	No	No	No	Yes	Yes	Yes	6
chr22:38642791-38642891	Yes	Yes	Yes	Yes	Yes	No	Yes	Yes	Yes	8
chr22:39061551-39061690	Yes	Yes	Yes	Yes	Yes	Yes	Yes	Yes	Yes	9
chr22:39905427-39905576	Yes	Yes	Yes	Yes	No	Yes	Yes	No	Yes	7
chr22:40677123-40677293	Yes	Yes	Yes	No	No	No	Yes	Yes	Yes	6
chr22:40749077-40749121	Yes	No	Yes	Yes	Yes	Yes	Yes	Yes	Yes	8
chr22:40760884-40761060	Yes	Yes	Yes	Yes	Yes	Yes	Yes	Yes	Yes	9
chr22:40797597-40797679	Yes	Yes	Yes	Yes	Yes	Yes	Yes	Yes	Yes	9
chr22:40819540-40819689	Yes	Yes	Yes	Yes	Yes	Yes	Yes	Yes	Yes	9
chr22:40990678-40990739	Yes	Yes	Yes	Yes	Yes	No	Yes	Yes	Yes	8
chr22:41213207-41213381	Yes	Yes	Yes	Yes	No	Yes	Yes	No	Yes	7
chr22:41266052-41266143	No	No	Yes	No	No	No	No	No	Yes	2
chr22:41278937-41279230	No	No	No	No	No	No	No	No	Yes	1
chr22:41351291-41351450	Yes	Yes	Yes	Yes	Yes	Yes	Yes	Yes	Yes	9
chr22:41657450-41657584	Yes	Yes	Yes	Yes	Yes	Yes	Yes	Yes	Yes	9
chr22:42274663-42274762	Yes	Yes	Yes	Yes	Yes	Yes	Yes	Yes	Yes	9
chr22:43272894-43273016	Yes	Yes	Yes	Yes	Yes	Yes	Yes	Yes	Yes	9
chr22:43447807-43447893	No	Yes	Yes	No	Yes	No	Yes	No	Yes	5
chr22:43533087-43533304	Yes	Yes	Yes	Yes	Yes	Yes	Yes	Yes	Yes	9
chr22:43555216-43555426	Yes	Yes	Yes	Yes	Yes	Yes	Yes	Yes	Yes	9
chr22:44547363-44547431	Yes	Yes	Yes	Yes	Yes	Yes	Yes	Yes	Yes	9
chr22:45918971-45919084	Yes	Yes	Yes	Yes	Yes	No	Yes	Yes	Yes	8
chr22:46671145-46671318	Yes	No	Yes	Yes	Yes	Yes	Yes	Yes	Yes	8
chr22:46739159-46739265	No	No	No	No	Yes	Yes	Yes	No	Yes	4
chr22:47072497-47072565	Yes	Yes	Yes	Yes	Yes	Yes	Yes	Yes	Yes	9
chr22:47106983-47107046	Yes	Yes	Yes	Yes	Yes	Yes	Yes	Yes	Yes	9
chr22:50650897-50651113	Yes	Yes	Yes	Yes	Yes	Yes	Yes	Yes	Yes	9
chr22:50875417-50875497	Yes	Yes	Yes	Yes	Yes	Yes	Yes	Yes	Yes	9
chr22:50966941-50967039	Yes	Yes	Yes	Yes	Yes	Yes	Yes	No	Yes	8
chr22:51150043-51150066	Yes	Yes	Yes	Yes	Yes	Yes	Yes	No	Yes	8
chr3:439910-440068	No	Yes	No	Yes	No	No	No	No	No	2
chr3:5241277-5241380	No	No	No	No	No	Yes	Yes	No	No	2
chr3:9478534-9478572	Yes	Yes	Yes	Yes	Yes	Yes	Yes	Yes	Yes	9
chr3:9729505-9729575	Yes	No	Yes	Yes	Yes	Yes	Yes	Yes	Yes	8
chr3:11886365-11886570	Yes	No	Yes	Yes	Yes	No	Yes	Yes	Yes	7
chr3:12440847-12440989	Yes	No	Yes	Yes	Yes	Yes	Yes	No	Yes	7
chr3:12533635-12533716	No	Yes	No	No	No	No	No	No	No	1
chr3:12546653-12546730	No	No	Yes	Yes	No	No	No	Yes	Yes	4
chr3:12647700-12647798	Yes	Yes	Yes	Yes	Yes	Yes	Yes	Yes	Yes	9
chr3:13540013-13540055	Yes	Yes	Yes	Yes	Yes	No	Yes	Yes	Yes	8
chr3:14163417-14163586	Yes	Yes	Yes	Yes	Yes	Yes	Yes	Yes	Yes	9
chr3:14967577-14967705	Yes	No	Yes	Yes	Yes	No	Yes	No	Yes	6
chr3:15046064-15046120	Yes	Yes	Yes	Yes	Yes	No	Yes	Yes	Yes	8
chr3:15123874-15124115	Yes	Yes	Yes	No	No	No	Yes	No	No	4
chr3:15139626-15139781	Yes	Yes	No	Yes	Yes	No	No	Yes	Yes	6
chr3:15466462-15466596	No	Yes	No	No	No	No	No	No	Yes	2
chr3:15473594-15473730	Yes	Yes	Yes	No	Yes	Yes	Yes	Yes	Yes	8
chr3:15613175-15613276	Yes	Yes	Yes	No	Yes	Yes	No	Yes	Yes	7
chr3:16313166-16313229	No	No	Yes	No	No	Yes	Yes	Yes	No	4
chr3:17333387-17333493	Yes	Yes	No	Yes	Yes	No	Yes	No	Yes	6
chr3:18392805-18392900	No	Yes	No	Yes	Yes	No	Yes	Yes	No	5
chr3:23541099-23541231	Yes	Yes	Yes	Yes	Yes	Yes	Yes	Yes	Yes	9
chr3:29922270-29922308	Yes	No	Yes	Yes	No	No	Yes	Yes	Yes	6
chr3:30664691-30664765	Yes	No	Yes	Yes	Yes	Yes	Yes	Yes	Yes	8
chr3:32490946-32491044	Yes	No	Yes	Yes	No	No	Yes	No	Yes	5
chr3:32778902-32778982	No	Yes	Yes	Yes	Yes	No	Yes	Yes	Yes	7
chr3:33099581-33099761	Yes	Yes	Yes	Yes	Yes	Yes	Yes	No	Yes	8
chr3:33171431-33171559	Yes	Yes	Yes	Yes	Yes	Yes	Yes	Yes	Yes	9
chr3:33615965-33615988	No	Yes	No	No	No	No	No	No	No	1
chr3:37050305-37050396	No	Yes	No	No	Yes	Yes	No	Yes	Yes	5
chr3:37132958-37133029	Yes	Yes	Yes	Yes	Yes	Yes	Yes	Yes	Yes	9
chr3:37378634-37378654	Yes	Yes	Yes	Yes	Yes	Yes	Yes	Yes	Yes	9
chr3:38555241-38555359	No	No	No	No	Yes	No	No	No	No	1
chr3:45433075-45433140	No	Yes	No	No	Yes	No	No	No	No	2
chr3:45441737-45441865	No	Yes	No	No	Yes	No	No	No	No	2
chr3:45748272-45748399	No	Yes	No	No	No	No	No	No	No	1
chr3:45731840-45731879	Yes	Yes	Yes	Yes	Yes	Yes	Yes	No	Yes	8
chr3:45868848-45868951	No	Yes	No	No	No	No	No	No	Yes	2
chr3:47082850-47082973	Yes	Yes	Yes	Yes	Yes	Yes	Yes	Yes	Yes	9
chr3:47551674-47551744	Yes	Yes	Yes	Yes	Yes	Yes	Yes	No	Yes	8
chr3:48502760-48502844	No	No	Yes	No	No	No	Yes	No	Yes	3
chr3:48793812-48793877	Yes	Yes	Yes	Yes	Yes	Yes	Yes	Yes	Yes	9
chr3:48933188-48933248	Yes	No	Yes	No	Yes	Yes	Yes	Yes	Yes	7
chr3:49457644-49457775	No	No	Yes	Yes	Yes	Yes	Yes	No	Yes	6
chr3:50103012-50103065	Yes	Yes	Yes	Yes	Yes	Yes	Yes	Yes	Yes	9
chr3:51526405-51526529	No	No	No	Yes	No	No	No	Yes	Yes	3
chr3:52130585-52130728	No	No	No	No	No	No	No	No	Yes	1
chr3:52658913-52658957	No	No	Yes	No	Yes	No	No	No	No	2
chr3:52783708-52783845	No	Yes	No	No	No	Yes	No	Yes	Yes	4
chr3:52802354-52802620	No	No	No	No	Yes	No	No	Yes	Yes	3
chr3:52940129-52940257	No	No	No	No	No	No	Yes	Yes	Yes	3
chr3:53157740-53157856	Yes	No	Yes	No	No	No	No	No	Yes	3
chr3:53338207-53338320	Yes	No	Yes	No	No	No	Yes	No	Yes	4
chr3:56606365-56606456	No	No	Yes	No	No	No	No	No	No	1
chr3:57264742-57264795	Yes	Yes	Yes	Yes	Yes	No	Yes	Yes	Yes	8
chr3:57911572-57911661	Yes	Yes	Yes	Yes	Yes	No	Yes	Yes	Yes	8
chr3:58117654-58117746	Yes	Yes	Yes	Yes	Yes	Yes	Yes	No	Yes	8
chr3:58138435-58138581	Yes	Yes	Yes	Yes	Yes	Yes	Yes	No	Yes	8
chr3:58235605-58235669	No	No	Yes	No	No	Yes	No	No	No	2
chr3:62216899-62216985	Yes	Yes	No	No	No	No	Yes	No	Yes	4
chr3:65372818-65372901	Yes	Yes	Yes	No	Yes	No	No	No	No	4
chr3:65595419-65595641	Yes	No	Yes	No	No	No	No	No	Yes	3
chr3:71823596-71823658	No	No	No	No	No	No	Yes	No	No	1
chr3:73096337-73096507	Yes	Yes	Yes	Yes	Yes	Yes	Yes	Yes	Yes	9
chr3:78696779-78696805	Yes	Yes	Yes	Yes	No	No	Yes	No	Yes	6
chr3:86028314-86028433	Yes	Yes	No	Yes	No	No	No	No	No	3
chr3:87289849-87289940	Yes	Yes	Yes	Yes	Yes	Yes	Yes	Yes	Yes	9
chr3:88106341-88106442	Yes	Yes	Yes	Yes	Yes	Yes	Yes	Yes	Yes	9
chr3:98609236-98609300	Yes	No	Yes	Yes	Yes	No	No	No	Yes	5
chr3:100064429-100064522	Yes	Yes	Yes	Yes	Yes	Yes	Yes	Yes	Yes	9
chr3:100289453-100293503	No	No	No	Yes	No	Yes	Yes	No	Yes	4
chr3:100506572-100506646	Yes	No	Yes	Yes	Yes	No	Yes	No	Yes	6
chr3:100515253-100515312	Yes	No	Yes	Yes	Yes	No	Yes	No	Yes	6
chr3:101219914-101219963	No	No	Yes	No	No	No	Yes	No	No	2
chr3:101309059-101309114	Yes	Yes	Yes	Yes	Yes	Yes	Yes	Yes	Yes	9
chr3:105495240-105495386	Yes	No	No	No	Yes	No	Yes	No	No	3
chr3:107508634-107508723	No	Yes	Yes	Yes	No	No	Yes	No	Yes	5
chr3:111651116-111651244	Yes	No	Yes	No	Yes	No	Yes	No	No	4
chr3:111700631-111700814	Yes	Yes	Yes	Yes	Yes	Yes	Yes	Yes	Yes	9
chr3:119232488-119232566	Yes	Yes	Yes	Yes	Yes	Yes	Yes	Yes	Yes	9
chr3:119325621-119325822	No	No	No	No	No	Yes	Yes	No	Yes	3
chr3:119362214-119362296	No	No	Yes	Yes	Yes	No	Yes	Yes	Yes	6
chr3:119562102-119562200	Yes	Yes	Yes	No	Yes	No	No	Yes	Yes	6
chr3:120134770-120134874	Yes	Yes	Yes	Yes	Yes	Yes	Yes	Yes	Yes	9
chr3:122287336-122288871	Yes	No	Yes	No	Yes	Yes	Yes	Yes	No	6
chr3:122525704-122525797	No	No	No	No	No	No	No	Yes	No	1
chr3:122849327-122849463	Yes	No	Yes	Yes	No	Yes	Yes	No	Yes	6
chr3:123451743-123451949	No	No	Yes	No	No	Yes	No	No	No	2
chr3:124527869-124528003	Yes	Yes	Yes	Yes	Yes	Yes	Yes	Yes	Yes	9
chr3:124733557-124733856	Yes	Yes	Yes	No	Yes	No	Yes	No	Yes	6
chr3:125050002-125050082	Yes	Yes	Yes	Yes	Yes	No	Yes	Yes	Yes	8
chr3:125223467-125223588	Yes	Yes	Yes	No	Yes	Yes	Yes	Yes	Yes	8
chr3:127336812-127336924	Yes	No	Yes	No	No	No	Yes	Yes	Yes	5
chr3:127983460-127983624	Yes	Yes	Yes	Yes	Yes	Yes	Yes	Yes	Yes	9
chr3:128077060-128077216	Yes	Yes	Yes	Yes	Yes	Yes	Yes	Yes	Yes	9
chr3:129009522-129009647	Yes	Yes	Yes	Yes	Yes	Yes	Yes	Yes	Yes	9
chr3:129599152-129599402	Yes	Yes	Yes	Yes	No	No	Yes	Yes	Yes	7
chr3:136060283-136060393	Yes	Yes	Yes	Yes	Yes	Yes	Yes	Yes	Yes	9
chr3:137947760-137947852	Yes	Yes	Yes	No	Yes	No	No	Yes	Yes	6
chr3:137960625-137960825	Yes	Yes	Yes	No	Yes	No	Yes	Yes	Yes	7
chr3:139068170-139068276	Yes	Yes	Yes	Yes	Yes	Yes	Yes	Yes	Yes	9
chr3:139294425-139294836	No	Yes	Yes	Yes	No	No	No	Yes	Yes	5
chr3:140678305-140678382	No	Yes	Yes	Yes	Yes	No	Yes	Yes	Yes	7
chr3:140851031-140851152	No	No	No	No	No	No	No	No	Yes	1
chr3:141620978-141621069	Yes	Yes	Yes	Yes	Yes	No	Yes	Yes	Yes	8
chr3:149531712-149531813	Yes	Yes	Yes	Yes	Yes	Yes	Yes	Yes	Yes	9
chr3:152150506-152150709	Yes	Yes	Yes	Yes	Yes	Yes	Yes	Yes	Yes	9
chr3:158367794-158367850	Yes	Yes	Yes	No	Yes	Yes	Yes	Yes	Yes	8
chr3:160753622-160753908	No	Yes	No	No	Yes	No	No	Yes	No	3
chr3:165547305-165548829	No	No	No	Yes	No	Yes	No	No	No	2
chr3:167758574-167758657	No	Yes	Yes	No	Yes	Yes	Yes	No	Yes	6
chr3:169794911-169795711	Yes	No	Yes	Yes	No	No	Yes	No	No	4
chr3:170846503-170846667	No	Yes	No	No	No	No	No	Yes	No	2
chr3:170857259-170857345	No	Yes	No	No	Yes	No	No	Yes	Yes	4
chr3:179122978-179123194	No	Yes	No	No	No	No	No	No	No	1
chr3:180693101-180693192	Yes	Yes	Yes	Yes	Yes	Yes	Yes	Yes	Yes	9
chr3:180704731-180704810	Yes	Yes	Yes	Yes	Yes	Yes	Yes	Yes	Yes	9
chr3:182755006-182755222	Yes	Yes	Yes	Yes	Yes	Yes	Yes	Yes	Yes	9
chr3:183354009-183354099	Yes	Yes	Yes	Yes	Yes	No	Yes	Yes	Yes	8
chr3:183560086-183560235	Yes	Yes	Yes	Yes	Yes	Yes	Yes	Yes	Yes	9
chr3:185637225-185637284	Yes	Yes	Yes	Yes	Yes	Yes	Yes	Yes	Yes	9
chr3:186506099-186506205	Yes	Yes	Yes	Yes	Yes	Yes	Yes	Yes	Yes	9
chr3:186760442-186761098	Yes	Yes	Yes	Yes	Yes	Yes	Yes	Yes	Yes	9
chr3:186845787-186845850	Yes	Yes	Yes	Yes	No	Yes	Yes	No	Yes	7
chr3:187444519-187444686	Yes	Yes	Yes	Yes	Yes	Yes	Yes	Yes	Yes	9
chr3:191092851-191093378	Yes	Yes	Yes	Yes	Yes	Yes	Yes	Yes	Yes	9
chr3:193343881-193343991	No	Yes	No	No	Yes	No	No	No	No	2
chr3:194132928-194133017	Yes	Yes	No	No	Yes	Yes	No	No	No	4
chr3:196010346-196010409	Yes	Yes	Yes	Yes	Yes	Yes	Yes	Yes	Yes	9
chr3:196215478-196215554	Yes	Yes	Yes	Yes	No	No	Yes	Yes	Yes	7
chr3:196455573-196455626	No	Yes	No	Yes	No	No	Yes	No	Yes	4
chr3:196453526-196453642	No	Yes	No	Yes	Yes	No	Yes	No	Yes	5
chr3:197497003-197497115	Yes	Yes	Yes	Yes	Yes	Yes	Yes	Yes	Yes	9
chr3:197585705-197585776	Yes	No	Yes	Yes	No	No	Yes	No	Yes	5
chr3:197607383-197607628	No	No	No	No	No	No	Yes	No	No	1
chr4:726189-726287	Yes	Yes	Yes	Yes	Yes	Yes	Yes	Yes	Yes	9
chr4:1645916-1646069	No	No	No	No	No	No	No	No	Yes	1
chr4:1729435-1730514	No	No	No	No	No	No	Yes	No	Yes	2
chr4:2262087-2262299	Yes	Yes	Yes	Yes	Yes	Yes	Yes	Yes	Yes	9
chr4:2721707-2721799	Yes	Yes	Yes	Yes	Yes	Yes	Yes	Yes	Yes	9
chr4:2911066-2911158	Yes	Yes	Yes	Yes	Yes	Yes	Yes	Yes	Yes	9
chr4:6806250-6806333	No	No	No	No	Yes	No	No	No	No	1
chr4:8034375-8034407	Yes	Yes	Yes	Yes	Yes	No	Yes	Yes	Yes	8
chr4:8238005-8238155	Yes	No	Yes	No	Yes	Yes	Yes	No	Yes	6
chr4:13462323-13462452	No	Yes	No	No	Yes	No	No	No	Yes	3
chr4:13625014-13627936	No	No	Yes	Yes	No	No	No	No	No	2
chr4:15042088-15042111	No	Yes	No	No	No	No	No	No	Yes	2
chr4:15474846-15474879	No	No	No	Yes	No	No	Yes	No	No	2
chr4:16172276-16172352	Yes	Yes	Yes	Yes	Yes	Yes	Yes	Yes	Yes	9
chr4:16587545-16587628	Yes	Yes	Yes	Yes	Yes	No	Yes	Yes	Yes	8
chr4:17493855-17493963	Yes	Yes	Yes	Yes	Yes	Yes	Yes	Yes	Yes	9
chr4:17510894-17510986	Yes	Yes	Yes	Yes	Yes	Yes	Yes	No	Yes	8
chr4:17964593-17964672	No	Yes	No	No	No	Yes	No	No	No	2
chr4:23822058-23822261	No	No	No	No	Yes	No	No	No	No	1
chr4:39463816-39463909	No	No	No	Yes	No	No	No	Yes	Yes	3
chr4:39469138-39469266	No	No	No	No	Yes	No	No	No	Yes	2
chr4:39474720-39474831	No	No	No	No	Yes	Yes	No	No	No	2
chr4:39522971-39523139	Yes	No	Yes	Yes	Yes	Yes	Yes	No	Yes	7
chr4:39558048-39558190	Yes	Yes	Yes	Yes	No	Yes	Yes	No	Yes	7
chr4:41605892-41605922	Yes	Yes	Yes	No	Yes	No	No	Yes	No	5
chr4:41689857-41689934	Yes	Yes	Yes	No	Yes	No	No	Yes	Yes	6
chr4:47879029-47879208	No	No	No	No	Yes	No	No	No	No	1
chr4:48712536-48712715	Yes	Yes	Yes	No	No	No	Yes	No	No	4
chr4:48894789-48894906	No	Yes	No	Yes	Yes	Yes	Yes	No	Yes	6
chr4:52899597-52899806	Yes	Yes	Yes	Yes	Yes	No	Yes	Yes	Yes	8
chr4:53773624-53773758	Yes	Yes	Yes	No	No	No	No	No	Yes	4
chr4:55127262-55127579	Yes	Yes	Yes	Yes	Yes	No	Yes	No	Yes	7
chr4:56269403-56269505	Yes	Yes	Yes	Yes	Yes	Yes	Yes	Yes	Yes	9
chr4:57516849-57516978	No	Yes	No	Yes	Yes	No	Yes	No	Yes	5
chr4:57856914-57857064	Yes	Yes	Yes	Yes	Yes	Yes	Yes	Yes	Yes	9
chr4:57851446-57851623	Yes	Yes	Yes	Yes	Yes	Yes	Yes	Yes	Yes	9
chr4:62933884-62933935	No	Yes	No	Yes	No	No	No	No	Yes	3
chr4:69198512-69198565	No	Yes	No	Yes	No	No	No	Yes	Yes	4
chr4:71529819-71529866	Yes	No	Yes	Yes	Yes	Yes	Yes	No	No	6
chr4:72429510-72429606	No	Yes	No	No	No	No	No	No	No	1
chr4:76579167-76579265	Yes	Yes	Yes	Yes	Yes	No	Yes	Yes	Yes	8
chr4:76716489-76716509	No	Yes	Yes	Yes	Yes	Yes	Yes	Yes	Yes	8
chr4:76898799-76898909	No	Yes	No	No	No	No	No	No	No	1
chr4:77987402-77987558	Yes	Yes	Yes	Yes	Yes	Yes	Yes	Yes	Yes	9
chr4:78870951-78871032	No	Yes	No	Yes	Yes	Yes	No	Yes	Yes	6
chr4:79856275-79856437	No	Yes	No	No	No	No	No	No	Yes	2
chr4:82378653-82378775	No	No	No	No	No	Yes	No	No	No	1
chr4:83372196-83372398	Yes	Yes	Yes	Yes	Yes	Yes	Yes	Yes	Yes	9
chr4:84191013-84191146	Yes	No	Yes	No	Yes	Yes	Yes	Yes	Yes	7
chr4:85648014-85648064	No	Yes	No	No	Yes	No	No	No	Yes	3
chr4:87853374-87853471	No	No	No	No	Yes	No	No	No	No	1
chr4:88011136-88011222	Yes	No	Yes	Yes	No	No	No	Yes	Yes	5
chr4:88359429-88359524	Yes	Yes	Yes	Yes	Yes	Yes	Yes	Yes	Yes	9
chr4:88418283-88418391	Yes	Yes	Yes	Yes	Yes	No	Yes	Yes	Yes	8
chr4:89526946-89527200	Yes	Yes	Yes	Yes	Yes	Yes	Yes	Yes	Yes	9
chr4:90749294-90749335	Yes	Yes	Yes	Yes	Yes	No	Yes	No	Yes	7
chr4:95444875-95445026	Yes	Yes	Yes	Yes	Yes	Yes	Yes	Yes	Yes	9
chr4:101950323-101950352	Yes	Yes	Yes	Yes	Yes	Yes	Yes	Yes	Yes	9
chr4:103644028-103644198	No	Yes	No	No	No	No	Yes	No	No	2
chr4:106624805-106624966	Yes	Yes	No	No	Yes	Yes	Yes	Yes	Yes	7
chr4:106879628-106879714	No	No	No	Yes	No	No	Yes	No	Yes	3
chr4:108953483-108953533	Yes	Yes	Yes	Yes	Yes	Yes	Yes	Yes	Yes	9
chr4:110402833-110402937	Yes	Yes	Yes	Yes	Yes	No	Yes	Yes	Yes	8
chr4:113184144-113184242	No	Yes	No	No	Yes	No	No	No	No	2
chr4:129003320-129003460	Yes	Yes	Yes	No	Yes	Yes	No	Yes	Yes	7
chr4:144378833-144378922	No	Yes	No	Yes	Yes	No	Yes	No	Yes	5
chr4:146823318-146824367	No	No	Yes	No	No	No	No	No	No	1
chr4:148601474-148601622	Yes	No	Yes	No	No	No	No	No	Yes	3
chr4:148984299-148984451	Yes	No	Yes	Yes	Yes	No	Yes	Yes	Yes	7
chr4:151174626-151174708	Yes	Yes	No	Yes	Yes	No	No	No	Yes	5
chr4:153333632-153333681	Yes	Yes	Yes	Yes	Yes	Yes	Yes	No	Yes	8
chr4:166149959-166150065	No	Yes	No	No	No	Yes	No	No	No	2
chr4:166226760-166226877	Yes	Yes	Yes	Yes	Yes	Yes	Yes	No	Yes	8
chr4:166242464-166242527	No	Yes	No	No	No	Yes	Yes	No	No	3
chr4:166254492-166254777	Yes	Yes	No	No	No	Yes	Yes	No	Yes	5
chr4:169928787-169928907	No	Yes	No	No	Yes	Yes	Yes	No	Yes	5
chr4:170616763-170616843	No	Yes	No	No	Yes	No	No	No	Yes	3
chr4:185552191-185552311	No	Yes	No	No	No	No	Yes	No	No	2
chr4:185701486-185701587	Yes	Yes	Yes	No	Yes	Yes	Yes	Yes	Yes	8
chr4:186272599-186272763	No	Yes	No	No	No	No	Yes	No	Yes	3
chr4:186572938-186572982	Yes	Yes	Yes	Yes	Yes	Yes	Yes	Yes	Yes	9
chr4:186598151-186598792	Yes	Yes	Yes	Yes	Yes	Yes	Yes	No	Yes	8
chr5:633884-634062	No	Yes	No	No	No	No	No	No	Yes	2
chr5:6631986-6632090	Yes	Yes	Yes	Yes	Yes	Yes	Yes	Yes	Yes	9
chr5:10235323-10235373	No	No	No	No	No	Yes	No	No	No	1
chr5:10244546-10244612	No	Yes	Yes	Yes	Yes	Yes	Yes	No	Yes	7
chr5:10254786-10254950	Yes	Yes	Yes	Yes	Yes	Yes	Yes	Yes	Yes	9
chr5:16877718-16877816	Yes	No	No	No	No	No	No	Yes	Yes	3
chr5:31531557-31531632	No	Yes	Yes	No	Yes	No	Yes	No	Yes	5
chr5:32594677-32594978	Yes	Yes	Yes	Yes	Yes	Yes	Yes	Yes	Yes	9
chr5:34813679-34813765	No	No	No	Yes	No	No	No	No	Yes	2
chr5:34913575-34913683	Yes	Yes	No	Yes	Yes	No	Yes	Yes	Yes	7
chr5:34949648-34949782	Yes	Yes	Yes	Yes	Yes	Yes	Yes	Yes	Yes	9
chr5:36163747-36163858	Yes	Yes	Yes	Yes	No	No	Yes	No	Yes	6
chr5:36683966-36684100	Yes	Yes	Yes	No	Yes	No	Yes	Yes	No	6
chr5:37688012-37688109	Yes	Yes	Yes	Yes	No	No	No	Yes	Yes	6
chr5:38931985-38932066	Yes	No	No	Yes	Yes	Yes	Yes	No	Yes	6
chr5:39388407-39388469	Yes	No	Yes	Yes	Yes	No	Yes	Yes	Yes	7
chr5:40775030-40775074	No	No	No	No	No	No	No	No	Yes	1
chr5:43016464-43016579	No	No	No	No	No	No	No	No	Yes	1
chr5:43307868-43307926	Yes	Yes	No	No	Yes	Yes	No	No	Yes	5
chr5:43539026-43539137	Yes	Yes	Yes	Yes	Yes	Yes	Yes	Yes	Yes	9
chr5:54945035-54945142	No	No	No	No	No	Yes	No	No	Yes	2
chr5:55250638-55250820	Yes	Yes	Yes	Yes	Yes	Yes	Yes	Yes	Yes	9
chr5:55244726-55244810	Yes	Yes	Yes	Yes	Yes	Yes	Yes	Yes	Yes	9
chr5:56206996-56207363	No	No	Yes	No	No	No	No	No	Yes	2
chr5:56532940-56532999	Yes	Yes	Yes	Yes	Yes	Yes	Yes	Yes	Yes	9
chr5:61604136-61604338	No	Yes	No	No	No	No	No	No	Yes	2
chr5:61897591-61897675	Yes	Yes	No	Yes	No	No	Yes	No	Yes	5
chr5:64272962-64273065	No	Yes	Yes	Yes	Yes	Yes	No	Yes	Yes	7
chr5:68546572-68546658	No	Yes	No	Yes	No	Yes	Yes	Yes	Yes	6
chr5:70922467-70922580	Yes	Yes	Yes	No	Yes	Yes	No	Yes	Yes	7
chr5:73193787-73193918	Yes	No	Yes	No	No	Yes	No	No	No	3
chr5:74047193-74047318	No	Yes	No	No	Yes	Yes	No	No	No	3
chr5:74695135-74695212	Yes	Yes	Yes	Yes	Yes	No	Yes	Yes	Yes	8
chr5:74973599-74973775	No	Yes	No	No	No	No	Yes	No	Yes	3
chr5:77684661-77684738	Yes	Yes	Yes	Yes	Yes	No	Yes	Yes	Yes	8
chr5:78376510-78376701	Yes	No	Yes	Yes	Yes	Yes	No	Yes	Yes	7
chr5:86662168-86662312	No	Yes	No	No	No	No	No	No	No	1
chr5:86700661-86700824	Yes	Yes	Yes	No	Yes	Yes	Yes	Yes	Yes	8
chr5:88026028-88026051	Yes	Yes	Yes	Yes	Yes	No	Yes	Yes	Yes	8
chr5:89822736-89822819	Yes	Yes	Yes	Yes	Yes	Yes	Yes	Yes	Yes	9
chr5:93294482-93294673	No	Yes	Yes	Yes	Yes	No	No	No	Yes	5
chr5:93410351-93410474	Yes	Yes	Yes	Yes	Yes	No	Yes	No	Yes	7
chr5:94878888-94879031	No	Yes	No	No	No	No	No	Yes	No	2
chr5:102237060-102237117	Yes	Yes	Yes	Yes	Yes	No	Yes	Yes	Yes	8
chr5:102518935-102519108	No	Yes	No	No	No	No	No	No	No	1
chr5:110430618-110430645	Yes	No	Yes	No	No	No	Yes	No	Yes	4
chr5:115238582-115238689	Yes	Yes	Yes	Yes	Yes	Yes	Yes	Yes	Yes	9
chr5:118542529-118542591	No	Yes	No	No	No	No	No	No	No	1
chr5:118831411-118831508	Yes	Yes	Yes	Yes	Yes	Yes	Yes	Yes	Yes	9
chr5:122930733-122930828	Yes	Yes	Yes	Yes	Yes	No	Yes	No	Yes	7
chr5:122941033-122941056	No	Yes	No	No	No	No	No	No	Yes	2
chr5:123976945-123977098	Yes	Yes	Yes	No	No	No	Yes	Yes	Yes	6
chr5:127512797-127512844	No	Yes	No	No	No	No	No	No	No	1
chr5:130496349-130496537	Yes	Yes	Yes	Yes	Yes	Yes	Yes	Yes	Yes	9
chr5:130775839-130775921	No	No	No	No	No	No	No	No	Yes	1
chr5:132264853-132264869	No	Yes	Yes	No	Yes	No	No	Yes	No	4
chr5:132335824-132335865	No	No	No	No	No	No	No	No	Yes	1
chr5:133967767-133967885	Yes	Yes	Yes	Yes	Yes	Yes	Yes	Yes	Yes	9
chr5:134076753-134077213	Yes	Yes	Yes	Yes	Yes	Yes	Yes	Yes	Yes	9
chr5:134102607-134102750	Yes	Yes	Yes	Yes	Yes	Yes	Yes	Yes	Yes	9
chr5:134223385-134223872	Yes	Yes	Yes	Yes	Yes	Yes	Yes	Yes	Yes	9
chr5:137056154-137056273	No	No	No	No	Yes	No	No	No	No	1
chr5:137354644-137354835	No	No	No	No	Yes	No	Yes	No	Yes	3
chr5:137292166-137292231	No	No	No	No	No	No	No	No	Yes	1
chr5:137726702-137727950	Yes	Yes	Yes	Yes	Yes	No	Yes	Yes	Yes	8
chr5:138362490-138362681	Yes	Yes	Yes	Yes	Yes	Yes	Yes	Yes	Yes	9
chr5:138661852-138661973	Yes	Yes	Yes	Yes	Yes	Yes	Yes	Yes	Yes	9
chr5:138941829-138941992	Yes	Yes	Yes	Yes	Yes	Yes	Yes	Yes	Yes	9
chr5:139574031-139574237	Yes	Yes	Yes	Yes	Yes	Yes	Yes	Yes	Yes	9
chr5:139876105-139876863	No	No	Yes	No	No	No	No	No	No	1
chr5:140898511-140898563	Yes	Yes	Yes	Yes	Yes	Yes	Yes	Yes	Yes	9
chr5:140967791-140967817	Yes	No	Yes	Yes	Yes	Yes	Yes	Yes	Yes	8
chr5:141387364-141387465	Yes	Yes	Yes	Yes	Yes	Yes	Yes	Yes	Yes	9
chr5:141699309-141699359	Yes	Yes	Yes	Yes	No	No	Yes	No	Yes	6
chr5:145205561-145205763	Yes	No	Yes	Yes	No	No	No	No	Yes	4
chr5:145557110-145557228	Yes	Yes	Yes	Yes	Yes	No	Yes	Yes	Yes	8
chr5:145847904-145847966	Yes	Yes	Yes	No	Yes	No	No	Yes	No	5
chr5:148715157-148715285	Yes	No	Yes	No	Yes	No	Yes	Yes	Yes	6
chr5:148729217-148729298	No	Yes	No	No	No	No	No	No	No	1
chr5:148897357-148897440	Yes	Yes	Yes	Yes	Yes	Yes	No	Yes	Yes	8
chr5:149210330-149210446	No	No	No	Yes	No	No	No	No	No	1
chr5:149751569-149751799	Yes	Yes	No	Yes	No	No	Yes	Yes	Yes	6
chr5:149927780-149927950	Yes	Yes	Yes	Yes	Yes	Yes	Yes	No	Yes	8
chr5:150121676-150121719	Yes	Yes	Yes	Yes	Yes	Yes	Yes	Yes	Yes	9
chr5:150490188-150490205	Yes	Yes	Yes	Yes	Yes	Yes	Yes	Yes	Yes	9
chr5:154217691-154217738	Yes	Yes	Yes	Yes	Yes	No	Yes	No	Yes	7
chr5:154330381-154330498	Yes	Yes	Yes	Yes	Yes	Yes	Yes	Yes	Yes	9
chr5:156749950-156750024	No	Yes	No	No	Yes	Yes	Yes	No	Yes	5
chr5:170827843-170827929	Yes	Yes	Yes	Yes	Yes	Yes	Yes	Yes	Yes	9
chr5:172578569-172578697	No	Yes	No	No	No	Yes	No	No	Yes	3
chr5:172585747-172585848	No	Yes	Yes	No	Yes	Yes	No	Yes	Yes	6
chr5:173036241-173036437	Yes	Yes	Yes	Yes	Yes	Yes	Yes	Yes	Yes	9
chr5:175823480-175823533	Yes	Yes	Yes	Yes	Yes	Yes	Yes	Yes	Yes	9
chr5:175833158-175833709	Yes	Yes	Yes	Yes	Yes	Yes	Yes	Yes	Yes	9
chr5:176081896-176082021	Yes	No	Yes	No	Yes	No	Yes	No	Yes	5
chr5:177577889-177577994	Yes	Yes	Yes	Yes	Yes	Yes	Yes	Yes	Yes	9
chr5:179390471-179390564	Yes	Yes	Yes	Yes	Yes	Yes	Yes	Yes	Yes	9
chr5:179922421-179922588	Yes	Yes	Yes	Yes	Yes	No	Yes	Yes	Yes	8
chr5:180472467-180472598	Yes	No	Yes	Yes	Yes	No	Yes	No	No	5
chr6:406766-406899	No	No	No	No	No	No	Yes	No	No	1
chr6:2839569-2839700	Yes	Yes	Yes	Yes	Yes	Yes	Yes	Yes	Yes	9
chr6:3119519-3119746	Yes	No	Yes	No	Yes	Yes	No	No	No	4
chr6:6305584-6305772	Yes	No	Yes	Yes	Yes	No	Yes	Yes	Yes	7
chr6:8422703-8422857	No	No	Yes	No	No	Yes	Yes	No	Yes	4
chr6:12136024-12136125	Yes	Yes	Yes	No	Yes	No	Yes	No	Yes	6
chr6:13325326-13325406	No	Yes	Yes	No	Yes	No	No	Yes	Yes	5
chr6:13588563-13588696	No	Yes	Yes	No	Yes	Yes	Yes	No	Yes	6
chr6:13597195-13597248	Yes	Yes	Yes	Yes	Yes	Yes	Yes	No	Yes	8
chr6:13652891-13652913	Yes	Yes	Yes	No	Yes	No	Yes	Yes	Yes	7
chr6:13803962-13804547	No	No	Yes	No	Yes	No	No	Yes	Yes	4
chr6:15452237-15452406	Yes	Yes	No	No	No	No	Yes	No	Yes	4
chr6:15660614-15660752	Yes	Yes	Yes	Yes	Yes	No	Yes	Yes	Yes	8
chr6:16130788-16130978	Yes	Yes	Yes	Yes	Yes	No	Yes	Yes	Yes	8
chr6:17640170-17640295	Yes	Yes	Yes	No	Yes	No	Yes	Yes	Yes	7
chr6:17652065-17652157	Yes	Yes	Yes	Yes	Yes	Yes	Yes	Yes	Yes	9
chr6:17771345-17771449	Yes	Yes	Yes	Yes	Yes	No	Yes	Yes	Yes	8
chr6:17790103-17790141	Yes	Yes	Yes	Yes	Yes	No	Yes	Yes	Yes	8
chr6:24687633-24687921	Yes	Yes	Yes	Yes	Yes	Yes	Yes	Yes	Yes	9
chr6:26458835-26458946	Yes	Yes	Yes	Yes	Yes	No	Yes	Yes	Yes	8
chr6:28198114-28198266	No	No	No	No	No	No	No	No	Yes	1
chr6:29577006-29577156	No	Yes	Yes	Yes	Yes	No	Yes	No	Yes	6
chr6:31829776-31829968	Yes	Yes	Yes	Yes	Yes	Yes	Yes	Yes	Yes	9
chr6:32725550-32725660	Yes	No	Yes	Yes	No	No	Yes	No	No	4
chr6:32825040-32825171	Yes	Yes	Yes	Yes	Yes	Yes	Yes	Yes	Yes	9
chr6:33706910-33707038	No	Yes	No	Yes	Yes	Yes	No	Yes	No	5
chr6:34614378-34614575	Yes	Yes	Yes	Yes	Yes	Yes	Yes	Yes	Yes	9
chr6:35261528-35261692	Yes	No	Yes	Yes	Yes	Yes	Yes	Yes	Yes	8
chr6:35558907-35558997	Yes	Yes	Yes	Yes	Yes	Yes	Yes	Yes	Yes	9
chr6:36949364-36949448	Yes	Yes	Yes	Yes	Yes	Yes	Yes	Yes	Yes	9
chr6:38580610-38580809	No	Yes	No	No	No	No	No	No	No	1
chr6:39077090-39081496	Yes	Yes	Yes	Yes	Yes	No	Yes	No	Yes	7
chr6:41048550-41048636	Yes	Yes	Yes	Yes	No	No	Yes	No	Yes	6
chr6:41248699-41248891	Yes	No	No	No	No	No	No	No	No	1
chr6:43634161-43634257	No	No	No	No	No	No	No	No	Yes	1
chr6:44982538-44982628	No	Yes	No	No	No	No	No	No	Yes	2
chr6:46665735-46665824	No	No	No	No	No	No	No	No	Yes	1
chr6:52148092-52148204	Yes	Yes	Yes	Yes	Yes	Yes	Yes	Yes	Yes	9
chr6:53152660-53152740	Yes	Yes	Yes	Yes	Yes	Yes	Yes	No	Yes	8
chr6:69347283-69347454	No	Yes	No	No	No	No	No	No	No	1
chr6:71501392-71501472	No	Yes	Yes	No	Yes	No	No	Yes	Yes	5
chr6:74348135-74348222	Yes	Yes	No	No	No	No	No	No	No	2
chr6:75977357-75977464	Yes	Yes	Yes	Yes	Yes	Yes	Yes	Yes	Yes	9
chr6:76163698-76163863	No	No	No	No	Yes	No	No	Yes	No	2
chr6:76412361-76412788	Yes	Yes	Yes	Yes	Yes	Yes	Yes	Yes	Yes	9
chr6:76621389-76621415	Yes	Yes	Yes	Yes	No	Yes	Yes	No	Yes	7
chr6:86200226-86200375	Yes	Yes	Yes	Yes	No	Yes	Yes	No	Yes	7
chr6:86248556-86248582	Yes	Yes	Yes	No	Yes	Yes	Yes	Yes	Yes	8
chr6:88226524-88226598	Yes	Yes	Yes	Yes	Yes	Yes	Yes	Yes	Yes	9
chr6:88360891-88361110	No	No	No	No	No	No	No	Yes	No	1
chr6:89650790-89650899	No	No	Yes	No	No	No	No	No	Yes	2
chr6:90097014-90097309	Yes	Yes	Yes	Yes	Yes	No	Yes	Yes	Yes	8
chr6:91228166-91228281	No	Yes	No	No	Yes	No	No	No	Yes	3
chr6:99328429-99328500	No	No	No	No	No	No	Yes	No	No	1
chr6:108197768-108197866	Yes	Yes	Yes	Yes	Yes	Yes	Yes	Yes	Yes	9
chr6:110117968-110118054	Yes	Yes	Yes	Yes	No	No	No	Yes	Yes	6
chr6:111310231-111310268	Yes	Yes	Yes	Yes	Yes	Yes	Yes	Yes	Yes	9
chr6:112405392-112405449	Yes	Yes	Yes	No	Yes	Yes	Yes	No	Yes	7
chr6:123116822-123117035	No	No	No	No	No	Yes	No	Yes	No	2
chr6:125619860-125619962	Yes	Yes	Yes	Yes	Yes	Yes	Yes	Yes	Yes	9
chr6:129796535-129796546	Yes	No	No	Yes	Yes	No	Yes	Yes	Yes	6
chr6:133108573-133108720	No	Yes	No	No	No	No	No	No	No	1
chr6:135644300-135644462	No	Yes	No	No	No	No	No	No	Yes	2
chr6:136588167-136588313	Yes	Yes	Yes	Yes	Yes	Yes	Yes	Yes	Yes	9
chr6:136595101-136595327	Yes	Yes	Yes	Yes	Yes	No	Yes	Yes	Yes	8
chr6:136943986-136944119	Yes	Yes	No	No	Yes	No	No	No	No	3
chr6:139247538-139247618	Yes	Yes	Yes	Yes	Yes	Yes	Yes	Yes	Yes	9
chr6:142487365-142487459	Yes	Yes	Yes	Yes	Yes	Yes	Yes	Yes	Yes	9
chr6:142525122-142525202	Yes	Yes	Yes	Yes	Yes	Yes	Yes	Yes	Yes	9
chr6:142762045-142762090	No	No	No	No	No	Yes	No	No	No	1
chr6:143457972-143458127	Yes	Yes	Yes	Yes	Yes	Yes	Yes	No	Yes	8
chr6:144081538-144081777	Yes	No	Yes	Yes	Yes	No	Yes	No	Yes	6
chr6:148852662-148852797	Yes	Yes	Yes	Yes	Yes	No	Yes	No	Yes	7
chr6:150111090-150111194	Yes	Yes	Yes	Yes	Yes	Yes	Yes	Yes	Yes	9
chr6:151775683-151775788	No	Yes	Yes	No	Yes	Yes	Yes	No	No	5
chr6:152451855-152451913	Yes	Yes	Yes	Yes	Yes	Yes	Yes	Yes	Yes	9
chr6:152466622-152466690	Yes	Yes	Yes	Yes	Yes	No	Yes	No	Yes	7
chr6:152621776-152621916	Yes	Yes	Yes	No	Yes	No	Yes	No	Yes	6
chr6:153312320-153312456	No	No	No	No	Yes	Yes	Yes	No	No	3
chr6:155063090-155063152	Yes	Yes	Yes	Yes	Yes	No	Yes	Yes	Yes	8
chr6:157495981-157496139	Yes	Yes	Yes	Yes	Yes	No	Yes	Yes	Yes	8
chr6:157192748-157192786	Yes	Yes	Yes	Yes	Yes	No	Yes	Yes	Yes	8
chr6:157357969-157358010	Yes	Yes	Yes	Yes	Yes	No	Yes	Yes	Yes	8
chr6:158067308-158067429	No	Yes	No	No	No	No	No	No	No	1
chr6:158922710-158925210	No	Yes	Yes	No	No	No	No	No	Yes	3
chr6:159208140-159208235	Yes	Yes	Yes	Yes	Yes	Yes	Yes	Yes	Yes	9
chr6:159650847-159651035	No	No	Yes	Yes	No	No	No	No	No	2
chr6:161781120-161781237	No	Yes	No	No	Yes	No	No	Yes	No	3
chr6:168294542-168294586	No	No	Yes	No	No	No	No	No	Yes	2
chr7:2277650-2278572	Yes	Yes	Yes	Yes	Yes	Yes	Yes	Yes	Yes	9
chr7:2773085-2773135	Yes	Yes	Yes	Yes	Yes	Yes	Yes	Yes	Yes	9
chr7:5340053-5340293	Yes	Yes	Yes	No	No	Yes	No	Yes	Yes	6
chr7:6089543-6089676	Yes	Yes	Yes	Yes	Yes	Yes	Yes	Yes	Yes	9
chr7:6505702-6505954	Yes	Yes	Yes	Yes	Yes	Yes	Yes	Yes	Yes	9
chr7:6634066-6634231	Yes	Yes	Yes	Yes	Yes	Yes	Yes	Yes	Yes	9
chr7:11021999-11022786	Yes	Yes	Yes	Yes	No	Yes	No	No	Yes	6
chr7:13975333-13975521	No	Yes	Yes	Yes	Yes	No	No	No	Yes	5
chr7:16643174-16643285	No	Yes	No	No	Yes	No	No	No	Yes	3
chr7:21979880-21979933	No	No	Yes	Yes	Yes	No	Yes	No	Yes	5
chr7:22986571-22986866	No	No	No	No	No	No	No	Yes	No	1
chr7:24659671-24659839	Yes	Yes	No	No	No	No	No	Yes	Yes	4
chr7:27805453-27805640	Yes	Yes	Yes	Yes	Yes	Yes	Yes	Yes	Yes	9
chr7:30498768-30498856	Yes	No	No	Yes	No	No	Yes	No	No	3
chr7:36726304-36726399	No	No	No	No	No	No	Yes	No	No	1
chr7:36554078-36554196	Yes	No	Yes	No	No	Yes	Yes	No	Yes	5
chr7:36927165-36927277	Yes	Yes	Yes	Yes	Yes	Yes	Yes	Yes	Yes	9
chr7:38218692-38218747	Yes	Yes	Yes	Yes	Yes	No	Yes	No	Yes	7
chr7:38869854-38869928	No	Yes	No	No	Yes	No	No	No	No	2
chr7:43799616-43799709	Yes	Yes	Yes	Yes	Yes	Yes	Yes	Yes	Yes	9
chr7:44250622-44250723	Yes	Yes	Yes	Yes	Yes	Yes	Yes	Yes	Yes	9
chr7:44610357-44610476	Yes	Yes	Yes	Yes	Yes	Yes	Yes	Yes	Yes	9
chr7:44713386-44713540	Yes	Yes	Yes	Yes	Yes	Yes	Yes	Yes	Yes	9
chr7:50683907-50684044	Yes	Yes	Yes	Yes	Yes	No	Yes	Yes	Yes	8
chr7:51240153-51240227	No	Yes	No	Yes	Yes	Yes	No	Yes	No	5
chr7:55214299-55214433	Yes	No	Yes	No	No	Yes	Yes	No	Yes	5
chr7:56049903-56049973	Yes	Yes	Yes	Yes	Yes	No	Yes	Yes	Yes	8
chr7:66025566-66025662	Yes	Yes	Yes	Yes	Yes	Yes	Yes	Yes	Yes	9
chr7:66098262-66098431	No	No	No	No	No	No	Yes	No	Yes	2
chr7:66238678-66238797	Yes	Yes	Yes	Yes	Yes	No	Yes	Yes	Yes	8
chr7:66248662-66248828	No	Yes	Yes	No	Yes	No	No	Yes	Yes	5
chr7:73660992-73661093	Yes	Yes	Yes	Yes	Yes	Yes	Yes	Yes	Yes	9
chr7:75684148-75684316	Yes	Yes	Yes	Yes	Yes	Yes	Yes	Yes	Yes	9
chr7:75689691-75689816	Yes	Yes	Yes	Yes	Yes	Yes	Yes	Yes	Yes	9
chr7:91855034-91855141	No	Yes	No	No	Yes	Yes	Yes	Yes	Yes	6
chr7:92021555-92021606	No	Yes	Yes	No	Yes	No	Yes	No	Yes	5
chr7:94164621-94164835	No	Yes	No	No	No	No	No	No	No	1
chr7:94227242-94227316	Yes	Yes	Yes	Yes	Yes	Yes	Yes	Yes	Yes	9
chr7:94229009-94229035	Yes	Yes	Yes	Yes	Yes	Yes	Yes	Yes	Yes	9
chr7:94832977-94833042	No	Yes	Yes	No	Yes	No	No	No	Yes	4
chr7:95864114-95864229	No	Yes	No	No	No	Yes	No	No	Yes	3
chr7:98937481-98937632	Yes	Yes	Yes	Yes	Yes	Yes	Yes	Yes	Yes	9
chr7:100880028-100880167	Yes	No	Yes	Yes	No	No	Yes	Yes	Yes	6
chr7:101740644-101740781	Yes	Yes	No	Yes	Yes	No	No	Yes	No	5
chr7:102996141-102996240	Yes	Yes	Yes	Yes	Yes	Yes	Yes	Yes	Yes	9
chr7:104704475-104704563	Yes	Yes	Yes	No	No	No	No	No	No	3
chr7:104719293-104719410	No	Yes	Yes	No	No	No	No	Yes	Yes	4
chr7:104729673-104729808	Yes	Yes	Yes	Yes	Yes	No	Yes	Yes	No	7
chr7:105289854-105290007	No	No	No	No	No	No	No	No	Yes	1
chr7:111375110-111375223	Yes	Yes	Yes	Yes	No	Yes	Yes	No	Yes	7
chr7:116546317-116546396	Yes	Yes	Yes	Yes	Yes	Yes	Yes	Yes	Yes	9
chr7:116774178-116774246	No	No	Yes	No	No	Yes	Yes	No	No	3
chr7:116830187-116830322	Yes	Yes	Yes	Yes	Yes	Yes	Yes	Yes	Yes	9
chr7:128597278-128597369	Yes	Yes	Yes	Yes	Yes	Yes	Yes	Yes	Yes	9
chr7:128681611-128681771	Yes	Yes	Yes	Yes	Yes	Yes	Yes	Yes	Yes	9
chr7:129311269-129311383	Yes	Yes	No	No	No	No	No	No	Yes	3
chr7:129663351-129663563	Yes	Yes	Yes	Yes	Yes	Yes	Yes	Yes	Yes	9
chr7:129818242-129818367	Yes	Yes	Yes	No	No	Yes	No	No	Yes	5
chr7:130039880-130040095	No	Yes	No	No	No	No	No	No	Yes	2
chr7:131194995-131195090	Yes	Yes	Yes	Yes	Yes	No	Yes	No	Yes	7
chr7:134873185-134873297	Yes	Yes	Yes	Yes	No	No	Yes	No	Yes	6
chr7:138872152-138872285	No	No	No	No	No	No	No	No	Yes	1
chr7:139652350-139652487	Yes	No	No	No	No	Yes	Yes	No	No	3
chr7:139737515-139737656	No	No	No	No	No	Yes	Yes	No	Yes	3
chr7:139795418-139795511	Yes	No	No	No	No	No	Yes	Yes	No	3
chr7:148516070-148516151	No	No	No	No	No	No	Yes	No	Yes	2
chr7:155095535-155095605	Yes	Yes	Yes	Yes	No	Yes	Yes	No	Yes	7
chr7:156572349-156572426	No	Yes	No	No	Yes	No	Yes	No	No	3
chr7:156480724-156480885	No	Yes	No	No	No	No	No	No	Yes	2
chr7:156529187-156529309	Yes	Yes	No	No	Yes	No	Yes	No	Yes	5
chr7:158545472-158545534	Yes	Yes	Yes	Yes	Yes	No	No	Yes	Yes	7
chr7:158715068-158715240	Yes	No	Yes	Yes	Yes	No	Yes	Yes	Yes	7
chr8:417720-417746	No	No	No	No	No	Yes	No	Yes	Yes	3
chr8:6389853-6390008	Yes	No	No	Yes	No	No	Yes	No	Yes	4
chr8:10102614-10102733	Yes	Yes	Yes	Yes	Yes	Yes	Yes	No	Yes	8
chr8:17123416-17123490	Yes	No	Yes	Yes	Yes	Yes	Yes	Yes	Yes	8
chr8:17921966-17922040	Yes	Yes	Yes	Yes	Yes	Yes	Yes	Yes	Yes	9
chr8:17927301-17927387	Yes	Yes	Yes	Yes	Yes	Yes	Yes	Yes	Yes	9
chr8:19315041-19315327	Yes	Yes	No	No	Yes	No	Yes	No	No	4
chr8:22388815-22388841	No	No	No	No	Yes	No	Yes	Yes	Yes	4
chr8:22449064-22449181	Yes	Yes	Yes	Yes	Yes	Yes	Yes	Yes	Yes	9
chr8:23156349-23156460	Yes	No	Yes	Yes	No	No	Yes	No	Yes	5
chr8:25158092-25158173	No	Yes	No	No	No	No	No	No	No	1
chr8:27373235-27373330	No	No	Yes	Yes	Yes	Yes	No	No	Yes	5
chr8:27614236-27614287	Yes	Yes	Yes	No	Yes	No	No	Yes	Yes	6
chr8:27621803-27622050	Yes	Yes	Yes	No	Yes	Yes	No	Yes	Yes	7
chr8:27965430-27965493	Yes	Yes	Yes	Yes	Yes	Yes	No	Yes	Yes	8
chr8:28704264-28704326	Yes	No	Yes	No	No	No	No	No	Yes	3
chr8:28932798-28932860	Yes	Yes	Yes	Yes	No	Yes	Yes	No	Yes	7
chr8:30419461-30419666	Yes	No	Yes	Yes	Yes	Yes	Yes	Yes	Yes	8
chr8:30395095-30395240	Yes	Yes	Yes	Yes	Yes	Yes	Yes	Yes	Yes	9
chr8:30612182-30612304	Yes	Yes	Yes	Yes	Yes	Yes	Yes	Yes	Yes	9
chr8:37964539-37964684	Yes	Yes	Yes	Yes	Yes	Yes	Yes	Yes	Yes	9
chr8:37993186-37993284	Yes	Yes	Yes	Yes	Yes	Yes	Yes	Yes	Yes	9
chr8:38156962-38157108	No	Yes	No	No	No	No	No	No	No	1
chr8:38775425-38775588	Yes	Yes	Yes	Yes	Yes	No	Yes	No	Yes	7
chr8:42220130-42220216	No	No	No	No	Yes	Yes	Yes	Yes	Yes	5
chr8:54723724-54723777	Yes	Yes	Yes	No	Yes	No	No	Yes	Yes	6
chr8:54975888-54975935	Yes	No	Yes	Yes	Yes	Yes	Yes	Yes	Yes	8
chr8:61471411-61471482	Yes	Yes	Yes	Yes	Yes	Yes	Yes	Yes	Yes	9
chr8:62556504-62556560	Yes	Yes	Yes	Yes	Yes	Yes	Yes	Yes	Yes	9
chr8:62559309-62559437	Yes	Yes	Yes	Yes	Yes	Yes	Yes	Yes	Yes	9
chr8:62594998-62595042	Yes	Yes	Yes	Yes	Yes	Yes	Yes	Yes	Yes	9
chr8:66525479-66525668	No	Yes	No	No	No	No	No	No	No	1
chr8:66594588-66594686	Yes	Yes	Yes	Yes	Yes	Yes	Yes	Yes	Yes	9
chr8:67755687-67755782	Yes	Yes	No	No	No	Yes	Yes	No	No	4
chr8:68062018-68062170	No	No	Yes	No	No	No	No	Yes	Yes	3
chr8:68105699-68105837	No	No	No	No	No	No	No	Yes	No	1
chr8:71056877-71057083	Yes	Yes	Yes	No	Yes	No	Yes	No	Yes	6
chr8:74737382-74737484	Yes	Yes	Yes	No	Yes	Yes	Yes	Yes	Yes	8
chr8:74782504-74782536	Yes	Yes	Yes	Yes	Yes	Yes	Yes	Yes	Yes	9
chr8:80870492-80870670	No	Yes	Yes	Yes	Yes	Yes	Yes	Yes	Yes	8
chr8:82583174-82583282	No	Yes	No	No	Yes	No	Yes	No	Yes	4
chr8:82629484-82629523	Yes	Yes	Yes	Yes	Yes	Yes	Yes	Yes	Yes	9
chr8:86041410-86041614	No	No	No	No	No	No	No	No	Yes	1
chr8:87414248-87414432	No	Yes	Yes	No	Yes	Yes	No	Yes	Yes	6
chr8:87497101-87497190	No	No	Yes	No	Yes	Yes	No	No	No	3
chr8:90775057-90775210	Yes	No	Yes	Yes	Yes	No	Yes	No	Yes	6
chr8:91049069-91049168	Yes	Yes	Yes	Yes	Yes	Yes	Yes	Yes	Yes	9
chr8:92088820-92088959	No	Yes	No	No	Yes	No	No	No	No	2
chr8:94739359-94739472	Yes	Yes	No	No	Yes	Yes	No	No	Yes	5
chr8:95503806-95504137	Yes	Yes	Yes	Yes	Yes	Yes	Yes	Yes	Yes	9
chr8:95886780-95886830	No	No	No	Yes	Yes	No	No	No	Yes	3
chr8:95944298-95944335	No	No	No	No	No	Yes	Yes	No	Yes	3
chr8:98711982-98712080	Yes	Yes	Yes	Yes	Yes	Yes	Yes	Yes	Yes	9
chr8:98973636-98973758	Yes	No	Yes	Yes	Yes	No	Yes	No	Yes	6
chr8:99006708-99006830	Yes	No	Yes	Yes	Yes	No	Yes	No	Yes	6
chr8:101544584-101544688	Yes	Yes	Yes	Yes	Yes	Yes	Yes	Yes	Yes	9
chr8:102214561-102214675	Yes	Yes	Yes	Yes	Yes	Yes	Yes	Yes	Yes	9
chr8:103862227-103862372	Yes	Yes	Yes	Yes	Yes	Yes	Yes	Yes	Yes	9
chr8:104417004-104417089	Yes	Yes	No	Yes	Yes	Yes	Yes	Yes	Yes	8
chr8:120584416-120584490	Yes	Yes	Yes	Yes	No	No	Yes	No	Yes	6
chr8:120608087-120608242	Yes	Yes	Yes	Yes	No	No	Yes	No	Yes	6
chr8:121444270-121444363	Yes	Yes	Yes	Yes	Yes	Yes	Yes	Yes	Yes	9
chr8:124448693-124448841	No	Yes	No	No	No	No	No	No	Yes	2
chr8:131373916-131374017	Yes	No	No	No	No	No	Yes	No	Yes	3
chr8:133819968-133820028	No	Yes	No	No	Yes	No	No	No	Yes	3
chr8:141436714-141436740	Yes	Yes	Yes	Yes	Yes	Yes	Yes	Yes	Yes	9
chr8:141524468-141524594	Yes	Yes	Yes	Yes	Yes	Yes	Yes	Yes	Yes	9
chr8:141545567-141545668	Yes	No	Yes	Yes	Yes	No	Yes	Yes	Yes	7
chr8:141595218-141595410	Yes	No	No	Yes	Yes	No	Yes	Yes	Yes	6
chr8:141696731-141696793	Yes	Yes	Yes	Yes	Yes	No	Yes	Yes	Yes	8
chr8:141712669-141712806	Yes	Yes	Yes	Yes	Yes	No	Yes	Yes	Yes	8
chr8:141679826-141679834	Yes	Yes	Yes	Yes	Yes	Yes	Yes	Yes	Yes	9
chr8:144668389-144668460	Yes	Yes	Yes	Yes	Yes	Yes	Yes	Yes	Yes	9
chr8:144690934-144691046	No	Yes	Yes	No	No	Yes	No	No	Yes	4
chr8:144902836-144902886	Yes	Yes	Yes	Yes	Yes	Yes	Yes	Yes	Yes	9
chr8:145744133-145744199	Yes	Yes	Yes	No	No	No	Yes	No	Yes	5
chr8:146002843-146002962	No	No	No	No	No	No	No	No	Yes	1
chr8:146173326-146173411	Yes	No	Yes	Yes	No	No	No	Yes	Yes	5
chr9:371428-371566	No	No	No	No	No	No	Yes	No	No	1
chr9:2170419-2170472	Yes	Yes	Yes	Yes	Yes	Yes	Yes	Yes	Yes	9
chr9:2641377-2641499	Yes	Yes	Yes	No	Yes	No	No	Yes	Yes	6
chr9:5825092-5825219	No	Yes	No	No	No	No	No	No	No	1
chr9:5944871-5944960	No	No	Yes	No	Yes	No	No	No	No	2
chr9:6492303-6492401	Yes	Yes	Yes	Yes	Yes	No	Yes	Yes	Yes	8
chr9:15451318-15451400	Yes	Yes	No	No	Yes	Yes	Yes	Yes	Yes	7
chr9:32386369-32386436	Yes	Yes	Yes	Yes	Yes	Yes	Yes	Yes	Yes	9
chr9:32558908-32558952	Yes	Yes	Yes	Yes	Yes	Yes	Yes	Yes	Yes	9
chr9:33262103-33262244	Yes	Yes	Yes	Yes	Yes	Yes	Yes	Yes	Yes	9
chr9:35401948-35402004	No	Yes	Yes	Yes	Yes	Yes	No	No	Yes	6
chr9:36056977-36057010	Yes	Yes	Yes	Yes	Yes	Yes	Yes	Yes	Yes	9
chr9:36113676-36113868	Yes	Yes	Yes	Yes	No	No	Yes	No	Yes	6
chr9:36236829-36236981	Yes	Yes	Yes	No	No	Yes	No	No	Yes	5
chr9:37781983-37782134	No	Yes	No	No	No	Yes	Yes	No	Yes	4
chr9:37857238-37857348	No	Yes	No	No	No	No	No	Yes	Yes	3
chr9:74349722-74349910	Yes	Yes	Yes	No	No	Yes	Yes	No	No	5
chr9:77693242-77693498	Yes	Yes	Yes	Yes	Yes	Yes	Yes	Yes	Yes	9
chr9:86281265-86281348	Yes	Yes	Yes	Yes	Yes	Yes	Yes	Yes	Yes	9
chr9:86407866-86407932	No	Yes	Yes	No	Yes	No	Yes	Yes	Yes	6
chr9:86588817-86588888	Yes	Yes	Yes	Yes	Yes	Yes	Yes	Yes	Yes	9
chr9:88287465-88287596	Yes	Yes	Yes	No	Yes	No	Yes	Yes	Yes	7
chr9:88667452-88667506	Yes	Yes	Yes	Yes	No	Yes	Yes	No	Yes	7
chr9:88913682-88913745	No	No	Yes	No	No	Yes	Yes	Yes	No	4
chr9:90311922-90312119	Yes	Yes	No	Yes	No	Yes	Yes	No	Yes	6
chr9:95893767-95893823	Yes	Yes	Yes	Yes	Yes	Yes	Yes	Yes	Yes	9
chr9:96018581-96018736	No	Yes	Yes	Yes	Yes	No	No	Yes	Yes	6
chr9:96285562-96285645	Yes	Yes	Yes	Yes	Yes	Yes	Yes	Yes	Yes	9
chr9:97218522-97218619	Yes	Yes	Yes	Yes	No	No	Yes	No	Yes	6
chr9:100190742-100190954	No	Yes	No	Yes	No	No	Yes	No	Yes	4
chr9:100237665-100237751	No	Yes	No	Yes	No	No	Yes	No	Yes	4
chr9:101014067-101014208	Yes	No	No	No	No	No	No	No	No	1
chr9:102788488-102788641	Yes	Yes	Yes	Yes	Yes	Yes	Yes	Yes	Yes	9
chr9:111637913-111638015	Yes	Yes	Yes	Yes	Yes	Yes	Yes	Yes	Yes	9
chr9:111698588-111698717	No	No	No	No	Yes	No	No	No	Yes	2
chr9:111848277-111848300	No	Yes	No	No	Yes	No	No	Yes	Yes	4
chr9:112184998-112185132	No	No	No	No	Yes	Yes	No	Yes	No	3
chr9:114351544-114351662	Yes	Yes	Yes	Yes	Yes	Yes	Yes	No	Yes	8
chr9:115166275-115166438	Yes	Yes	Yes	Yes	Yes	Yes	Yes	Yes	Yes	9
chr9:115451807-115451897	No	Yes	No	No	No	No	No	No	No	1
chr9:116778393-116778452	No	No	Yes	No	No	Yes	No	No	Yes	3
chr9:123280035-123280164	No	No	No	No	Yes	No	No	Yes	Yes	3
chr9:123540629-123540823	Yes	Yes	Yes	Yes	Yes	Yes	Yes	Yes	Yes	9
chr9:124128394-124128523	Yes	Yes	Yes	Yes	Yes	Yes	Yes	Yes	Yes	9
chr9:124241344-124241612	No	No	Yes	No	No	No	Yes	No	No	2
chr9:124794002-124794135	No	Yes	No	No	No	No	Yes	Yes	Yes	4
chr9:124971893-124971996	Yes	Yes	No	Yes	No	No	Yes	No	Yes	5
chr9:125042722-125042877	Yes	Yes	Yes	Yes	Yes	Yes	Yes	Yes	Yes	9
chr9:125733944-125734231	Yes	Yes	Yes	Yes	Yes	No	Yes	Yes	Yes	8
chr9:125833691-125833780	No	Yes	Yes	No	Yes	No	No	No	Yes	4
chr9:125901808-125901966	Yes	Yes	No	Yes	Yes	No	Yes	No	Yes	6
chr9:125999109-125999245	No	Yes	Yes	Yes	Yes	No	Yes	No	Yes	6
chr9:125943147-125943254	No	Yes	Yes	Yes	Yes	No	Yes	No	Yes	6
chr9:126438999-126439068	Yes	Yes	No	No	Yes	No	No	Yes	Yes	5
chr9:127074788-127074928	Yes	Yes	Yes	Yes	No	Yes	Yes	No	Yes	7
chr9:127167596-127167711	Yes	Yes	Yes	Yes	Yes	Yes	Yes	Yes	Yes	9
chr9:128209604-128209766	Yes	Yes	Yes	Yes	Yes	Yes	Yes	Yes	Yes	9
chr9:128724381-128724493	No	No	No	Yes	Yes	No	Yes	No	Yes	4
chr9:128711657-128711719	Yes	Yes	Yes	Yes	Yes	Yes	Yes	Yes	Yes	9
chr9:130167699-130167844	Yes	Yes	Yes	Yes	No	Yes	Yes	Yes	Yes	8
chr9:130446647-130446772	Yes	Yes	Yes	Yes	Yes	No	Yes	Yes	Yes	8
chr9:130924283-130925231	Yes	Yes	Yes	Yes	Yes	Yes	Yes	Yes	Yes	9
chr9:131355262-131355321	Yes	Yes	Yes	Yes	Yes	Yes	Yes	Yes	Yes	9
chr9:131775287-131775298	Yes	Yes	Yes	Yes	Yes	Yes	Yes	Yes	Yes	9
chr9:133339498-133339554	Yes	Yes	Yes	Yes	Yes	Yes	Yes	Yes	Yes	9
chr9:133374892-133374957	Yes	Yes	Yes	Yes	Yes	Yes	Yes	Yes	Yes	9
chr9:133510054-133510125	Yes	Yes	Yes	Yes	Yes	Yes	Yes	Yes	Yes	9
chr9:134105050-134105212	Yes	Yes	Yes	Yes	Yes	Yes	Yes	Yes	Yes	9
chr9:135276842-135278215	Yes	Yes	Yes	Yes	Yes	No	Yes	Yes	Yes	8
chr9:135917474-135917693	Yes	Yes	Yes	Yes	Yes	Yes	Yes	Yes	Yes	9
chr9:136231716-136231902	Yes	Yes	Yes	Yes	Yes	Yes	Yes	Yes	Yes	9
chr9:136330444-136330569	Yes	Yes	Yes	Yes	Yes	Yes	Yes	No	Yes	8
chr9:136675313-136675327	Yes	Yes	Yes	Yes	Yes	Yes	Yes	No	Yes	8
chr9:138941482-138942426	Yes	Yes	Yes	Yes	Yes	No	Yes	Yes	Yes	8
chr9:139722234-139722316	Yes	Yes	Yes	Yes	Yes	Yes	Yes	Yes	Yes	9
chr9:140605419-140605482	Yes	Yes	Yes	Yes	Yes	Yes	Yes	Yes	Yes	9
chrX:9621585-9621729	No	No	Yes	Yes	No	No	Yes	Yes	Yes	5
chrX:9502940-9503074	Yes	No	Yes	Yes	Yes	Yes	Yes	Yes	Yes	8
chrX:11166750-11166839	Yes	No	Yes	Yes	No	No	Yes	No	Yes	5
chrX:11779619-11779701	No	Yes	Yes	No	No	No	Yes	Yes	Yes	5
chrX:13721933-13722021	Yes	Yes	Yes	Yes	Yes	Yes	Yes	No	Yes	8
chrX:13776456-13776567	No	No	No	No	No	No	Yes	No	Yes	2
chrX:13781864-13781974	Yes	Yes	Yes	Yes	Yes	No	Yes	Yes	Yes	8
chrX:18961828-18961926	No	No	Yes	No	Yes	No	Yes	No	Yes	4
chrX:18969222-18969390	Yes	No	Yes	No	Yes	Yes	Yes	No	Yes	6
chrX:19013014-19013166	No	No	No	No	No	No	No	No	Yes	1
chrX:19364628-19364741	Yes	Yes	Yes	Yes	Yes	Yes	Yes	Yes	Yes	9
chrX:19564040-19564168	Yes	Yes	Yes	Yes	Yes	Yes	Yes	No	Yes	8
chrX:21579589-21579678	No	Yes	No	No	No	No	No	No	No	1
chrX:23892520-23892574	Yes	Yes	Yes	Yes	Yes	Yes	Yes	Yes	Yes	9
chrX:30861083-30861166	No	No	Yes	No	Yes	No	No	No	Yes	3
chrX:31144759-31144790	No	Yes	No	Yes	Yes	Yes	No	Yes	No	5
chrX:38013715-38013836	Yes	No	Yes	Yes	Yes	Yes	Yes	No	Yes	7
chrX:38031134-38031310	Yes	No	Yes	Yes	Yes	Yes	Yes	Yes	Yes	8
chrX:38037538-38037597	Yes	No	Yes	Yes	Yes	No	Yes	No	Yes	6
chrX:40448238-40448368	Yes	Yes	Yes	Yes	Yes	Yes	Yes	Yes	Yes	9
chrX:41416285-41416353	Yes	Yes	Yes	Yes	Yes	Yes	Yes	Yes	Yes	9
chrX:43517110-43517217	Yes	Yes	Yes	Yes	Yes	Yes	Yes	Yes	Yes	9
chrX:43634422-43634519	Yes	Yes	Yes	Yes	Yes	Yes	Yes	Yes	Yes	9
chrX:44921892-44921993	No	No	No	No	No	No	Yes	Yes	No	2
chrX:46949175-46949390	No	Yes	Yes	No	Yes	Yes	No	No	No	4
chrX:47034418-47034491	Yes	Yes	Yes	Yes	Yes	Yes	Yes	Yes	Yes	9
chrX:53264965-53265014	Yes	Yes	Yes	Yes	No	No	Yes	Yes	Yes	7
chrX:54020034-54020336	Yes	Yes	No	No	No	No	Yes	No	Yes	4
chrX:55028684-55028864	Yes	Yes	Yes	Yes	No	Yes	Yes	Yes	Yes	8
chrX:56276664-56276737	Yes	No	Yes	Yes	No	No	Yes	No	No	4
chrX:62736790-62736962	Yes	Yes	Yes	Yes	Yes	Yes	Yes	Yes	Yes	9
chrX:62885766-62885897	No	Yes	Yes	Yes	Yes	No	No	No	Yes	5
chrX:64753490-64753615	Yes	Yes	Yes	Yes	Yes	Yes	Yes	Yes	Yes	9
chrX:65252310-65252591	Yes	No	Yes	Yes	Yes	Yes	Yes	Yes	Yes	8
chrX:67283696-67284019	No	Yes	No	No	No	No	No	No	No	1
chrX:67731691-67731819	Yes	Yes	Yes	Yes	Yes	Yes	Yes	Yes	Yes	9
chrX:70775040-70775235	Yes	Yes	Yes	Yes	Yes	Yes	Yes	Yes	Yes	9
chrX:71840575-71840751	No	Yes	No	No	No	No	No	Yes	No	2
chrX:73749048-73749276	Yes	Yes	Yes	Yes	Yes	Yes	Yes	No	Yes	8
chrX:73832417-73832478	Yes	Yes	Yes	Yes	No	No	No	No	No	4
chrX:74318777-74318896	No	No	Yes	No	Yes	No	No	Yes	No	3
chrX:76972608-76972720	Yes	Yes	Yes	Yes	Yes	No	Yes	Yes	Yes	8
chrX:84348191-84348231	No	Yes	No	No	Yes	Yes	No	No	Yes	4
chrX:100268616-100268728	No	No	Yes	No	Yes	No	Yes	No	No	3
chrX:101855848-101855960	Yes	Yes	No	Yes	No	No	Yes	No	No	4
chrX:106884132-106884230	Yes	Yes	Yes	Yes	Yes	Yes	Yes	Yes	Yes	9
chrX:110987896-110988132	No	Yes	Yes	No	No	No	Yes	No	Yes	4
chrX:118374272-118374427	Yes	Yes	Yes	Yes	Yes	Yes	Yes	Yes	Yes	9
chrX:119386524-119386625	No	Yes	No	No	No	No	No	No	No	1
chrX:128627017-128627052	Yes	Yes	Yes	No	Yes	Yes	Yes	Yes	Yes	8
chrX:129042646-129042710	No	Yes	No	No	No	No	No	No	No	1
chrX:129312967-129314017	No	Yes	No	No	No	No	Yes	No	No	2
chrX:135322541-135322645	Yes	No	Yes	Yes	Yes	No	No	Yes	Yes	6
chrX:135819543-135819623	Yes	Yes	Yes	Yes	Yes	No	Yes	Yes	Yes	8
chrX:147019618-147019680	Yes	Yes	Yes	Yes	Yes	Yes	Yes	Yes	Yes	9
chrX:149940278-149940295	Yes	Yes	Yes	Yes	Yes	Yes	Yes	Yes	Yes	9
chrX:152000178-152000244	Yes	Yes	Yes	Yes	Yes	Yes	Yes	Yes	Yes	9
chrX:152861462-152861645	Yes	Yes	Yes	Yes	Yes	Yes	Yes	Yes	Yes	9
chrX:153357642-153357765	Yes	Yes	Yes	Yes	Yes	No	Yes	Yes	Yes	8
chrX:153642438-153642527	Yes	No	Yes	Yes	Yes	No	Yes	Yes	Yes	7
chrX:153908409-153908525	No	No	No	No	No	No	Yes	No	No	1
chrX:154538885-154538938	Yes	No	No	Yes	Yes	No	Yes	No	No	4
Notes
Table S2 lists all the ASEs used in analysis.
Column A gives the genomic coordinate of each ASE.
Column B to Column J indicate if the ASE is used for model inference in each of 9 tissues.
Column K is the number of "YES" in columns B to J.
