# Supplementary material for: A Biophysical Model for Identifying Splicing Regulatory Elements and Their Interactions
Source: PLoS One. 2013 Jan 30;8(1):e54885. doi: 10.1371/journal.pone.0054885 (PMC3559881; doi:10.1371/journal.pone.0054885)
Supplement: Dataset S1 — The R script implementing the model inference framework. (GZ) [file pone.0054885.s003.gz]

Archive with 14 entries (11 files):
- ASMcode
- ASMcode/ASM.R
- ASMcode/code
- ASMcode/code/1.screen_main_effects.R
- ASMcode/code/2.screen_interaction_effects.R
- ASMcode/code/3.RCV_estimate.R
- ASMcode/code/4.Lasso_and_Adaptive_Lasso.R
- ASMcode/code/5.OLS_and_FDR.R
- ASMcode/code/Load.Argument.R
- ASMcode/code/Load.SettingFile.R
- ASMcode/readme.txt
- ASMcode/setting.txt
- ASMcode/test-data
- ASMcode/test-data/muscle.txt
