# Supplementary material for: A Biophysical Model for Identifying Splicing Regulatory Elements and Their Interactions
Source: PLoS One. 2013 Jan 30;8(1):e54885. doi: 10.1371/journal.pone.0054885 (PMC3559881; doi:10.1371/journal.pone.0054885)
Supplement: Dataset S1 — The R script implementing the model inference framework. (GZ) [file pone.0054885.s003.gz › ASMcode/ASM.R]

#this is the cover code.
rm(list = ls(all = TRUE))

#ASMdir='G:/ASMcode/';
#setwd(ASMdir);

Args <- commandArgs();

source('./code/Load.Argument.R');
source('./code/Load.SettingFile.R');
source('./code/1.screen_main_effects.R');
source('./code/2.screen_interaction_effects.R');
source('./code/3.RCV_estimate.R');
source('./code/4.Lasso_and_Adaptive_Lasso.R');
source('./code/5.OLS_and_FDR.R');

IO=LoadArgument(Args);
#IO=list(infile='./test-data/muscle.txt', outdir='./ASM_output/')

print('Loading parameters from setting.txt ...');
paras <- LoadSettingFile();

print('1ST step: Screening the main effects');
ScreenMain(IO$infile, IO$outdir, paras);

print('=========================================');
print('2ND step: Screening the interaction effects');
ScreenInter(IO$infile, IO$outdir, paras);

print('=========================================');
print('3RD step: RCV estimation of residual variance of true model');
RCVestimate(IO$infile, IO$outdir, paras);
 
print('=========================================');
print('4TH step: Lasso and Adaptive Lasso');
LassoAdaLasso(IO$infile, IO$outdir, paras);

print('=========================================');
print('5TH step: OLS refit the model and FDR correction');
OLSFDR(IO$infile, IO$outdir, paras);

print('=========================================');
print('Five-step inference framework has successfully finished.');

if (paras$keep_tmp==0)
{
	unlink(file.path(IO$outdir, 'tmp'),recursive=TRUE) 
}

rm(list = ls(all = TRUE)) 
 
