# Supplementary material for: A Biophysical Model for Identifying Splicing Regulatory Elements and Their Interactions
Source: PLoS One. 2013 Jan 30;8(1):e54885. doi: 10.1371/journal.pone.0054885 (PMC3559881; doi:10.1371/journal.pone.0054885)
Supplement: Dataset S1 — The R script implementing the model inference framework. (GZ) [file pone.0054885.s003.gz › ASMcode/code/1.screen_main_effects.R]

#this is the first step of model inference. screen of main effect using ordinary least squares regression (OLS) method. only main effect with p-value<pcut was kept for further multiple region in next step.

ScreenMain = function(filepath,outdir,paras)
{
	pcut=paras$main_cutoff
	if (!(file.exists(outdir)))
	{
	    dir.create(outdir);
	}
	if (!(file.exists(file.path(outdir, 'tmp'))))
	{
	    dir.create(file.path(outdir, 'tmp'));
	}
	if (!(file.exists(file.path(outdir, 'tmp', '1.MainScreen'))))
	{
	    dir.create(file.path(outdir, 'tmp', '1.MainScreen'))
	}

	print(filepath);
	tempdata<- read.csv(filepath, sep="\t")
	tempdata<-data.matrix(tempdata);
	ID = tempdata[,1];
	y  = tempdata[,2];
	xdata=tempdata[,c(-1,-2)];
	#print(xdata[1:2,1:2]);
	temp=dim(xdata)[2];
	if (is.na(xdata[1,temp]))  #check if the last column of the input matrix is blank. if each row of your input file ends with "\t", the last column will have value 'NA'.
	{
		print("last column of the matrix file is NA, not used");
		xdata<-xdata[,-temp];	 
	}
	sixmers=colnames(xdata);
	if (dim(xdata)[2] != length(sixmers))
	{	print('******unexpected predictor number****************');	stop("error,unequal"); }
	rm(tempdata);
    	
    	np=dim(xdata)[2];	#number of main effect variables
	ns=length(y);		#number of sample number
	mainindex=NULL;
	print("start screening main effects ... ")
	print(proc.time())

	for (j in 1:np)
	{
		x1=xdata[,j];
		xI <- cbind(1,x1);
		if(sum(x1)==0){next;}

		#Ordianry least squares regression.
		XIXIINV=NULL;
		#XIXIINV=solve(t(xI)%*%xI);
		XIXIINV=tryCatch(solve(t(xI)%*%xI), error = function(e){});
		if (is.null(XIXIINV)) { print("x1x2x singlar matrix found");next;}
		beta<-XIXIINV%*%t(xI)%*%y
		res <- y-xI%*%beta;
		RSS<-sum(res^2)
		dfe<-(ns-2)
		sigma<-RSS/dfe;
		bse<-sqrt(diag(XIXIINV)*sigma)
		pvalue=2*pt(-abs(beta/bse), dfe)
		if (pvalue[2]<pcut)
		{
			mainindex=c(mainindex,j); ;
		}

	}
	print(proc.time())

	outdata=cbind(ID,y,xdata[,mainindex]);
	#save
	temp=strsplit(filepath, "/");
	filename=temp[[1]][length(temp[[1]])]

	write.table(outdata,file=file.path(outdir, 'tmp', '1.MainScreen',filename),sep='\t',row.names = FALSE);

	rm(xdata,y,ID,outdata);
 }
