# Supplementary material for: A Biophysical Model for Identifying Splicing Regulatory Elements and Their Interactions
Source: PLoS One. 2013 Jan 30;8(1):e54885. doi: 10.1371/journal.pone.0054885 (PMC3559881; doi:10.1371/journal.pone.0054885)
Supplement: Dataset S1 — The R script implementing the model inference framework. (GZ) [file pone.0054885.s003.gz › ASMcode/code/2.screen_interaction_effects.R]

#this step will be used to screen the interaction term. only p-value of the interaction term by OLS regression < 0.05, and the p-value of the hypergeometric test <0.05 are kept for further analysis.
#to save space, only the index for two main effect of the interaction is saved into the output file.
#persupport=0.01; #minimum percentage of support that a valid interaction term should have

ScreenInter = function(infilepath, outdir,paras)
{
	inter_pcut=paras$interaction_cutoff; 
	hyper_pcut=paras$hyper_cutoff; 
	persupport=paras$support_percentage

	temp=strsplit(infilepath, "/");
	filename=temp[[1]][length(temp[[1]])]

	maindir=file.path(outdir, 'tmp', "1.MainScreen"); #directory stored files including screened main effects in the first step
	outinterdir=file.path(outdir, 'tmp', "2.InterScreen"); #direcotry used for output, storing the selected interaction effects.
	if (!(file.exists(outinterdir)))
	{
	    dir.create(outinterdir);
	}

 	tempdata<- read.csv(file.path(maindir,filename), sep="\t")
	tempdata<-data.matrix(tempdata);
	ID = tempdata[,1];
	y  = tempdata[,2];
	xdata=tempdata[,c(-1,-2)];
	#print(xdata[1:2,1:2]);
	temp=dim(xdata)[2];
	if (is.na(xdata[1,temp])) #check if the last column of the input matrix is blank. if each row of your input file ends with "\t", the last column will have value 'NA'.
	{
		print("last column of the matrix file is NA, not used");
		xdata<-xdata[,-temp];	 
	}
	sixmers=colnames(xdata);
	if (dim(xdata)[2] != length(sixmers))
	{	print('******unexpected predictor number****************');	stop("error,unequal"); }
	rm(tempdata);
    	
    	np=dim(xdata)[2];
	ns=length(y);
    	interaction=NULL; 
	print("start screening interation effects ... ")
	print(proc.time())
	flagsupport=(colSums(xdata!=0)>=(persupport*ns));

	for (j in 1:(np-1))
	{
		if (!flagsupport[j]){	next;	}
		x1=xdata[,j];
		x1support=sum(x1!=0);
		x1I <- cbind(1,x1);

		for (k in (j+1):np)
		{
			if (!flagsupport[k]){	next;	}
            		x2=xdata[,k];
			x2support=sum(x2!=0);
			x=x1*x2;
			xsupport=sum(x!=0);
			if(xsupport==0){next;}
			#if (1-phyper(xsupport, x1support, ns-x1support, x2support)>hyper_pcut){	next;	}

			xI <- cbind(x1I,x2,x);
			XIXIINV=NULL;
			#XIXIINV=solve(t(xI)%*%xI);
			XIXIINV=tryCatch(solve(t(xI)%*%xI), error = function(e){});
			if (is.null(XIXIINV)) { print("x1x2x singlar matrix found");next;}
			beta<-XIXIINV%*%t(xI)%*%y
			res <- y-xI%*%beta;
			RSS<-sum(res^2)
			dfe<-(ns-4)
			sigma<-RSS/dfe;
			bse<-sqrt(diag(XIXIINV)*sigma)
			pvalue=2*pt(-abs(beta/bse), dfe)
				
			if (pvalue[4]<inter_pcut)
                    	{	
				interaction=rbind(interaction,c(j,k,x1support,x2support,xsupport,(1-phyper(xsupport, x1support, ns-x1support, x2support)))); 
			}
		}
	}
	print(proc.time())
 
	#save. the output file will have 6 columns, which are: the index of two main effects, the support of the two main effects and the interaction term, the hypergeometric test p-value
	
	write.table(interaction,file=paste(outinterdir,'/',filename,".inter",sep=''),sep='\t',row.names = FALSE,col.names = FALSE);
	#tempdata<- read.table(paste(outinterdir,'/',filename,".inter",sep=''), sep="\t")

	rm(xdata,y,ID,interaction)
 }
