# Supplementary material for: A Biophysical Model for Identifying Splicing Regulatory Elements and Their Interactions
Source: PLoS One. 2013 Jan 30;8(1):e54885. doi: 10.1371/journal.pone.0054885 (PMC3559881; doi:10.1371/journal.pone.0054885)
Supplement: Dataset S1 — The R script implementing the model inference framework. (GZ) [file pone.0054885.s003.gz › ASMcode/code/3.RCV_estimate.R]

#this step will use refitted cross-validation (RCV) algorithom to estimate the residual variance of the true model. 
#In the regression model, the noise term can not be explained by even the true(optimal) model. If a infered model can explain the noise variance, it means overfitting happens.
#RCV can be used to estimate the noise vaiance of the true model

RCVestimate = function(infilepath, outdir, paras)
{
	temp=strsplit(infilepath, "/");
	filename=temp[[1]][length(temp[[1]])];
	maindir=file.path(outdir, 'tmp', "1.MainScreen"); #directory stored files including screened main effects in the first step
	interdir=file.path(outdir, 'tmp', "2.InterScreen"); #direcotry used for output, storing the selected interaction effects.

	outsigmadir=file.path(outdir, 'tmp', "3.sigma_RCV");	#directory used to output estimated sigma_RCV 
	if (!(file.exists(outsigmadir)))
	{
	    dir.create(outsigmadir)
	}

persupport=paras$support_percentage;

library(glmnet)

#print(filename);
mydata <- read.csv(paste(maindir,'/',filename,sep=''), sep="\t")
mydata <- data.matrix(mydata);
y <- mydata [,2];
mainX <- mydata[,c(-1,-2)];
temp=dim(mainX)[2];
if (is.na(mainX[1,temp])) #check if the last column of the input matrix is blank. if each row of your input file ends with "\t", the last column will have value 'NA'.
{
	print("last column of the matrix file is NA, not used");
	mainX <-mainX[,-temp];	 
}
dimnames(mainX) <- list(NULL, NULL);
xmain<- Matrix( mainX,sparse=TRUE );
#print(xmain[1:2,1:2]);
rm(mydata);
#str(xmain);
colID <- colSums(xmain!=0)>=(persupport*length(y));
xmain <- xmain[,colID];
#str(xmain);
print(paste("main effects number=",dim(xmain)[2],sep=" "));

N<-dim(mainX)[1];
interindex <- read.table(paste(interdir,'/',filename,".inter",sep=''), sep="\t")
#print ("dim(interindex)=");
#print(dim(interindex));
#print (interindex[1,]);
temp<- NULL;
for (i in 1:dim(interindex)[1])
{
	if(interindex[i,5]<(persupport*length(y)) || interindex[i,6] > paras$hyper_cutoff) {	next;	}
 	temp=cbind(temp,mainX[,interindex[i,1]]*mainX[,interindex[i,2]]);
}
print (paste("interaction effects number=",ncol(temp),sep=" "));
xinter <- cBind(xmain, Matrix(temp,sparse=TRUE));

rm(temp,mainX);
#str(xinter);


#####################################
RCV = function(X,Y,foldid,Pick)
{
	sigmafold=c(NA,NA);
	for (group in 1:2)
	{
		IX = (foldid == group);
		index <- 1:ncol(X);
		#print(paste("varNo=",length(index),sep=""));

	#first lasso
		Xtrain<- X[IX ,index,drop = FALSE];
		cvfit=cv.glmnet(Xtrain, Y[IX], nfolds=paras$RCV_cv_fold, standardize = FALSE);
		coeff=coef(cvfit,s='lambda.min');
		beta=coeff[-1];
		index <- index[ abs(beta)>0 ];
		rm(cvfit,coeff,beta);
		#print(paste("varNo after 1st lasso=",length(index),";mainNo=",sum(index<=dim(xmain)[2]),sep=''));
		if (length(index)==0)
		{
			#print("0 number of variable selected");
 			sigmafold[group]=var(Y[!IX]);
			next;
 		}
	#second lasso
		Xtest <- X[!IX, index, drop = FALSE];
		Ytest=Y[!IX];
		cvfit=cv.glmnet(Xtest, Ytest, nfolds=paras$RCV_cv_fold, standardize = FALSE);
		coeff=coef(cvfit,s='lambda.min');
		beta=coeff[-1];
		index <- index[ abs(beta)>0 ];
		#print(paste("varNo after 2nd lasso=",length(index),";mainNo=",sum(index<=dim(xmain)[2]),sep=''));
		rm(cvfit,coeff,beta,Xtest,Ytest);
	#OLS
		Xtest <- data.matrix(X[!IX, index, drop = FALSE]);
		if (dim(Xtest)[2]==0)
		{
			#print("0 number of variable selected");
 			sigmafold[group]=var(Y[!IX]);
			next;
 		}
		Ytest=Y[!IX];
		refit <- lm(Ytest ~ Xtest);
		RSS<-sum(refit$res^2)
		sigmafold[group]<-RSS/(length(Ytest)-dim(Xtest)[2]-1);
		#print(paste("RSS",group,"=",RSS," sigma",group,"=",sigmafold[group],sep=''));

		rm(Xtest,refit,RSS,Ytest);
	}
	sigma <- (sigmafold[1]+sigmafold[2])/2;
	#print(paste("sigma=",sigma,sep=''));
        return(sigma);
}
#####################################
N<-dim(xinter)[1];
sigmainter <- matrix(0,paras$RCV_repeat,1);
print ('start RCV ...');
proc.time()
for (j in 1:paras$RCV_repeat)
{	
	foldid = sample(rep(seq(2), length = N))

	sigmainter[j]=RCV(xinter,y,foldid,Pick=0);
 	print(paste("RCV estimate repeat=" , j , sep=''));

	rm(foldid);
}
write.table(sigmainter,file=paste(outsigmadir,'/',filename,".sigma_RCV",sep=''),sep='\t',quote=F);
proc.time()
}
