# Supplementary material for: A Biophysical Model for Identifying Splicing Regulatory Elements and Their Interactions
Source: PLoS One. 2013 Jan 30;8(1):e54885. doi: 10.1371/journal.pone.0054885 (PMC3559881; doi:10.1371/journal.pone.0054885)
Supplement: Dataset S1 — The R script implementing the model inference framework. (GZ) [file pone.0054885.s003.gz › ASMcode/code/4.Lasso_and_Adaptive_Lasso.R]

#this step will apply lasso and adaptive lasso to find the optimal regression model. RCV variance is used to control overfitting.
 


LassoAdaLasso = function(infilepath, outdir, paras)
{
	temp=strsplit(infilepath, "/");
	filename=temp[[1]][length(temp[[1]])];
	maindir=file.path(outdir, 'tmp', "1.MainScreen"); #directory stored files including screened main effects in the first step
	interdir=file.path(outdir, 'tmp', "2.InterScreen"); #direcotry used for output, storing the selected interaction effects.

	outbetadir=file.path(outdir, 'tmp', "4.beta");	#directory used to output estimated sigma_RCV 
	if (!(file.exists(outbetadir)))
	{
	    dir.create(outbetadir)
	}

	persupport=paras$support_percentage;	#minimum percentage of support that a valid main effect or interaction term should have

library(glmnet)
 
#print(filename);
mydata <- read.csv(paste(maindir,'/',filename,sep=''), sep="\t")
mydata <- data.matrix(mydata);
y <- mydata [,2];
mainX <- mydata[,c(-1,-2)];
temp=dim(mainX)[2];
if (is.na(mainX[1,temp]))
{
	print("last column of the matrix file is NA, not used");
	mainX <-mainX[,-temp];	 
}
dimnames(mainX) <- list(NULL, NULL);
xmain<- Matrix( mainX,sparse=TRUE );
#print(xmain[1:2,1:2]);
rm(mydata);
#str(xmain);
colID <- colSums(xmain!=0)>=(persupport*length(y));
xmain <- xmain[,colID];
#str(xmain);
print(paste("main effects number = ",dim(xmain)[2],sep=" "));

N<-dim(mainX)[1];
interindex <- read.table(paste(interdir,'/',filename,".inter",sep=''), sep="\t")
#print ("dim(interindex)=");
#print(dim(interindex));
#print (interindex[1,]);
temp<- NULL;
for (i in 1:dim(interindex)[1])
{
	if(interindex[i,5]<(persupport*length(y)) || interindex[i,6] > paras$hyper_cutoff) {	next;	}
	temp=cbind(temp,mainX[,interindex[i,1]]*mainX[,interindex[i,2]]);
}
print (paste("interaction effects number = ",ncol(temp),sep=" "));
x <- cBind(xmain, Matrix(temp,sparse=TRUE));

rm(temp,mainX,xmain);
#str(x);
proc.time()

index <- 1:ncol(x);
varNo=length(index);

cvfit=cv.glmnet(x,y,nfolds=paras$LaAdaLa_cv_fold,standardize = FALSE);

coefficients=coef(cvfit,s='lambda.min');
beta=coefficients[-1];
weights <- 1/abs(beta[ abs(beta)>0 ]);
index <- index[ abs(beta)>0 ];
XX <- x[, (abs(beta)>0), drop = FALSE]
XXsave<-XX;
XX<- scale(XX, center = FALSE, scale = weights)
print(paste("varno after first lasso by cross validation = ",length(weights),sep=''));

rm(cvfit,beta,x,coefficients);

adacvfit=cv.glmnet(XX,y,nfolds=paras$LaAdaLa_cv_fold,standardize = FALSE);
#save(adacvfit,file=paste(filename,".adalassofitsave",sep=''));

rm(XX);

fit=adacvfit$glmnet.fit;
RSSsigma=matrix(NA,length(fit$lambda),7);
for (j in 1:length(fit$lambda)) # different lambda corresponds to different regression model, The bigger lamba is, the sparse the model is. For each model, get its residual variance
{	
	coeff <- coef(fit,s=fit$lambda[j]);
	beta=coeff[-1];
	XX <- data.matrix(XXsave[,(beta!=0),drop = FALSE]);
	if (fit$df[j]==0)
	{	refit <- lm(y ~ 1);	}
	else
	{	refit <- lm(y ~ XX);	}
	res <- y-cbind(1,XX)%*%refit$coef;
	RSS<-sum(res^2);
	sigma<-RSS/(length(y)-fit$df[j]-1);
	RSSsigma[j,] <- c(fit$lambda[j], length(y), fit$df[j], RSS,  sigma, sum((refit$res)^2), sum((refit$res)^2)/(length(y)-fit$df[j]-1));
}

colnames(RSSsigma)=c("lambda","N","p","RSS","sigma","RSS","sigma")
write.table(RSSsigma,file=paste(outbetadir,'/',filename,".RSSsigma",sep=''),sep='\t',quote=F);
rm(XXsave)
######################### compare the sigma of each model with sigma_RCV. the sigma of the best model can not be smaller than sigma_RCV, or else, overfitting happens.
sigma <- read.csv(paste(outdir, "/tmp/3.sigma_RCV/" , filename,".sigma_RCV",sep=''), sep="\t")
#print(dim(sigma))
sigma <- data.matrix(sigma);
sigma <- mean(sigma,na.rm = TRUE);

id <- (RSSsigma[,7]>sigma)
lambdasigma=min(RSSsigma[id,1])
if (lambdasigma > adacvfit$lambda.min)
{
	finallambda=lambdasigma;
	#print("lambdasigma");
}else
{
	finallambda=adacvfit$lambda.min;
	#print("adacvfit$lambda.min");
}

adacoef=coef(fit,s=finallambda);
adabeta <- adacoef[-1];
print(paste("varno after adaptive lasso and controlled by RCV = ",sum(adabeta!=0),sep=''));

finalbeta=matrix(0,varNo,1);
finalbeta[index]=data.matrix(adabeta);
finalbeta=rbind(adacoef[1],finalbeta);

write.table(finalbeta,file=paste(outbetadir,'/',filename,".beta",sep=''),sep='\t',quote=F);
proc.time()

}
