# Supplementary material for: A Biophysical Model for Identifying Splicing Regulatory Elements and Their Interactions
Source: PLoS One. 2013 Jan 30;8(1):e54885. doi: 10.1371/journal.pone.0054885 (PMC3559881; doi:10.1371/journal.pone.0054885)
Supplement: Dataset S1 — The R script implementing the model inference framework. (GZ) [file pone.0054885.s003.gz › ASMcode/code/5.OLS_and_FDR.R]

#this step will apply lasso and adaptive lasso to find the optimal regression model. RCV variance is used to control overfitting.
 


OLSFDR = function(infilepath, outdir, paras)
{
 	temp=strsplit(infilepath, "/");
	filename=temp[[1]][length(temp[[1]])];
	maindir=file.path(outdir, 'tmp', "1.MainScreen"); #directory stored files including screened main effects in the first step
	interdir=file.path(outdir, 'tmp', "2.InterScreen"); #direcotry used for output, storing the selected interaction effects.
	betadir=file.path(outdir, 'tmp', "4.beta");	#directory used to output estimated sigma_RCV 
	persupport=paras$support_percentage;	#minimum percentage of support that a valid main effect or interaction term should have
 
 	beta<- read.table(paste(betadir,'/',filename,".beta",sep=''), sep="\t");
	beta<- data.matrix(beta);
	beta=beta[-1];

	mydata <- read.csv(paste(maindir,'/',filename,sep=''), sep="\t")
	mydata <- data.matrix(mydata);
	y <- mydata [,2];
	mainX <- mydata[,c(-1,-2)];
	temp=dim(mainX)[2];
	if (is.na(mainX[1,temp])) #check if the last column of the input matrix is blank. if each row of your input file ends with "\t", the last column will have value 'NA'.
	{
		print("last column of the matrix file is NA, not used");
		mainX <-mainX[,-temp];	 
	}
	sixmers=colnames(mainX);
  	dimnames(mainX) <- list(NULL, NULL);
	xmain<-  mainX;
	rm(mydata);
	colID <- colSums(xmain!=0)>=(persupport*length(y));
	xmain <- xmain[,colID];
	SREname <- sixmers[colID];
	#print(paste("main effects number=",dim(xmain)[2],sep=" "));

	N<-dim(mainX)[1];
	interindex <- read.table(paste(interdir,'/',filename,".inter",sep=''), sep="\t")
	temp<- NULL;
	tempname<-NULL;
	for (i in 1:dim(interindex)[1])
	{
		if(interindex[i,5]<(persupport*length(y)) || interindex[i,6] > paras$hyper_cutoff) {	next;	}
		temp=cbind(temp,mainX[,interindex[i,1]]*mainX[,interindex[i,2]]);
		tempname=c(tempname,paste(sixmers[interindex[i,1]],'/',sixmers[interindex[i,2]],sep=''))
	}
	#print (paste("interaction effects number=",ncol(temp),sep=" "));
	x <- cbind(xmain, temp);
	SREname <- c(SREname, tempname);
 
	if (dim(x)[2] != length(beta) || length(SREname) != length(beta))
	{
		print('!ERROR: the number of beta is unequal to the number of data variables');
		print(paste('number of data variables:',dim(x)[2],sep=''));
		print(paste('number of betas:',length(beta),sep=''));
	}
	x=x[,beta!=0];
	SREname =SREname[beta!=0];
	#print (SREname);

	rm(temp,mainX,xmain,sixmers);
	
	######################refit with OLS
	refit <- lm(y ~ x);
	pvalue=summary(refit)$coefficients[,4];
	pvalue=pvalue[-1];
	betarefit=summary(refit)$coefficients[,1];
	betarefit=betarefit[-1];

	######################FDR
	padjust=p.adjust(pvalue, method = 'fdr')
  	#SREname[padjust <= paras$FDR_cutoff]
	index=(padjust <= paras$FDR_cutoff);
 
	outputdata=cbind(betarefit[index],pvalue[index],colSums(x[,index]!=0),SREname[index])
	colnames(outputdata)=c('beta','p','support', 'SRE_or_SRE_pairs');
	write.table(outputdata,file=paste(outdir,'/',filename,".finalmodel",sep=''),sep='\t',quote=F,row.names = FALSE);

	x=x[,index];
	refit <- lm(y ~ x);
	res <- y-cbind(1,x)%*%refit$coef;
	RSS<-sum(res^2);
	performance=rbind(c(1-RSS/(length(y)-1)/var(y),length(y),dim(x)[2]));
	colnames(performance)=c('variance_explained','Sample_No','Selected_Var_No');
	write.table(performance,file=paste(outdir,'/',filename,".info",sep=''),sep='\t',quote=F,row.names = FALSE);

	proc.time()

}
