# Supplementary material for: A Biophysical Model for Identifying Splicing Regulatory Elements and Their Interactions
Source: PLoS One. 2013 Jan 30;8(1):e54885. doi: 10.1371/journal.pone.0054885 (PMC3559881; doi:10.1371/journal.pone.0054885)
Supplement: Dataset S1 — The R script implementing the model inference framework. (GZ) [file pone.0054885.s003.gz › ASMcode/code/Load.Argument.R]

 

#####################################
LoadArgument = function(Args)
{
 	infile='';
	outdir='';
	for (i in 1:length(Args))
	{
		if (Args[i]=='-i')
		{	
			infile=Args[i+1]
		}
		if (Args[i]=='-o')
		{	
			outdir=Args[i+1]
		}
	}
	if (infile=='')
	{
		print ('!ERROR: The input matrix file path is needed');
		stop();
	}
	if (outdir=='')
	{
		print ('!ERROR: The output directory path is needed');
		stop();
	}
	print (paste("input matrix file path=",infile,sep=''));
	print (paste("output directory path=",outdir,sep=''));


	return (list(infile=infile, outdir=outdir));
}
