# Supplementary material for: A Biophysical Model for Identifying Splicing Regulatory Elements and Their Interactions
Source: PLoS One. 2013 Jan 30;8(1):e54885. doi: 10.1371/journal.pone.0054885 (PMC3559881; doi:10.1371/journal.pone.0054885)
Supplement: Dataset S1 — The R script implementing the model inference framework. (GZ) [file pone.0054885.s003.gz › ASMcode/code/Load.SettingFile.R]

 

#####################################
LoadSettingFile = function()
{
 	paralist=scan(file='setting.txt', what="character", sep="\n")
	index <- grep("=",paralist)
	paralist=paralist[index];

	list.pair<-strsplit(paralist, "\\s*=\\s*")
	print('parameters loaded from setting.txt');
	print('=========================================');
	for (i in 1:length(list.pair))
	{
		print(paste(list.pair[[i]][1],' = ',list.pair[[i]][2],sep=''));
	}
	print('=========================================');
	

	#index.1 <- grep("^ASM_dir",paralist)
	#print (list.pair[[index.1]][2])
	
	index.2 <- CheckParameter('main_cutoff',paralist,list.pair);
	index.3 <- CheckParameter('interaction_cutoff',paralist,list.pair);
	index.4 <- CheckParameter('hyper_cutoff',paralist,list.pair);
	index.5 <- CheckParameter('keep_tmp',paralist,list.pair);
	index.6 <- CheckParameter('support_percentage',paralist,list.pair);
	index.7 <- CheckParameter('RCV_repeat',paralist,list.pair);
	index.8 <- CheckParameter('RCV_cv_fold',paralist,list.pair);
	index.9 <- CheckParameter('LaAdaLa_cv_fold',paralist,list.pair);
	index.10 <- CheckParameter('FDR_cutoff',paralist,list.pair);
	 
	 

	para = list(	"main_cutoff"	=	as.numeric(list.pair[[index.2]][2]), 
			"interaction_cutoff"=	as.numeric(list.pair[[index.3]][2]),
			"hyper_cutoff"	=	as.numeric(list.pair[[index.4]][2]),
			"keep_tmp"	=	as.numeric(list.pair[[index.5]][2]),
			"support_percentage"=	as.numeric(list.pair[[index.6]][2]),
			"RCV_repeat"	=	as.numeric(list.pair[[index.7]][2]),
			"RCV_cv_fold"	=	as.numeric(list.pair[[index.8]][2]),
			"LaAdaLa_cv_fold"=	as.numeric(list.pair[[index.9]][2]),
			"FDR_cutoff"	=	as.numeric(list.pair[[index.10]][2])
			) 
        return(para);
}
 
CheckParameter = function( paraname,paralist,list.pair)
{
	index <- grep(paste("^",paraname,sep=''),paralist)

	if (length(index)<1)
	{
		print (paste('!!!ERROR: no argument for ',paraname,sep=''));
		stop(); 
	}
 
	index=max(index);
 
	if (is.na(as.numeric(list.pair[[index]][2])))
	{
		print (paste('!!!ERROR: incorrect argument for ',paraname,sep=''))
		print (paste("!!!", paraname," = ", (list.pair[[index]][2]),', while it should be numeric',sep=''));
		stop(); 
	}
	return (index);
}
