# Supplementary material for: A Biophysical Model for Identifying Splicing Regulatory Elements and Their Interactions
Source: PLoS One. 2013 Jan 30;8(1):e54885. doi: 10.1371/journal.pone.0054885 (PMC3559881; doi:10.1371/journal.pone.0054885)
Supplement: Dataset S1 — The R script implementing the model inference framework. (GZ) [file pone.0054885.s003.gz › ASMcode/readme.txt]

This software package includes the programs to implement the model inference framework in the following paper:

J. Wen, Z. Chen and X. Cai (2012) "A Thermodynamics-Based Model for Identifying Splicing
Regulatory Elements and Their Interactions", submitted to PLoS Computatinal Biology

It can also be used to solve general high-dimensional linear regression problems.


###Directories and Files################################
The root directory of this package is `ASMcode', which includes the following files and sub-directories: 
1 ASM.R:		The main program. Run this program in the R environment to perform model inference 
2 setting.txt:		The default configuration file. The parameters used in ASM.R are stored here.
3 readme.txt:		Readme file
4 ASMcode/code/:	Sub-directory includes source codes
5 ASMcode/test-data/:	Sub-directory includes one test data file named 'muscle.txt'. This is the same dataset used in the PLoS paper


### Prerequisites #######################################
1. Install R software environment.  R can be downloaded from http://cran.r-project.org/ for free.
2. install R package 'glmnet'. This package can be downloaded from http://cran.r-project.org/web/packages/glmnet/index.html. 


### Prepare input file ################################
An input file (Tab delimited) containing the matrix data for regression analysis is required to run ASM.R. 
The first column of the matrix is the ID column and can be any characters.
The second column of the matrix contains the values of the response variable y. 
The following columns of the matrix contain the values of each independent variables X
The matrix file should contain a header line to indicate the variable name.
There is an example input file in ./test-data/muscle.txt that can be used readily by ASM.R


### Run ASM.R #######################################
1. Open a command terminal. (In Windows, open an MS-DOS terminal by running cmd in Startup/Run)
2. Change the current directory to the working directory './ASMcode'
   e.g.:  cd <your_path>/ASMcode
3: Usage: Rscript ASM.R -i <input_file_path> -o <output_dir>
   -i <input_file_path>:	Set the full path including the filename of the input matrix file
   -o <output_dir>:		Set the directory in which ASM will write all of its output
   e.g.:  Rscript ASM.R -i ./test-data/muscle.txt -o ./ASM_output/

If you are using Windows System, you may also need to specify the path where you install your R program. For example
   "C:/Program Files/R/R-2.12.0/bin/Rscript" ASM.R -i ./test-data/muscle.txt -o ./ASM_output/


### Output directory ####################################
After running ASM.R, there are two output files and one subdirectory in <output_dir>:
<output_dir>/<filename>.info
	The variance explained by the finalmodel, the smaple size, and the variable number in the final model are stored in this file.
<output_dir>/<filename>.finalmodel
	The regression coefficients, p-value, support and selected variables are stored in this file.
<output_dir>/tmp/ 
	Stores all the intermediate files generated by each step of ASM. you can configure 'keep_tmp' in 'setting.txt' to indicate if the intermediate files is preserved. The default is to delete these temporary files (keep_tmp = 0).


### Configure ASM #####################################
The default configuration used to run ASM.R is availabe in ./ASMcode/setting.txt. You can modify this file to change the default parameter settings.
There are several parameters that can be modified:
main_cutoff:		the p-value cutoff used to screen main effects using simple linear regression
interaction_cutoff:	the p-value cutoff used to screen interaction effect using a simple linear interaction model.
hyper_cutoff:		the p-value cutoff used to screen interaction effect using hypergemetric test to test co-occurrence of SRE pairs.
support_percentage:	each main or interaction effect is required to be present in >=support_percentage of all samples
RCV_repeat:		number of times that RCV repeat to estimate residual variance, and the average was used as the final esitmate of sigma^2_RCV
RCV_cv_fold:		number of folds used in cross-validation in RCV
LaAdaLa_cv_fold:	number of folds used in cross-validation in Lasso and Adatptive Lasso
FDR_cutoff:		control the FDR under this cutoff.
keep_tmp:		configure if the intermediate files are preserved. The default is to delete these temporary files (keep_tmp = 0).
