# Supplementary material for: A Biophysical Model for Identifying Splicing Regulatory Elements and Their Interactions
Source: PLoS One. 2013 Jan 30;8(1):e54885. doi: 10.1371/journal.pone.0054885 (PMC3559881; doi:10.1371/journal.pone.0054885)
Supplement: Dataset S1 — The R script implementing the model inference framework. (GZ) [file pone.0054885.s003.gz › ASMcode/setting.txt]

[Screening]
main_cutoff = 0.05
interaction_cutoff = 0.05
hyper_cutoff = 0.05
support_percentage = 0.01

[RCV]
RCV_repeat = 100
RCV_cv_fold=100

[Lasso and Adaptive Lasso]
LaAdaLa_cv_fold=100

[FDR]
FDR_cutoff=0.01

[Other]
keep_tmp = 0
