# Supplementary material for: A Biophysical Model for Identifying Splicing Regulatory Elements and Their Interactions
Source: PLoS One. 2013 Jan 30;8(1):e54885. doi: 10.1371/journal.pone.0054885 (PMC3559881; doi:10.1371/journal.pone.0054885)
Supplement: Dataset S1 — The R script implementing the model inference framework. (GZ) [file pone.0054885.s003.gz › ASMcode/test-data/muscle.txt]

ID	y	AAAAAA_UU	AAAAAT_UU	AAAAAC_UU	AAAAAG_UU	AAAATA_UU	AAAATT_UU	AAAATC_UU	AAAATG_UU	AAAACA_UU	AAAACT_UU	AAAACC_UU	AAAACG_UU	AAAAGA_UU	AAAAGT_UU	AAAAGC_UU	AAAAGG_UU	AAATAA_UU	AAATAT_UU	AAATAC_UU	AAATAG_UU	AAATTA_UU	AAATTT_UU	AAATTC_UU	AAATTG_UU	AAATCA_UU	AAATCT_UU	AAATCC_UU	AAATCG_UU	AAATGA_UU	AAATGT_UU	AAATGC_UU	AAATGG_UU	AAACAA_UU	AAACAT_UU	AAACAC_UU	AAACAG_UU	AAACTA_UU	AAACTT_UU	AAACTC_UU	AAACTG_UU	AAACCA_UU	AAACCT_UU	AAACCC_UU	AAACCG_UU	AAACGA_UU	AAACGT_UU	AAACGC_UU	AAACGG_UU	AAAGAA_UU	AAAGAT_UU	AAAGAC_UU	AAAGAG_UU	AAAGTA_UU	AAAGTT_UU	AAAGTC_UU	AAAGTG_UU	AAAGCA_UU	AAAGCT_UU	AAAGCC_UU	AAAGCG_UU	AAAGGA_UU	AAAGGT_UU	AAAGGC_UU	AAAGGG_UU	AATAAA_UU	AATAAT_UU	AATAAC_UU	AATAAG_UU	AATATA_UU	AATATT_UU	AATATC_UU	AATATG_UU	AATACA_UU	AATACT_UU	AATACC_UU	AATACG_UU	AATAGA_UU	AATAGT_UU	AATAGC_UU	AATAGG_UU	AATTAA_UU	AATTAT_UU	AATTAC_UU	AATTAG_UU	AATTTA_UU	AATTTT_UU	AATTTC_UU	AATTTG_UU	AATTCA_UU	AATTCT_UU	AATTCC_UU	AATTCG_UU	AATTGA_UU	AATTGT_UU	AATTGC_UU	AATTGG_UU	AATCAA_UU	AATCAT_UU	AATCAC_UU	AATCAG_UU	AATCTA_UU	AATCTT_UU	AATCTC_UU	AATCTG_UU	AATCCA_UU	AATCCT_UU	AATCCC_UU	AATCCG_UU	AATCGA_UU	AATCGT_UU	AATCGC_UU	AATCGG_UU	AATGAA_UU	AATGAT_UU	AATGAC_UU	AATGAG_UU	AATGTA_UU	AATGTT_UU	AATGTC_UU	AATGTG_UU	AATGCA_UU	AATGCT_UU	AATGCC_UU	AATGCG_UU	AATGGA_UU	AATGGT_UU	AATGGC_UU	AATGGG_UU	AACAAA_UU	AACAAT_UU	AACAAC_UU	AACAAG_UU	AACATA_UU	AACATT_UU	AACATC_UU	AACATG_UU	AACACA_UU	AACACT_UU	AACACC_UU	AACACG_UU	AACAGA_UU	AACAGT_UU	AACAGC_UU	AACAGG_UU	AACTAA_UU	AACTAT_UU	AACTAC_UU	AACTAG_UU	AACTTA_UU	AACTTT_UU	AACTTC_UU	AACTTG_UU	AACTCA_UU	AACTCT_UU	AACTCC_UU	AACTCG_UU	AACTGA_UU	AACTGT_UU	AACTGC_UU	AACTGG_UU	AACCAA_UU	AACCAT_UU	AACCAC_UU	AACCAG_UU	AACCTA_UU	AACCTT_UU	AACCTC_UU	AACCTG_UU	AACCCA_UU	AACCCT_UU	AACCCC_UU	AACCCG_UU	AACCGA_UU	AACCGT_UU	AACCGC_UU	AACCGG_UU	AACGAA_UU	AACGAT_UU	AACGAC_UU	AACGAG_UU	AACGTA_UU	AACGTT_UU	AACGTC_UU	AACGTG_UU	AACGCA_UU	AACGCT_UU	AACGCC_UU	AACGCG_UU	AACGGA_UU	AACGGT_UU	AACGGC_UU	AACGGG_UU	AAGAAA_UU	AAGAAT_UU	AAGAAC_UU	AAGAAG_UU	AAGATA_UU	AAGATT_UU	AAGATC_UU	AAGATG_UU	AAGACA_UU	AAGACT_UU	AAGACC_UU	AAGACG_UU	AAGAGA_UU	AAGAGT_UU	AAGAGC_UU	AAGAGG_UU	AAGTAA_UU	AAGTAT_UU	AAGTAC_UU	AAGTAG_UU	AAGTTA_UU	AAGTTT_UU	AAGTTC_UU	AAGTTG_UU	AAGTCA_UU	AAGTCT_UU	AAGTCC_UU	AAGTCG_UU	AAGTGA_UU	AAGTGT_UU	AAGTGC_UU	AAGTGG_UU	AAGCAA_UU	AAGCAT_UU	AAGCAC_UU	AAGCAG_UU	AAGCTA_UU	AAGCTT_UU	AAGCTC_UU	AAGCTG_UU	AAGCCA_UU	AAGCCT_UU	AAGCCC_UU	AAGCCG_UU	AAGCGA_UU	AAGCGT_UU	AAGCGC_UU	AAGCGG_UU	AAGGAA_UU	AAGGAT_UU	AAGGAC_UU	AAGGAG_UU	AAGGTA_UU	AAGGTT_UU	AAGGTC_UU	AAGGTG_UU	AAGGCA_UU	AAGGCT_UU	AAGGCC_UU	AAGGCG_UU	AAGGGA_UU	AAGGGT_UU	AAGGGC_UU	AAGGGG_UU	ATAAAA_UU	ATAAAT_UU	ATAAAC_UU	ATAAAG_UU	ATAATA_UU	ATAATT_UU	ATAATC_UU	ATAATG_UU	ATAACA_UU	ATAACT_UU	ATAACC_UU	ATAACG_UU	ATAAGA_UU	ATAAGT_UU	ATAAGC_UU	ATAAGG_UU	ATATAA_UU	ATATAT_UU	ATATAC_UU	ATATAG_UU	ATATTA_UU	ATATTT_UU	ATATTC_UU	ATATTG_UU	ATATCA_UU	ATATCT_UU	ATATCC_UU	ATATCG_UU	ATATGA_UU	ATATGT_UU	ATATGC_UU	ATATGG_UU	ATACAA_UU	ATACAT_UU	ATACAC_UU	ATACAG_UU	ATACTA_UU	ATACTT_UU	ATACTC_UU	ATACTG_UU	ATACCA_UU	ATACCT_UU	ATACCC_UU	ATACCG_UU	ATACGA_UU	ATACGT_UU	ATACGC_UU	ATACGG_UU	ATAGAA_UU	ATAGAT_UU	ATAGAC_UU	ATAGAG_UU	ATAGTA_UU	ATAGTT_UU	ATAGTC_UU	ATAGTG_UU	ATAGCA_UU	ATAGCT_UU	ATAGCC_UU	ATAGCG_UU	ATAGGA_UU	ATAGGT_UU	ATAGGC_UU	ATAGGG_UU	ATTAAA_UU	ATTAAT_UU	ATTAAC_UU	ATTAAG_UU	ATTATA_UU	ATTATT_UU	ATTATC_UU	ATTATG_UU	ATTACA_UU	ATTACT_UU	ATTACC_UU	ATTACG_UU	ATTAGA_UU	ATTAGT_UU	ATTAGC_UU	ATTAGG_UU	ATTTAA_UU	ATTTAT_UU	ATTTAC_UU	ATTTAG_UU	ATTTTA_UU	ATTTTT_UU	ATTTTC_UU	ATTTTG_UU	ATTTCA_UU	ATTTCT_UU	ATTTCC_UU	ATTTCG_UU	ATTTGA_UU	ATTTGT_UU	ATTTGC_UU	ATTTGG_UU	ATTCAA_UU	ATTCAT_UU	ATTCAC_UU	ATTCAG_UU	ATTCTA_UU	ATTCTT_UU	ATTCTC_UU	ATTCTG_UU	ATTCCA_UU	ATTCCT_UU	ATTCCC_UU	ATTCCG_UU	ATTCGA_UU	ATTCGT_UU	ATTCGC_UU	ATTCGG_UU	ATTGAA_UU	ATTGAT_UU	ATTGAC_UU	ATTGAG_UU	ATTGTA_UU	ATTGTT_UU	ATTGTC_UU	ATTGTG_UU	ATTGCA_UU	ATTGCT_UU	ATTGCC_UU	ATTGCG_UU	ATTGGA_UU	ATTGGT_UU	ATTGGC_UU	ATTGGG_UU	ATCAAA_UU	ATCAAT_UU	ATCAAC_UU	ATCAAG_UU	ATCATA_UU	ATCATT_UU	ATCATC_UU	ATCATG_UU	ATCACA_UU	ATCACT_UU	ATCACC_UU	ATCACG_UU	ATCAGA_UU	ATCAGT_UU	ATCAGC_UU	ATCAGG_UU	ATCTAA_UU	ATCTAT_UU	ATCTAC_UU	ATCTAG_UU	ATCTTA_UU	ATCTTT_UU	ATCTTC_UU	ATCTTG_UU	ATCTCA_UU	ATCTCT_UU	ATCTCC_UU	ATCTCG_UU	ATCTGA_UU	ATCTGT_UU	ATCTGC_UU	ATCTGG_UU	ATCCAA_UU	ATCCAT_UU	ATCCAC_UU	ATCCAG_UU	ATCCTA_UU	ATCCTT_UU	ATCCTC_UU	ATCCTG_UU	ATCCCA_UU	ATCCCT_UU	ATCCCC_UU	ATCCCG_UU	ATCCGA_UU	ATCCGT_UU	ATCCGC_UU	ATCCGG_UU	ATCGAA_UU	ATCGAT_UU	ATCGAC_UU	ATCGAG_UU	ATCGTA_UU	ATCGTT_UU	ATCGTC_UU	ATCGTG_UU	ATCGCA_UU	ATCGCT_UU	ATCGCC_UU	ATCGCG_UU	ATCGGA_UU	ATCGGT_UU	ATCGGC_UU	ATCGGG_UU	ATGAAA_UU	ATGAAT_UU	ATGAAC_UU	ATGAAG_UU	ATGATA_UU	ATGATT_UU	ATGATC_UU	ATGATG_UU	ATGACA_UU	ATGACT_UU	ATGACC_UU	ATGACG_UU	ATGAGA_UU	ATGAGT_UU	ATGAGC_UU	ATGAGG_UU	ATGTAA_UU	ATGTAT_UU	ATGTAC_UU	ATGTAG_UU	ATGTTA_UU	ATGTTT_UU	ATGTTC_UU	ATGTTG_UU	ATGTCA_UU	ATGTCT_UU	ATGTCC_UU	ATGTCG_UU	ATGTGA_UU	ATGTGT_UU	ATGTGC_UU	ATGTGG_UU	ATGCAA_UU	ATGCAT_UU	ATGCAC_UU	ATGCAG_UU	ATGCTA_UU	ATGCTT_UU	ATGCTC_UU	ATGCTG_UU	ATGCCA_UU	ATGCCT_UU	ATGCCC_UU	ATGCCG_UU	ATGCGA_UU	ATGCGT_UU	ATGCGC_UU	ATGCGG_UU	ATGGAA_UU	ATGGAT_UU	ATGGAC_UU	ATGGAG_UU	ATGGTA_UU	ATGGTT_UU	ATGGTC_UU	ATGGTG_UU	ATGGCA_UU	ATGGCT_UU	ATGGCC_UU	ATGGCG_UU	ATGGGA_UU	ATGGGT_UU	ATGGGC_UU	ATGGGG_UU	ACAAAA_UU	ACAAAT_UU	ACAAAC_UU	ACAAAG_UU	ACAATA_UU	ACAATT_UU	ACAATC_UU	ACAATG_UU	ACAACA_UU	ACAACT_UU	ACAACC_UU	ACAACG_UU	ACAAGA_UU	ACAAGT_UU	ACAAGC_UU	ACAAGG_UU	ACATAA_UU	ACATAT_UU	ACATAC_UU	ACATAG_UU	ACATTA_UU	ACATTT_UU	ACATTC_UU	ACATTG_UU	ACATCA_UU	ACATCT_UU	ACATCC_UU	ACATCG_UU	ACATGA_UU	ACATGT_UU	ACATGC_UU	ACATGG_UU	ACACAA_UU	ACACAT_UU	ACACAC_UU	ACACAG_UU	ACACTA_UU	ACACTT_UU	ACACTC_UU	ACACTG_UU	ACACCA_UU	ACACCT_UU	ACACCC_UU	ACACCG_UU	ACACGA_UU	ACACGT_UU	ACACGC_UU	ACACGG_UU	ACAGAA_UU	ACAGAT_UU	ACAGAC_UU	ACAGAG_UU	ACAGTA_UU	ACAGTT_UU	ACAGTC_UU	ACAGTG_UU	ACAGCA_UU	ACAGCT_UU	ACAGCC_UU	ACAGCG_UU	ACAGGA_UU	ACAGGT_UU	ACAGGC_UU	ACAGGG_UU	ACTAAA_UU	ACTAAT_UU	ACTAAC_UU	ACTAAG_UU	ACTATA_UU	ACTATT_UU	ACTATC_UU	ACTATG_UU	ACTACA_UU	ACTACT_UU	ACTACC_UU	ACTACG_UU	ACTAGA_UU	ACTAGT_UU	ACTAGC_UU	ACTAGG_UU	ACTTAA_UU	ACTTAT_UU	ACTTAC_UU	ACTTAG_UU	ACTTTA_UU	ACTTTT_UU	ACTTTC_UU	ACTTTG_UU	ACTTCA_UU	ACTTCT_UU	ACTTCC_UU	ACTTCG_UU	ACTTGA_UU	ACTTGT_UU	ACTTGC_UU	ACTTGG_UU	ACTCAA_UU	ACTCAT_UU	ACTCAC_UU	ACTCAG_UU	ACTCTA_UU	ACTCTT_UU	ACTCTC_UU	ACTCTG_UU	ACTCCA_UU	ACTCCT_UU	ACTCCC_UU	ACTCCG_UU	ACTCGA_UU	ACTCGT_UU	ACTCGC_UU	ACTCGG_UU	ACTGAA_UU	ACTGAT_UU	ACTGAC_UU	ACTGAG_UU	ACTGTA_UU	ACTGTT_UU	ACTGTC_UU	ACTGTG_UU	ACTGCA_UU	ACTGCT_UU	ACTGCC_UU	ACTGCG_UU	ACTGGA_UU	ACTGGT_UU	ACTGGC_UU	ACTGGG_UU	ACCAAA_UU	ACCAAT_UU	ACCAAC_UU	ACCAAG_UU	ACCATA_UU	ACCATT_UU	ACCATC_UU	ACCATG_UU	ACCACA_UU	ACCACT_UU	ACCACC_UU	ACCACG_UU	ACCAGA_UU	ACCAGT_UU	ACCAGC_UU	ACCAGG_UU	ACCTAA_UU	ACCTAT_UU	ACCTAC_UU	ACCTAG_UU	ACCTTA_UU	ACCTTT_UU	ACCTTC_UU	ACCTTG_UU	ACCTCA_UU	ACCTCT_UU	ACCTCC_UU	ACCTCG_UU	ACCTGA_UU	ACCTGT_UU	ACCTGC_UU	ACCTGG_UU	ACCCAA_UU	ACCCAT_UU	ACCCAC_UU	ACCCAG_UU	ACCCTA_UU	ACCCTT_UU	ACCCTC_UU	ACCCTG_UU	ACCCCA_UU	ACCCCT_UU	ACCCCC_UU	ACCCCG_UU	ACCCGA_UU	ACCCGT_UU	ACCCGC_UU	ACCCGG_UU	ACCGAA_UU	ACCGAT_UU	ACCGAC_UU	ACCGAG_UU	ACCGTA_UU	ACCGTT_UU	ACCGTC_UU	ACCGTG_UU	ACCGCA_UU	ACCGCT_UU	ACCGCC_UU	ACCGCG_UU	ACCGGA_UU	ACCGGT_UU	ACCGGC_UU	ACCGGG_UU	ACGAAA_UU	ACGAAT_UU	ACGAAC_UU	ACGAAG_UU	ACGATA_UU	ACGATT_UU	ACGATC_UU	ACGATG_UU	ACGACA_UU	ACGACT_UU	ACGACC_UU	ACGACG_UU	ACGAGA_UU	ACGAGT_UU	ACGAGC_UU	ACGAGG_UU	ACGTAA_UU	ACGTAT_UU	ACGTAC_UU	ACGTAG_UU	ACGTTA_UU	ACGTTT_UU	ACGTTC_UU	ACGTTG_UU	ACGTCA_UU	ACGTCT_UU	ACGTCC_UU	ACGTCG_UU	ACGTGA_UU	ACGTGT_UU	ACGTGC_UU	ACGTGG_UU	ACGCAA_UU	ACGCAT_UU	ACGCAC_UU	ACGCAG_UU	ACGCTA_UU	ACGCTT_UU	ACGCTC_UU	ACGCTG_UU	ACGCCA_UU	ACGCCT_UU	ACGCCC_UU	ACGCCG_UU	ACGCGA_UU	ACGCGT_UU	ACGCGC_UU	ACGCGG_UU	ACGGAA_UU	ACGGAT_UU	ACGGAC_UU	ACGGAG_UU	ACGGTA_UU	ACGGTT_UU	ACGGTC_UU	ACGGTG_UU	ACGGCA_UU	ACGGCT_UU	ACGGCC_UU	ACGGCG_UU	ACGGGA_UU	ACGGGT_UU	ACGGGC_UU	ACGGGG_UU	AGAAAA_UU	AGAAAT_UU	AGAAAC_UU	AGAAAG_UU	AGAATA_UU	AGAATT_UU	AGAATC_UU	AGAATG_UU	AGAACA_UU	AGAACT_UU	AGAACC_UU	AGAACG_UU	AGAAGA_UU	AGAAGT_UU	AGAAGC_UU	AGAAGG_UU	AGATAA_UU	AGATAT_UU	AGATAC_UU	AGATAG_UU	AGATTA_UU	AGATTT_UU	AGATTC_UU	AGATTG_UU	AGATCA_UU	AGATCT_UU	AGATCC_UU	AGATCG_UU	AGATGA_UU	AGATGT_UU	AGATGC_UU	AGATGG_UU	AGACAA_UU	AGACAT_UU	AGACAC_UU	AGACAG_UU	AGACTA_UU	AGACTT_UU	AGACTC_UU	AGACTG_UU	AGACCA_UU	AGACCT_UU	AGACCC_UU	AGACCG_UU	AGACGA_UU	AGACGT_UU	AGACGC_UU	AGACGG_UU	AGAGAA_UU	AGAGAT_UU	AGAGAC_UU	AGAGAG_UU	AGAGTA_UU	AGAGTT_UU	AGAGTC_UU	AGAGTG_UU	AGAGCA_UU	AGAGCT_UU	AGAGCC_UU	AGAGCG_UU	AGAGGA_UU	AGAGGT_UU	AGAGGC_UU	AGAGGG_UU	AGTAAA_UU	AGTAAT_UU	AGTAAC_UU	AGTAAG_UU	AGTATA_UU	AGTATT_UU	AGTATC_UU	AGTATG_UU	AGTACA_UU	AGTACT_UU	AGTACC_UU	AGTACG_UU	AGTAGA_UU	AGTAGT_UU	AGTAGC_UU	AGTAGG_UU	AGTTAA_UU	AGTTAT_UU	AGTTAC_UU	AGTTAG_UU	AGTTTA_UU	AGTTTT_UU	AGTTTC_UU	AGTTTG_UU	AGTTCA_UU	AGTTCT_UU	AGTTCC_UU	AGTTCG_UU	AGTTGA_UU	AGTTGT_UU	AGTTGC_UU	AGTTGG_UU	AGTCAA_UU	AGTCAT_UU	AGTCAC_UU	AGTCAG_UU	AGTCTA_UU	AGTCTT_UU	AGTCTC_UU	AGTCTG_UU	AGTCCA_UU	AGTCCT_UU	AGTCCC_UU	AGTCCG_UU	AGTCGA_UU	AGTCGT_UU	AGTCGC_UU	AGTCGG_UU	AGTGAA_UU	AGTGAT_UU	AGTGAC_UU	AGTGAG_UU	AGTGTA_UU	AGTGTT_UU	AGTGTC_UU	AGTGTG_UU	AGTGCA_UU	AGTGCT_UU	AGTGCC_UU	AGTGCG_UU	AGTGGA_UU	AGTGGT_UU	AGTGGC_UU	AGTGGG_UU	AGCAAA_UU	AGCAAT_UU	AGCAAC_UU	AGCAAG_UU	AGCATA_UU	AGCATT_UU	AGCATC_UU	AGCATG_UU	AGCACA_UU	AGCACT_UU	AGCACC_UU	AGCACG_UU	AGCAGA_UU	AGCAGT_UU	AGCAGC_UU	AGCAGG_UU	AGCTAA_UU	AGCTAT_UU	AGCTAC_UU	AGCTAG_UU	AGCTTA_UU	AGCTTT_UU	AGCTTC_UU	AGCTTG_UU	AGCTCA_UU	AGCTCT_UU	AGCTCC_UU	AGCTCG_UU	AGCTGA_UU	AGCTGT_UU	AGCTGC_UU	AGCTGG_UU	AGCCAA_UU	AGCCAT_UU	AGCCAC_UU	AGCCAG_UU	AGCCTA_UU	AGCCTT_UU	AGCCTC_UU	AGCCTG_UU	AGCCCA_UU	AGCCCT_UU	AGCCCC_UU	AGCCCG_UU	AGCCGA_UU	AGCCGT_UU	AGCCGC_UU	AGCCGG_UU	AGCGAA_UU	AGCGAT_UU	AGCGAC_UU	AGCGAG_UU	AGCGTA_UU	AGCGTT_UU	AGCGTC_UU	AGCGTG_UU	AGCGCA_UU	AGCGCT_UU	AGCGCC_UU	AGCGCG_UU	AGCGGA_UU	AGCGGT_UU	AGCGGC_UU	AGCGGG_UU	AGGAAA_UU	AGGAAT_UU	AGGAAC_UU	AGGAAG_UU	AGGATA_UU	AGGATT_UU	AGGATC_UU	AGGATG_UU	AGGACA_UU	AGGACT_UU	AGGACC_UU	AGGACG_UU	AGGAGA_UU	AGGAGT_UU	AGGAGC_UU	AGGAGG_UU	AGGTAA_UU	AGGTAT_UU	AGGTAC_UU	AGGTAG_UU	AGGTTA_UU	AGGTTT_UU	AGGTTC_UU	AGGTTG_UU	AGGTCA_UU	AGGTCT_UU	AGGTCC_UU	AGGTCG_UU	AGGTGA_UU	AGGTGT_UU	AGGTGC_UU	AGGTGG_UU	AGGCAA_UU	AGGCAT_UU	AGGCAC_UU	AGGCAG_UU	AGGCTA_UU	AGGCTT_UU	AGGCTC_UU	AGGCTG_UU	AGGCCA_UU	AGGCCT_UU	AGGCCC_UU	AGGCCG_UU	AGGCGA_UU	AGGCGT_UU	AGGCGC_UU	AGGCGG_UU	AGGGAA_UU	AGGGAT_UU	AGGGAC_UU	AGGGAG_UU	AGGGTA_UU	AGGGTT_UU	AGGGTC_UU	AGGGTG_UU	AGGGCA_UU	AGGGCT_UU	AGGGCC_UU	AGGGCG_UU	AGGGGA_UU	AGGGGT_UU	AGGGGC_UU	AGGGGG_UU	TAAAAA_UU	TAAAAT_UU	TAAAAC_UU	TAAAAG_UU	TAAATA_UU	TAAATT_UU	TAAATC_UU	TAAATG_UU	TAAACA_UU	TAAACT_UU	TAAACC_UU	TAAACG_UU	TAAAGA_UU	TAAAGT_UU	TAAAGC_UU	TAAAGG_UU	TAATAA_UU	TAATAT_UU	TAATAC_UU	TAATAG_UU	TAATTA_UU	TAATTT_UU	TAATTC_UU	TAATTG_UU	TAATCA_UU	TAATCT_UU	TAATCC_UU	TAATCG_UU	TAATGA_UU	TAATGT_UU	TAATGC_UU	TAATGG_UU	TAACAA_UU	TAACAT_UU	TAACAC_UU	TAACAG_UU	TAACTA_UU	TAACTT_UU	TAACTC_UU	TAACTG_UU	TAACCA_UU	TAACCT_UU	TAACCC_UU	TAACCG_UU	TAACGA_UU	TAACGT_UU	TAACGC_UU	TAACGG_UU	TAAGAA_UU	TAAGAT_UU	TAAGAC_UU	TAAGAG_UU	TAAGTA_UU	TAAGTT_UU	TAAGTC_UU	TAAGTG_UU	TAAGCA_UU	TAAGCT_UU	TAAGCC_UU	TAAGCG_UU	TAAGGA_UU	TAAGGT_UU	TAAGGC_UU	TAAGGG_UU	TATAAA_UU	TATAAT_UU	TATAAC_UU	TATAAG_UU	TATATA_UU	TATATT_UU	TATATC_UU	TATATG_UU	TATACA_UU	TATACT_UU	TATACC_UU	TATACG_UU	TATAGA_UU	TATAGT_UU	TATAGC_UU	TATAGG_UU	TATTAA_UU	TATTAT_UU	TATTAC_UU	TATTAG_UU	TATTTA_UU	TATTTT_UU	TATTTC_UU	TATTTG_UU	TATTCA_UU	TATTCT_UU	TATTCC_UU	TATTCG_UU	TATTGA_UU	TATTGT_UU	TATTGC_UU	TATTGG_UU	TATCAA_UU	TATCAT_UU	TATCAC_UU	TATCAG_UU	TATCTA_UU	TATCTT_UU	TATCTC_UU	TATCTG_UU	TATCCA_UU	TATCCT_UU	TATCCC_UU	TATCCG_UU	TATCGA_UU	TATCGT_UU	TATCGC_UU	TATCGG_UU	TATGAA_UU	TATGAT_UU	TATGAC_UU	TATGAG_UU	TATGTA_UU	TATGTT_UU	TATGTC_UU	TATGTG_UU	TATGCA_UU	TATGCT_UU	TATGCC_UU	TATGCG_UU	TATGGA_UU	TATGGT_UU	TATGGC_UU	TATGGG_UU	TACAAA_UU	TACAAT_UU	TACAAC_UU	TACAAG_UU	TACATA_UU	TACATT_UU	TACATC_UU	TACATG_UU	TACACA_UU	TACACT_UU	TACACC_UU	TACACG_UU	TACAGA_UU	TACAGT_UU	TACAGC_UU	TACAGG_UU	TACTAA_UU	TACTAT_UU	TACTAC_UU	TACTAG_UU	TACTTA_UU	TACTTT_UU	TACTTC_UU	TACTTG_UU	TACTCA_UU	TACTCT_UU	TACTCC_UU	TACTCG_UU	TACTGA_UU	TACTGT_UU	TACTGC_UU	TACTGG_UU	TACCAA_UU	TACCAT_UU	TACCAC_UU	TACCAG_UU	TACCTA_UU	TACCTT_UU	TACCTC_UU	TACCTG_UU	TACCCA_UU	TACCCT_UU	TACCCC_UU	TACCCG_UU	TACCGA_UU	TACCGT_UU	TACCGC_UU	TACCGG_UU	TACGAA_UU	TACGAT_UU	TACGAC_UU	TACGAG_UU	TACGTA_UU	TACGTT_UU	TACGTC_UU	TACGTG_UU	TACGCA_UU	TACGCT_UU	TACGCC_UU	TACGCG_UU	TACGGA_UU	TACGGT_UU	TACGGC_UU	TACGGG_UU	TAGAAA_UU	TAGAAT_UU	TAGAAC_UU	TAGAAG_UU	TAGATA_UU	TAGATT_UU	TAGATC_UU	TAGATG_UU	TAGACA_UU	TAGACT_UU	TAGACC_UU	TAGACG_UU	TAGAGA_UU	TAGAGT_UU	TAGAGC_UU	TAGAGG_UU	TAGTAA_UU	TAGTAT_UU	TAGTAC_UU	TAGTAG_UU	TAGTTA_UU	TAGTTT_UU	TAGTTC_UU	TAGTTG_UU	TAGTCA_UU	TAGTCT_UU	TAGTCC_UU	TAGTCG_UU	TAGTGA_UU	TAGTGT_UU	TAGTGC_UU	TAGTGG_UU	TAGCAA_UU	TAGCAT_UU	TAGCAC_UU	TAGCAG_UU	TAGCTA_UU	TAGCTT_UU	TAGCTC_UU	TAGCTG_UU	TAGCCA_UU	TAGCCT_UU	TAGCCC_UU	TAGCCG_UU	TAGCGA_UU	TAGCGT_UU	TAGCGC_UU	TAGCGG_UU	TAGGAA_UU	TAGGAT_UU	TAGGAC_UU	TAGGAG_UU	TAGGTA_UU	TAGGTT_UU	TAGGTC_UU	TAGGTG_UU	TAGGCA_UU	TAGGCT_UU	TAGGCC_UU	TAGGCG_UU	TAGGGA_UU	TAGGGT_UU	TAGGGC_UU	TAGGGG_UU	TTAAAA_UU	TTAAAT_UU	TTAAAC_UU	TTAAAG_UU	TTAATA_UU	TTAATT_UU	TTAATC_UU	TTAATG_UU	TTAACA_UU	TTAACT_UU	TTAACC_UU	TTAACG_UU	TTAAGA_UU	TTAAGT_UU	TTAAGC_UU	TTAAGG_UU	TTATAA_UU	TTATAT_UU	TTATAC_UU	TTATAG_UU	TTATTA_UU	TTATTT_UU	TTATTC_UU	TTATTG_UU	TTATCA_UU	TTATCT_UU	TTATCC_UU	TTATCG_UU	TTATGA_UU	TTATGT_UU	TTATGC_UU	TTATGG_UU	TTACAA_UU	TTACAT_UU	TTACAC_UU	TTACAG_UU	TTACTA_UU	TTACTT_UU	TTACTC_UU	TTACTG_UU	TTACCA_UU	TTACCT_UU	TTACCC_UU	TTACCG_UU	TTACGA_UU	TTACGT_UU	TTACGC_UU	TTACGG_UU	TTAGAA_UU	TTAGAT_UU	TTAGAC_UU	TTAGAG_UU	TTAGTA_UU	TTAGTT_UU	TTAGTC_UU	TTAGTG_UU	TTAGCA_UU	TTAGCT_UU	TTAGCC_UU	TTAGCG_UU	TTAGGA_UU	TTAGGT_UU	TTAGGC_UU	TTAGGG_UU	TTTAAA_UU	TTTAAT_UU	TTTAAC_UU	TTTAAG_UU	TTTATA_UU	TTTATT_UU	TTTATC_UU	TTTATG_UU	TTTACA_UU	TTTACT_UU	TTTACC_UU	TTTACG_UU	TTTAGA_UU	TTTAGT_UU	TTTAGC_UU	TTTAGG_UU	TTTTAA_UU	TTTTAT_UU	TTTTAC_UU	TTTTAG_UU	TTTTTA_UU	TTTTTT_UU	TTTTTC_UU	TTTTTG_UU	TTTTCA_UU	TTTTCT_UU	TTTTCC_UU	TTTTCG_UU	TTTTGA_UU	TTTTGT_UU	TTTTGC_UU	TTTTGG_UU	TTTCAA_UU	TTTCAT_UU	TTTCAC_UU	TTTCAG_UU	TTTCTA_UU	TTTCTT_UU	TTTCTC_UU	TTTCTG_UU	TTTCCA_UU	TTTCCT_UU	TTTCCC_UU	TTTCCG_UU	TTTCGA_UU	TTTCGT_UU	TTTCGC_UU	TTTCGG_UU	TTTGAA_UU	TTTGAT_UU	TTTGAC_UU	TTTGAG_UU	TTTGTA_UU	TTTGTT_UU	TTTGTC_UU	TTTGTG_UU	TTTGCA_UU	TTTGCT_UU	TTTGCC_UU	TTTGCG_UU	TTTGGA_UU	TTTGGT_UU	TTTGGC_UU	TTTGGG_UU	TTCAAA_UU	TTCAAT_UU	TTCAAC_UU	TTCAAG_UU	TTCATA_UU	TTCATT_UU	TTCATC_UU	TTCATG_UU	TTCACA_UU	TTCACT_UU	TTCACC_UU	TTCACG_UU	TTCAGA_UU	TTCAGT_UU	TTCAGC_UU	TTCAGG_UU	TTCTAA_UU	TTCTAT_UU	TTCTAC_UU	TTCTAG_UU	TTCTTA_UU	TTCTTT_UU	TTCTTC_UU	TTCTTG_UU	TTCTCA_UU	TTCTCT_UU	TTCTCC_UU	TTCTCG_UU	TTCTGA_UU	TTCTGT_UU	TTCTGC_UU	TTCTGG_UU	TTCCAA_UU	TTCCAT_UU	TTCCAC_UU	TTCCAG_UU	TTCCTA_UU	TTCCTT_UU	TTCCTC_UU	TTCCTG_UU	TTCCCA_UU	TTCCCT_UU	TTCCCC_UU	TTCCCG_UU	TTCCGA_UU	TTCCGT_UU	TTCCGC_UU	TTCCGG_UU	TTCGAA_UU	TTCGAT_UU	TTCGAC_UU	TTCGAG_UU	TTCGTA_UU	TTCGTT_UU	TTCGTC_UU	TTCGTG_UU	TTCGCA_UU	TTCGCT_UU	TTCGCC_UU	TTCGCG_UU	TTCGGA_UU	TTCGGT_UU	TTCGGC_UU	TTCGGG_UU	TTGAAA_UU	TTGAAT_UU	TTGAAC_UU	TTGAAG_UU	TTGATA_UU	TTGATT_UU	TTGATC_UU	TTGATG_UU	TTGACA_UU	TTGACT_UU	TTGACC_UU	TTGACG_UU	TTGAGA_UU	TTGAGT_UU	TTGAGC_UU	TTGAGG_UU	TTGTAA_UU	TTGTAT_UU	TTGTAC_UU	TTGTAG_UU	TTGTTA_UU	TTGTTT_UU	TTGTTC_UU	TTGTTG_UU	TTGTCA_UU	TTGTCT_UU	TTGTCC_UU	TTGTCG_UU	TTGTGA_UU	TTGTGT_UU	TTGTGC_UU	TTGTGG_UU	TTGCAA_UU	TTGCAT_UU	TTGCAC_UU	TTGCAG_UU	TTGCTA_UU	TTGCTT_UU	TTGCTC_UU	TTGCTG_UU	TTGCCA_UU	TTGCCT_UU	TTGCCC_UU	TTGCCG_UU	TTGCGA_UU	TTGCGT_UU	TTGCGC_UU	TTGCGG_UU	TTGGAA_UU	TTGGAT_UU	TTGGAC_UU	TTGGAG_UU	TTGGTA_UU	TTGGTT_UU	TTGGTC_UU	TTGGTG_UU	TTGGCA_UU	TTGGCT_UU	TTGGCC_UU	TTGGCG_UU	TTGGGA_UU	TTGGGT_UU	TTGGGC_UU	TTGGGG_UU	TCAAAA_UU	TCAAAT_UU	TCAAAC_UU	TCAAAG_UU	TCAATA_UU	TCAATT_UU	TCAATC_UU	TCAATG_UU	TCAACA_UU	TCAACT_UU	TCAACC_UU	TCAACG_UU	TCAAGA_UU	TCAAGT_UU	TCAAGC_UU	TCAAGG_UU	TCATAA_UU	TCATAT_UU	TCATAC_UU	TCATAG_UU	TCATTA_UU	TCATTT_UU	TCATTC_UU	TCATTG_UU	TCATCA_UU	TCATCT_UU	TCATCC_UU	TCATCG_UU	TCATGA_UU	TCATGT_UU	TCATGC_UU	TCATGG_UU	TCACAA_UU	TCACAT_UU	TCACAC_UU	TCACAG_UU	TCACTA_UU	TCACTT_UU	TCACTC_UU	TCACTG_UU	TCACCA_UU	TCACCT_UU	TCACCC_UU	TCACCG_UU	TCACGA_UU	TCACGT_UU	TCACGC_UU	TCACGG_UU	TCAGAA_UU	TCAGAT_UU	TCAGAC_UU	TCAGAG_UU	TCAGTA_UU	TCAGTT_UU	TCAGTC_UU	TCAGTG_UU	TCAGCA_UU	TCAGCT_UU	TCAGCC_UU	TCAGCG_UU	TCAGGA_UU	TCAGGT_UU	TCAGGC_UU	TCAGGG_UU	TCTAAA_UU	TCTAAT_UU	TCTAAC_UU	TCTAAG_UU	TCTATA_UU	TCTATT_UU	TCTATC_UU	TCTATG_UU	TCTACA_UU	TCTACT_UU	TCTACC_UU	TCTACG_UU	TCTAGA_UU	TCTAGT_UU	TCTAGC_UU	TCTAGG_UU	TCTTAA_UU	TCTTAT_UU	TCTTAC_UU	TCTTAG_UU	TCTTTA_UU	TCTTTT_UU	TCTTTC_UU	TCTTTG_UU	TCTTCA_UU	TCTTCT_UU	TCTTCC_UU	TCTTCG_UU	TCTTGA_UU	TCTTGT_UU	TCTTGC_UU	TCTTGG_UU	TCTCAA_UU	TCTCAT_UU	TCTCAC_UU	TCTCAG_UU	TCTCTA_UU	TCTCTT_UU	TCTCTC_UU	TCTCTG_UU	TCTCCA_UU	TCTCCT_UU	TCTCCC_UU	TCTCCG_UU	TCTCGA_UU	TCTCGT_UU	TCTCGC_UU	TCTCGG_UU	TCTGAA_UU	TCTGAT_UU	TCTGAC_UU	TCTGAG_UU	TCTGTA_UU	TCTGTT_UU	TCTGTC_UU	TCTGTG_UU	TCTGCA_UU	TCTGCT_UU	TCTGCC_UU	TCTGCG_UU	TCTGGA_UU	TCTGGT_UU	TCTGGC_UU	TCTGGG_UU	TCCAAA_UU	TCCAAT_UU	TCCAAC_UU	TCCAAG_UU	TCCATA_UU	TCCATT_UU	TCCATC_UU	TCCATG_UU	TCCACA_UU	TCCACT_UU	TCCACC_UU	TCCACG_UU	TCCAGA_UU	TCCAGT_UU	TCCAGC_UU	TCCAGG_UU	TCCTAA_UU	TCCTAT_UU	TCCTAC_UU	TCCTAG_UU	TCCTTA_UU	TCCTTT_UU	TCCTTC_UU	TCCTTG_UU	TCCTCA_UU	TCCTCT_UU	TCCTCC_UU	TCCTCG_UU	TCCTGA_UU	TCCTGT_UU	TCCTGC_UU	TCCTGG_UU	TCCCAA_UU	TCCCAT_UU	TCCCAC_UU	TCCCAG_UU	TCCCTA_UU	TCCCTT_UU	TCCCTC_UU	TCCCTG_UU	TCCCCA_UU	TCCCCT_UU	TCCCCC_UU	TCCCCG_UU	TCCCGA_UU	TCCCGT_UU	TCCCGC_UU	TCCCGG_UU	TCCGAA_UU	TCCGAT_UU	TCCGAC_UU	TCCGAG_UU	TCCGTA_UU	TCCGTT_UU	TCCGTC_UU	TCCGTG_UU	TCCGCA_UU	TCCGCT_UU	TCCGCC_UU	TCCGCG_UU	TCCGGA_UU	TCCGGT_UU	TCCGGC_UU	TCCGGG_UU	TCGAAA_UU	TCGAAT_UU	TCGAAC_UU	TCGAAG_UU	TCGATA_UU	TCGATT_UU	TCGATC_UU	TCGATG_UU	TCGACA_UU	TCGACT_UU	TCGACC_UU	TCGACG_UU	TCGAGA_UU	TCGAGT_UU	TCGAGC_UU	TCGAGG_UU	TCGTAA_UU	TCGTAT_UU	TCGTAC_UU	TCGTAG_UU	TCGTTA_UU	TCGTTT_UU	TCGTTC_UU	TCGTTG_UU	TCGTCA_UU	TCGTCT_UU	TCGTCC_UU	TCGTCG_UU	TCGTGA_UU	TCGTGT_UU	TCGTGC_UU	TCGTGG_UU	TCGCAA_UU	TCGCAT_UU	TCGCAC_UU	TCGCAG_UU	TCGCTA_UU	TCGCTT_UU	TCGCTC_UU	TCGCTG_UU	TCGCCA_UU	TCGCCT_UU	TCGCCC_UU	TCGCCG_UU	TCGCGA_UU	TCGCGT_UU	TCGCGC_UU	TCGCGG_UU	TCGGAA_UU	TCGGAT_UU	TCGGAC_UU	TCGGAG_UU	TCGGTA_UU	TCGGTT_UU	TCGGTC_UU	TCGGTG_UU	TCGGCA_UU	TCGGCT_UU	TCGGCC_UU	TCGGCG_UU	TCGGGA_UU	TCGGGT_UU	TCGGGC_UU	TCGGGG_UU	TGAAAA_UU	TGAAAT_UU	TGAAAC_UU	TGAAAG_UU	TGAATA_UU	TGAATT_UU	TGAATC_UU	TGAATG_UU	TGAACA_UU	TGAACT_UU	TGAACC_UU	TGAACG_UU	TGAAGA_UU	TGAAGT_UU	TGAAGC_UU	TGAAGG_UU	TGATAA_UU	TGATAT_UU	TGATAC_UU	TGATAG_UU	TGATTA_UU	TGATTT_UU	TGATTC_UU	TGATTG_UU	TGATCA_UU	TGATCT_UU	TGATCC_UU	TGATCG_UU	TGATGA_UU	TGATGT_UU	TGATGC_UU	TGATGG_UU	TGACAA_UU	TGACAT_UU	TGACAC_UU	TGACAG_UU	TGACTA_UU	TGACTT_UU	TGACTC_UU	TGACTG_UU	TGACCA_UU	TGACCT_UU	TGACCC_UU	TGACCG_UU	TGACGA_UU	TGACGT_UU	TGACGC_UU	TGACGG_UU	TGAGAA_UU	TGAGAT_UU	TGAGAC_UU	TGAGAG_UU	TGAGTA_UU	TGAGTT_UU	TGAGTC_UU	TGAGTG_UU	TGAGCA_UU	TGAGCT_UU	TGAGCC_UU	TGAGCG_UU	TGAGGA_UU	TGAGGT_UU	TGAGGC_UU	TGAGGG_UU	TGTAAA_UU	TGTAAT_UU	TGTAAC_UU	TGTAAG_UU	TGTATA_UU	TGTATT_UU	TGTATC_UU	TGTATG_UU	TGTACA_UU	TGTACT_UU	TGTACC_UU	TGTACG_UU	TGTAGA_UU	TGTAGT_UU	TGTAGC_UU	TGTAGG_UU	TGTTAA_UU	TGTTAT_UU	TGTTAC_UU	TGTTAG_UU	TGTTTA_UU	TGTTTT_UU	TGTTTC_UU	TGTTTG_UU	TGTTCA_UU	TGTTCT_UU	TGTTCC_UU	TGTTCG_UU	TGTTGA_UU	TGTTGT_UU	TGTTGC_UU	TGTTGG_UU	TGTCAA_UU	TGTCAT_UU	TGTCAC_UU	TGTCAG_UU	TGTCTA_UU	TGTCTT_UU	TGTCTC_UU	TGTCTG_UU	TGTCCA_UU	TGTCCT_UU	TGTCCC_UU	TGTCCG_UU	TGTCGA_UU	TGTCGT_UU	TGTCGC_UU	TGTCGG_UU	TGTGAA_UU	TGTGAT_UU	TGTGAC_UU	TGTGAG_UU	TGTGTA_UU	TGTGTT_UU	TGTGTC_UU	TGTGTG_UU	TGTGCA_UU	TGTGCT_UU	TGTGCC_UU	TGTGCG_UU	TGTGGA_UU	TGTGGT_UU	TGTGGC_UU	TGTGGG_UU	TGCAAA_UU	TGCAAT_UU	TGCAAC_UU	TGCAAG_UU	TGCATA_UU	TGCATT_UU	TGCATC_UU	TGCATG_UU	TGCACA_UU	TGCACT_UU	TGCACC_UU	TGCACG_UU	TGCAGA_UU	TGCAGT_UU	TGCAGC_UU	TGCAGG_UU	TGCTAA_UU	TGCTAT_UU	TGCTAC_UU	TGCTAG_UU	TGCTTA_UU	TGCTTT_UU	TGCTTC_UU	TGCTTG_UU	TGCTCA_UU	TGCTCT_UU	TGCTCC_UU	TGCTCG_UU	TGCTGA_UU	TGCTGT_UU	TGCTGC_UU	TGCTGG_UU	TGCCAA_UU	TGCCAT_UU	TGCCAC_UU	TGCCAG_UU	TGCCTA_UU	TGCCTT_UU	TGCCTC_UU	TGCCTG_UU	TGCCCA_UU	TGCCCT_UU	TGCCCC_UU	TGCCCG_UU	TGCCGA_UU	TGCCGT_UU	TGCCGC_UU	TGCCGG_UU	TGCGAA_UU	TGCGAT_UU	TGCGAC_UU	TGCGAG_UU	TGCGTA_UU	TGCGTT_UU	TGCGTC_UU	TGCGTG_UU	TGCGCA_UU	TGCGCT_UU	TGCGCC_UU	TGCGCG_UU	TGCGGA_UU	TGCGGT_UU	TGCGGC_UU	TGCGGG_UU	TGGAAA_UU	TGGAAT_UU	TGGAAC_UU	TGGAAG_UU	TGGATA_UU	TGGATT_UU	TGGATC_UU	TGGATG_UU	TGGACA_UU	TGGACT_UU	TGGACC_UU	TGGACG_UU	TGGAGA_UU	TGGAGT_UU	TGGAGC_UU	TGGAGG_UU	TGGTAA_UU	TGGTAT_UU	TGGTAC_UU	TGGTAG_UU	TGGTTA_UU	TGGTTT_UU	TGGTTC_UU	TGGTTG_UU	TGGTCA_UU	TGGTCT_UU	TGGTCC_UU	TGGTCG_UU	TGGTGA_UU	TGGTGT_UU	TGGTGC_UU	TGGTGG_UU	TGGCAA_UU	TGGCAT_UU	TGGCAC_UU	TGGCAG_UU	TGGCTA_UU	TGGCTT_UU	TGGCTC_UU	TGGCTG_UU	TGGCCA_UU	TGGCCT_UU	TGGCCC_UU	TGGCCG_UU	TGGCGA_UU	TGGCGT_UU	TGGCGC_UU	TGGCGG_UU	TGGGAA_UU	TGGGAT_UU	TGGGAC_UU	TGGGAG_UU	TGGGTA_UU	TGGGTT_UU	TGGGTC_UU	TGGGTG_UU	TGGGCA_UU	TGGGCT_UU	TGGGCC_UU	TGGGCG_UU	TGGGGA_UU	TGGGGT_UU	TGGGGC_UU	TGGGGG_UU	CAAAAA_UU	CAAAAT_UU	CAAAAC_UU	CAAAAG_UU	CAAATA_UU	CAAATT_UU	CAAATC_UU	CAAATG_UU	CAAACA_UU	CAAACT_UU	CAAACC_UU	CAAACG_UU	CAAAGA_UU	CAAAGT_UU	CAAAGC_UU	CAAAGG_UU	CAATAA_UU	CAATAT_UU	CAATAC_UU	CAATAG_UU	CAATTA_UU	CAATTT_UU	CAATTC_UU	CAATTG_UU	CAATCA_UU	CAATCT_UU	CAATCC_UU	CAATCG_UU	CAATGA_UU	CAATGT_UU	CAATGC_UU	CAATGG_UU	CAACAA_UU	CAACAT_UU	CAACAC_UU	CAACAG_UU	CAACTA_UU	CAACTT_UU	CAACTC_UU	CAACTG_UU	CAACCA_UU	CAACCT_UU	CAACCC_UU	CAACCG_UU	CAACGA_UU	CAACGT_UU	CAACGC_UU	CAACGG_UU	CAAGAA_UU	CAAGAT_UU	CAAGAC_UU	CAAGAG_UU	CAAGTA_UU	CAAGTT_UU	CAAGTC_UU	CAAGTG_UU	CAAGCA_UU	CAAGCT_UU	CAAGCC_UU	CAAGCG_UU	CAAGGA_UU	CAAGGT_UU	CAAGGC_UU	CAAGGG_UU	CATAAA_UU	CATAAT_UU	CATAAC_UU	CATAAG_UU	CATATA_UU	CATATT_UU	CATATC_UU	CATATG_UU	CATACA_UU	CATACT_UU	CATACC_UU	CATACG_UU	CATAGA_UU	CATAGT_UU	CATAGC_UU	CATAGG_UU	CATTAA_UU	CATTAT_UU	CATTAC_UU	CATTAG_UU	CATTTA_UU	CATTTT_UU	CATTTC_UU	CATTTG_UU	CATTCA_UU	CATTCT_UU	CATTCC_UU	CATTCG_UU	CATTGA_UU	CATTGT_UU	CATTGC_UU	CATTGG_UU	CATCAA_UU	CATCAT_UU	CATCAC_UU	CATCAG_UU	CATCTA_UU	CATCTT_UU	CATCTC_UU	CATCTG_UU	CATCCA_UU	CATCCT_UU	CATCCC_UU	CATCCG_UU	CATCGA_UU	CATCGT_UU	CATCGC_UU	CATCGG_UU	CATGAA_UU	CATGAT_UU	CATGAC_UU	CATGAG_UU	CATGTA_UU	CATGTT_UU	CATGTC_UU	CATGTG_UU	CATGCA_UU	CATGCT_UU	CATGCC_UU	CATGCG_UU	CATGGA_UU	CATGGT_UU	CATGGC_UU	CATGGG_UU	CACAAA_UU	CACAAT_UU	CACAAC_UU	CACAAG_UU	CACATA_UU	CACATT_UU	CACATC_UU	CACATG_UU	CACACA_UU	CACACT_UU	CACACC_UU	CACACG_UU	CACAGA_UU	CACAGT_UU	CACAGC_UU	CACAGG_UU	CACTAA_UU	CACTAT_UU	CACTAC_UU	CACTAG_UU	CACTTA_UU	CACTTT_UU	CACTTC_UU	CACTTG_UU	CACTCA_UU	CACTCT_UU	CACTCC_UU	CACTCG_UU	CACTGA_UU	CACTGT_UU	CACTGC_UU	CACTGG_UU	CACCAA_UU	CACCAT_UU	CACCAC_UU	CACCAG_UU	CACCTA_UU	CACCTT_UU	CACCTC_UU	CACCTG_UU	CACCCA_UU	CACCCT_UU	CACCCC_UU	CACCCG_UU	CACCGA_UU	CACCGT_UU	CACCGC_UU	CACCGG_UU	CACGAA_UU	CACGAT_UU	CACGAC_UU	CACGAG_UU	CACGTA_UU	CACGTT_UU	CACGTC_UU	CACGTG_UU	CACGCA_UU	CACGCT_UU	CACGCC_UU	CACGCG_UU	CACGGA_UU	CACGGT_UU	CACGGC_UU	CACGGG_UU	CAGAAA_UU	CAGAAT_UU	CAGAAC_UU	CAGAAG_UU	CAGATA_UU	CAGATT_UU	CAGATC_UU	CAGATG_UU	CAGACA_UU	CAGACT_UU	CAGACC_UU	CAGACG_UU	CAGAGA_UU	CAGAGT_UU	CAGAGC_UU	CAGAGG_UU	CAGTAA_UU	CAGTAT_UU	CAGTAC_UU	CAGTAG_UU	CAGTTA_UU	CAGTTT_UU	CAGTTC_UU	CAGTTG_UU	CAGTCA_UU	CAGTCT_UU	CAGTCC_UU	CAGTCG_UU	CAGTGA_UU	CAGTGT_UU	CAGTGC_UU	CAGTGG_UU	CAGCAA_UU	CAGCAT_UU	CAGCAC_UU	CAGCAG_UU	CAGCTA_UU	CAGCTT_UU	CAGCTC_UU	CAGCTG_UU	CAGCCA_UU	CAGCCT_UU	CAGCCC_UU	CAGCCG_UU	CAGCGA_UU	CAGCGT_UU	CAGCGC_UU	CAGCGG_UU	CAGGAA_UU	CAGGAT_UU	CAGGAC_UU	CAGGAG_UU	CAGGTA_UU	CAGGTT_UU	CAGGTC_UU	CAGGTG_UU	CAGGCA_UU	CAGGCT_UU	CAGGCC_UU	CAGGCG_UU	CAGGGA_UU	CAGGGT_UU	CAGGGC_UU	CAGGGG_UU	CTAAAA_UU	CTAAAT_UU	CTAAAC_UU	CTAAAG_UU	CTAATA_UU	CTAATT_UU	CTAATC_UU	CTAATG_UU	CTAACA_UU	CTAACT_UU	CTAACC_UU	CTAACG_UU	CTAAGA_UU	CTAAGT_UU	CTAAGC_UU	CTAAGG_UU	CTATAA_UU	CTATAT_UU	CTATAC_UU	CTATAG_UU	CTATTA_UU	CTATTT_UU	CTATTC_UU	CTATTG_UU	CTATCA_UU	CTATCT_UU	CTATCC_UU	CTATCG_UU	CTATGA_UU	CTATGT_UU	CTATGC_UU	CTATGG_UU	CTACAA_UU	CTACAT_UU	CTACAC_UU	CTACAG_UU	CTACTA_UU	CTACTT_UU	CTACTC_UU	CTACTG_UU	CTACCA_UU	CTACCT_UU	CTACCC_UU	CTACCG_UU	CTACGA_UU	CTACGT_UU	CTACGC_UU	CTACGG_UU	CTAGAA_UU	CTAGAT_UU	CTAGAC_UU	CTAGAG_UU	CTAGTA_UU	CTAGTT_UU	CTAGTC_UU	CTAGTG_UU	CTAGCA_UU	CTAGCT_UU	CTAGCC_UU	CTAGCG_UU	CTAGGA_UU	CTAGGT_UU	CTAGGC_UU	CTAGGG_UU	CTTAAA_UU	CTTAAT_UU	CTTAAC_UU	CTTAAG_UU	CTTATA_UU	CTTATT_UU	CTTATC_UU	CTTATG_UU	CTTACA_UU	CTTACT_UU	CTTACC_UU	CTTACG_UU	CTTAGA_UU	CTTAGT_UU	CTTAGC_UU	CTTAGG_UU	CTTTAA_UU	CTTTAT_UU	CTTTAC_UU	CTTTAG_UU	CTTTTA_UU	CTTTTT_UU	CTTTTC_UU	CTTTTG_UU	CTTTCA_UU	CTTTCT_UU	CTTTCC_UU	CTTTCG_UU	CTTTGA_UU	CTTTGT_UU	CTTTGC_UU	CTTTGG_UU	CTTCAA_UU	CTTCAT_UU	CTTCAC_UU	CTTCAG_UU	CTTCTA_UU	CTTCTT_UU	CTTCTC_UU	CTTCTG_UU	CTTCCA_UU	CTTCCT_UU	CTTCCC_UU	CTTCCG_UU	CTTCGA_UU	CTTCGT_UU	CTTCGC_UU	CTTCGG_UU	CTTGAA_UU	CTTGAT_UU	CTTGAC_UU	CTTGAG_UU	CTTGTA_UU	CTTGTT_UU	CTTGTC_UU	CTTGTG_UU	CTTGCA_UU	CTTGCT_UU	CTTGCC_UU	CTTGCG_UU	CTTGGA_UU	CTTGGT_UU	CTTGGC_UU	CTTGGG_UU	CTCAAA_UU	CTCAAT_UU	CTCAAC_UU	CTCAAG_UU	CTCATA_UU	CTCATT_UU	CTCATC_UU	CTCATG_UU	CTCACA_UU	CTCACT_UU	CTCACC_UU	CTCACG_UU	CTCAGA_UU	CTCAGT_UU	CTCAGC_UU	CTCAGG_UU	CTCTAA_UU	CTCTAT_UU	CTCTAC_UU	CTCTAG_UU	CTCTTA_UU	CTCTTT_UU	CTCTTC_UU	CTCTTG_UU	CTCTCA_UU	CTCTCT_UU	CTCTCC_UU	CTCTCG_UU	CTCTGA_UU	CTCTGT_UU	CTCTGC_UU	CTCTGG_UU	CTCCAA_UU	CTCCAT_UU	CTCCAC_UU	CTCCAG_UU	CTCCTA_UU	CTCCTT_UU	CTCCTC_UU	CTCCTG_UU	CTCCCA_UU	CTCCCT_UU	CTCCCC_UU	CTCCCG_UU	CTCCGA_UU	CTCCGT_UU	CTCCGC_UU	CTCCGG_UU	CTCGAA_UU	CTCGAT_UU	CTCGAC_UU	CTCGAG_UU	CTCGTA_UU	CTCGTT_UU	CTCGTC_UU	CTCGTG_UU	CTCGCA_UU	CTCGCT_UU	CTCGCC_UU	CTCGCG_UU	CTCGGA_UU	CTCGGT_UU	CTCGGC_UU	CTCGGG_UU	CTGAAA_UU	CTGAAT_UU	CTGAAC_UU	CTGAAG_UU	CTGATA_UU	CTGATT_UU	CTGATC_UU	CTGATG_UU	CTGACA_UU	CTGACT_UU	CTGACC_UU	CTGACG_UU	CTGAGA_UU	CTGAGT_UU	CTGAGC_UU	CTGAGG_UU	CTGTAA_UU	CTGTAT_UU	CTGTAC_UU	CTGTAG_UU	CTGTTA_UU	CTGTTT_UU	CTGTTC_UU	CTGTTG_UU	CTGTCA_UU	CTGTCT_UU	CTGTCC_UU	CTGTCG_UU	CTGTGA_UU	CTGTGT_UU	CTGTGC_UU	CTGTGG_UU	CTGCAA_UU	CTGCAT_UU	CTGCAC_UU	CTGCAG_UU	CTGCTA_UU	CTGCTT_UU	CTGCTC_UU	CTGCTG_UU	CTGCCA_UU	CTGCCT_UU	CTGCCC_UU	CTGCCG_UU	CTGCGA_UU	CTGCGT_UU	CTGCGC_UU	CTGCGG_UU	CTGGAA_UU	CTGGAT_UU	CTGGAC_UU	CTGGAG_UU	CTGGTA_UU	CTGGTT_UU	CTGGTC_UU	CTGGTG_UU	CTGGCA_UU	CTGGCT_UU	CTGGCC_UU	CTGGCG_UU	CTGGGA_UU	CTGGGT_UU	CTGGGC_UU	CTGGGG_UU	CCAAAA_UU	CCAAAT_UU	CCAAAC_UU	CCAAAG_UU	CCAATA_UU	CCAATT_UU	CCAATC_UU	CCAATG_UU	CCAACA_UU	CCAACT_UU	CCAACC_UU	CCAACG_UU	CCAAGA_UU	CCAAGT_UU	CCAAGC_UU	CCAAGG_UU	CCATAA_UU	CCATAT_UU	CCATAC_UU	CCATAG_UU	CCATTA_UU	CCATTT_UU	CCATTC_UU	CCATTG_UU	CCATCA_UU	CCATCT_UU	CCATCC_UU	CCATCG_UU	CCATGA_UU	CCATGT_UU	CCATGC_UU	CCATGG_UU	CCACAA_UU	CCACAT_UU	CCACAC_UU	CCACAG_UU	CCACTA_UU	CCACTT_UU	CCACTC_UU	CCACTG_UU	CCACCA_UU	CCACCT_UU	CCACCC_UU	CCACCG_UU	CCACGA_UU	CCACGT_UU	CCACGC_UU	CCACGG_UU	CCAGAA_UU	CCAGAT_UU	CCAGAC_UU	CCAGAG_UU	CCAGTA_UU	CCAGTT_UU	CCAGTC_UU	CCAGTG_UU	CCAGCA_UU	CCAGCT_UU	CCAGCC_UU	CCAGCG_UU	CCAGGA_UU	CCAGGT_UU	CCAGGC_UU	CCAGGG_UU	CCTAAA_UU	CCTAAT_UU	CCTAAC_UU	CCTAAG_UU	CCTATA_UU	CCTATT_UU	CCTATC_UU	CCTATG_UU	CCTACA_UU	CCTACT_UU	CCTACC_UU	CCTACG_UU	CCTAGA_UU	CCTAGT_UU	CCTAGC_UU	CCTAGG_UU	CCTTAA_UU	CCTTAT_UU	CCTTAC_UU	CCTTAG_UU	CCTTTA_UU	CCTTTT_UU	CCTTTC_UU	CCTTTG_UU	CCTTCA_UU	CCTTCT_UU	CCTTCC_UU	CCTTCG_UU	CCTTGA_UU	CCTTGT_UU	CCTTGC_UU	CCTTGG_UU	CCTCAA_UU	CCTCAT_UU	CCTCAC_UU	CCTCAG_UU	CCTCTA_UU	CCTCTT_UU	CCTCTC_UU	CCTCTG_UU	CCTCCA_UU	CCTCCT_UU	CCTCCC_UU	CCTCCG_UU	CCTCGA_UU	CCTCGT_UU	CCTCGC_UU	CCTCGG_UU	CCTGAA_UU	CCTGAT_UU	CCTGAC_UU	CCTGAG_UU	CCTGTA_UU	CCTGTT_UU	CCTGTC_UU	CCTGTG_UU	CCTGCA_UU	CCTGCT_UU	CCTGCC_UU	CCTGCG_UU	CCTGGA_UU	CCTGGT_UU	CCTGGC_UU	CCTGGG_UU	CCCAAA_UU	CCCAAT_UU	CCCAAC_UU	CCCAAG_UU	CCCATA_UU	CCCATT_UU	CCCATC_UU	CCCATG_UU	CCCACA_UU	CCCACT_UU	CCCACC_UU	CCCACG_UU	CCCAGA_UU	CCCAGT_UU	CCCAGC_UU	CCCAGG_UU	CCCTAA_UU	CCCTAT_UU	CCCTAC_UU	CCCTAG_UU	CCCTTA_UU	CCCTTT_UU	CCCTTC_UU	CCCTTG_UU	CCCTCA_UU	CCCTCT_UU	CCCTCC_UU	CCCTCG_UU	CCCTGA_UU	CCCTGT_UU	CCCTGC_UU	CCCTGG_UU	CCCCAA_UU	CCCCAT_UU	CCCCAC_UU	CCCCAG_UU	CCCCTA_UU	CCCCTT_UU	CCCCTC_UU	CCCCTG_UU	CCCCCA_UU	CCCCCT_UU	CCCCCC_UU	CCCCCG_UU	CCCCGA_UU	CCCCGT_UU	CCCCGC_UU	CCCCGG_UU	CCCGAA_UU	CCCGAT_UU	CCCGAC_UU	CCCGAG_UU	CCCGTA_UU	CCCGTT_UU	CCCGTC_UU	CCCGTG_UU	CCCGCA_UU	CCCGCT_UU	CCCGCC_UU	CCCGCG_UU	CCCGGA_UU	CCCGGT_UU	CCCGGC_UU	CCCGGG_UU	CCGAAA_UU	CCGAAT_UU	CCGAAC_UU	CCGAAG_UU	CCGATA_UU	CCGATT_UU	CCGATC_UU	CCGATG_UU	CCGACA_UU	CCGACT_UU	CCGACC_UU	CCGACG_UU	CCGAGA_UU	CCGAGT_UU	CCGAGC_UU	CCGAGG_UU	CCGTAA_UU	CCGTAT_UU	CCGTAC_UU	CCGTAG_UU	CCGTTA_UU	CCGTTT_UU	CCGTTC_UU	CCGTTG_UU	CCGTCA_UU	CCGTCT_UU	CCGTCC_UU	CCGTCG_UU	CCGTGA_UU	CCGTGT_UU	CCGTGC_UU	CCGTGG_UU	CCGCAA_UU	CCGCAT_UU	CCGCAC_UU	CCGCAG_UU	CCGCTA_UU	CCGCTT_UU	CCGCTC_UU	CCGCTG_UU	CCGCCA_UU	CCGCCT_UU	CCGCCC_UU	CCGCCG_UU	CCGCGA_UU	CCGCGT_UU	CCGCGC_UU	CCGCGG_UU	CCGGAA_UU	CCGGAT_UU	CCGGAC_UU	CCGGAG_UU	CCGGTA_UU	CCGGTT_UU	CCGGTC_UU	CCGGTG_UU	CCGGCA_UU	CCGGCT_UU	CCGGCC_UU	CCGGCG_UU	CCGGGA_UU	CCGGGT_UU	CCGGGC_UU	CCGGGG_UU	CGAAAA_UU	CGAAAT_UU	CGAAAC_UU	CGAAAG_UU	CGAATA_UU	CGAATT_UU	CGAATC_UU	CGAATG_UU	CGAACA_UU	CGAACT_UU	CGAACC_UU	CGAACG_UU	CGAAGA_UU	CGAAGT_UU	CGAAGC_UU	CGAAGG_UU	CGATAA_UU	CGATAT_UU	CGATAC_UU	CGATAG_UU	CGATTA_UU	CGATTT_UU	CGATTC_UU	CGATTG_UU	CGATCA_UU	CGATCT_UU	CGATCC_UU	CGATCG_UU	CGATGA_UU	CGATGT_UU	CGATGC_UU	CGATGG_UU	CGACAA_UU	CGACAT_UU	CGACAC_UU	CGACAG_UU	CGACTA_UU	CGACTT_UU	CGACTC_UU	CGACTG_UU	CGACCA_UU	CGACCT_UU	CGACCC_UU	CGACCG_UU	CGACGA_UU	CGACGT_UU	CGACGC_UU	CGACGG_UU	CGAGAA_UU	CGAGAT_UU	CGAGAC_UU	CGAGAG_UU	CGAGTA_UU	CGAGTT_UU	CGAGTC_UU	CGAGTG_UU	CGAGCA_UU	CGAGCT_UU	CGAGCC_UU	CGAGCG_UU	CGAGGA_UU	CGAGGT_UU	CGAGGC_UU	CGAGGG_UU	CGTAAA_UU	CGTAAT_UU	CGTAAC_UU	CGTAAG_UU	CGTATA_UU	CGTATT_UU	CGTATC_UU	CGTATG_UU	CGTACA_UU	CGTACT_UU	CGTACC_UU	CGTACG_UU	CGTAGA_UU	CGTAGT_UU	CGTAGC_UU	CGTAGG_UU	CGTTAA_UU	CGTTAT_UU	CGTTAC_UU	CGTTAG_UU	CGTTTA_UU	CGTTTT_UU	CGTTTC_UU	CGTTTG_UU	CGTTCA_UU	CGTTCT_UU	CGTTCC_UU	CGTTCG_UU	CGTTGA_UU	CGTTGT_UU	CGTTGC_UU	CGTTGG_UU	CGTCAA_UU	CGTCAT_UU	CGTCAC_UU	CGTCAG_UU	CGTCTA_UU	CGTCTT_UU	CGTCTC_UU	CGTCTG_UU	CGTCCA_UU	CGTCCT_UU	CGTCCC_UU	CGTCCG_UU	CGTCGA_UU	CGTCGT_UU	CGTCGC_UU	CGTCGG_UU	CGTGAA_UU	CGTGAT_UU	CGTGAC_UU	CGTGAG_UU	CGTGTA_UU	CGTGTT_UU	CGTGTC_UU	CGTGTG_UU	CGTGCA_UU	CGTGCT_UU	CGTGCC_UU	CGTGCG_UU	CGTGGA_UU	CGTGGT_UU	CGTGGC_UU	CGTGGG_UU	CGCAAA_UU	CGCAAT_UU	CGCAAC_UU	CGCAAG_UU	CGCATA_UU	CGCATT_UU	CGCATC_UU	CGCATG_UU	CGCACA_UU	CGCACT_UU	CGCACC_UU	CGCACG_UU	CGCAGA_UU	CGCAGT_UU	CGCAGC_UU	CGCAGG_UU	CGCTAA_UU	CGCTAT_UU	CGCTAC_UU	CGCTAG_UU	CGCTTA_UU	CGCTTT_UU	CGCTTC_UU	CGCTTG_UU	CGCTCA_UU	CGCTCT_UU	CGCTCC_UU	CGCTCG_UU	CGCTGA_UU	CGCTGT_UU	CGCTGC_UU	CGCTGG_UU	CGCCAA_UU	CGCCAT_UU	CGCCAC_UU	CGCCAG_UU	CGCCTA_UU	CGCCTT_UU	CGCCTC_UU	CGCCTG_UU	CGCCCA_UU	CGCCCT_UU	CGCCCC_UU	CGCCCG_UU	CGCCGA_UU	CGCCGT_UU	CGCCGC_UU	CGCCGG_UU	CGCGAA_UU	CGCGAT_UU	CGCGAC_UU	CGCGAG_UU	CGCGTA_UU	CGCGTT_UU	CGCGTC_UU	CGCGTG_UU	CGCGCA_UU	CGCGCT_UU	CGCGCC_UU	CGCGCG_UU	CGCGGA_UU	CGCGGT_UU	CGCGGC_UU	CGCGGG_UU	CGGAAA_UU	CGGAAT_UU	CGGAAC_UU	CGGAAG_UU	CGGATA_UU	CGGATT_UU	CGGATC_UU	CGGATG_UU	CGGACA_UU	CGGACT_UU	CGGACC_UU	CGGACG_UU	CGGAGA_UU	CGGAGT_UU	CGGAGC_UU	CGGAGG_UU	CGGTAA_UU	CGGTAT_UU	CGGTAC_UU	CGGTAG_UU	CGGTTA_UU	CGGTTT_UU	CGGTTC_UU	CGGTTG_UU	CGGTCA_UU	CGGTCT_UU	CGGTCC_UU	CGGTCG_UU	CGGTGA_UU	CGGTGT_UU	CGGTGC_UU	CGGTGG_UU	CGGCAA_UU	CGGCAT_UU	CGGCAC_UU	CGGCAG_UU	CGGCTA_UU	CGGCTT_UU	CGGCTC_UU	CGGCTG_UU	CGGCCA_UU	CGGCCT_UU	CGGCCC_UU	CGGCCG_UU	CGGCGA_UU	CGGCGT_UU	CGGCGC_UU	CGGCGG_UU	CGGGAA_UU	CGGGAT_UU	CGGGAC_UU	CGGGAG_UU	CGGGTA_UU	CGGGTT_UU	CGGGTC_UU	CGGGTG_UU	CGGGCA_UU	CGGGCT_UU	CGGGCC_UU	CGGGCG_UU	CGGGGA_UU	CGGGGT_UU	CGGGGC_UU	CGGGGG_UU	GAAAAA_UU	GAAAAT_UU	GAAAAC_UU	GAAAAG_UU	GAAATA_UU	GAAATT_UU	GAAATC_UU	GAAATG_UU	GAAACA_UU	GAAACT_UU	GAAACC_UU	GAAACG_UU	GAAAGA_UU	GAAAGT_UU	GAAAGC_UU	GAAAGG_UU	GAATAA_UU	GAATAT_UU	GAATAC_UU	GAATAG_UU	GAATTA_UU	GAATTT_UU	GAATTC_UU	GAATTG_UU	GAATCA_UU	GAATCT_UU	GAATCC_UU	GAATCG_UU	GAATGA_UU	GAATGT_UU	GAATGC_UU	GAATGG_UU	GAACAA_UU	GAACAT_UU	GAACAC_UU	GAACAG_UU	GAACTA_UU	GAACTT_UU	GAACTC_UU	GAACTG_UU	GAACCA_UU	GAACCT_UU	GAACCC_UU	GAACCG_UU	GAACGA_UU	GAACGT_UU	GAACGC_UU	GAACGG_UU	GAAGAA_UU	GAAGAT_UU	GAAGAC_UU	GAAGAG_UU	GAAGTA_UU	GAAGTT_UU	GAAGTC_UU	GAAGTG_UU	GAAGCA_UU	GAAGCT_UU	GAAGCC_UU	GAAGCG_UU	GAAGGA_UU	GAAGGT_UU	GAAGGC_UU	GAAGGG_UU	GATAAA_UU	GATAAT_UU	GATAAC_UU	GATAAG_UU	GATATA_UU	GATATT_UU	GATATC_UU	GATATG_UU	GATACA_UU	GATACT_UU	GATACC_UU	GATACG_UU	GATAGA_UU	GATAGT_UU	GATAGC_UU	GATAGG_UU	GATTAA_UU	GATTAT_UU	GATTAC_UU	GATTAG_UU	GATTTA_UU	GATTTT_UU	GATTTC_UU	GATTTG_UU	GATTCA_UU	GATTCT_UU	GATTCC_UU	GATTCG_UU	GATTGA_UU	GATTGT_UU	GATTGC_UU	GATTGG_UU	GATCAA_UU	GATCAT_UU	GATCAC_UU	GATCAG_UU	GATCTA_UU	GATCTT_UU	GATCTC_UU	GATCTG_UU	GATCCA_UU	GATCCT_UU	GATCCC_UU	GATCCG_UU	GATCGA_UU	GATCGT_UU	GATCGC_UU	GATCGG_UU	GATGAA_UU	GATGAT_UU	GATGAC_UU	GATGAG_UU	GATGTA_UU	GATGTT_UU	GATGTC_UU	GATGTG_UU	GATGCA_UU	GATGCT_UU	GATGCC_UU	GATGCG_UU	GATGGA_UU	GATGGT_UU	GATGGC_UU	GATGGG_UU	GACAAA_UU	GACAAT_UU	GACAAC_UU	GACAAG_UU	GACATA_UU	GACATT_UU	GACATC_UU	GACATG_UU	GACACA_UU	GACACT_UU	GACACC_UU	GACACG_UU	GACAGA_UU	GACAGT_UU	GACAGC_UU	GACAGG_UU	GACTAA_UU	GACTAT_UU	GACTAC_UU	GACTAG_UU	GACTTA_UU	GACTTT_UU	GACTTC_UU	GACTTG_UU	GACTCA_UU	GACTCT_UU	GACTCC_UU	GACTCG_UU	GACTGA_UU	GACTGT_UU	GACTGC_UU	GACTGG_UU	GACCAA_UU	GACCAT_UU	GACCAC_UU	GACCAG_UU	GACCTA_UU	GACCTT_UU	GACCTC_UU	GACCTG_UU	GACCCA_UU	GACCCT_UU	GACCCC_UU	GACCCG_UU	GACCGA_UU	GACCGT_UU	GACCGC_UU	GACCGG_UU	GACGAA_UU	GACGAT_UU	GACGAC_UU	GACGAG_UU	GACGTA_UU	GACGTT_UU	GACGTC_UU	GACGTG_UU	GACGCA_UU	GACGCT_UU	GACGCC_UU	GACGCG_UU	GACGGA_UU	GACGGT_UU	GACGGC_UU	GACGGG_UU	GAGAAA_UU	GAGAAT_UU	GAGAAC_UU	GAGAAG_UU	GAGATA_UU	GAGATT_UU	GAGATC_UU	GAGATG_UU	GAGACA_UU	GAGACT_UU	GAGACC_UU	GAGACG_UU	GAGAGA_UU	GAGAGT_UU	GAGAGC_UU	GAGAGG_UU	GAGTAA_UU	GAGTAT_UU	GAGTAC_UU	GAGTAG_UU	GAGTTA_UU	GAGTTT_UU	GAGTTC_UU	GAGTTG_UU	GAGTCA_UU	GAGTCT_UU	GAGTCC_UU	GAGTCG_UU	GAGTGA_UU	GAGTGT_UU	GAGTGC_UU	GAGTGG_UU	GAGCAA_UU	GAGCAT_UU	GAGCAC_UU	GAGCAG_UU	GAGCTA_UU	GAGCTT_UU	GAGCTC_UU	GAGCTG_UU	GAGCCA_UU	GAGCCT_UU	GAGCCC_UU	GAGCCG_UU	GAGCGA_UU	GAGCGT_UU	GAGCGC_UU	GAGCGG_UU	GAGGAA_UU	GAGGAT_UU	GAGGAC_UU	GAGGAG_UU	GAGGTA_UU	GAGGTT_UU	GAGGTC_UU	GAGGTG_UU	GAGGCA_UU	GAGGCT_UU	GAGGCC_UU	GAGGCG_UU	GAGGGA_UU	GAGGGT_UU	GAGGGC_UU	GAGGGG_UU	GTAAAA_UU	GTAAAT_UU	GTAAAC_UU	GTAAAG_UU	GTAATA_UU	GTAATT_UU	GTAATC_UU	GTAATG_UU	GTAACA_UU	GTAACT_UU	GTAACC_UU	GTAACG_UU	GTAAGA_UU	GTAAGT_UU	GTAAGC_UU	GTAAGG_UU	GTATAA_UU	GTATAT_UU	GTATAC_UU	GTATAG_UU	GTATTA_UU	GTATTT_UU	GTATTC_UU	GTATTG_UU	GTATCA_UU	GTATCT_UU	GTATCC_UU	GTATCG_UU	GTATGA_UU	GTATGT_UU	GTATGC_UU	GTATGG_UU	GTACAA_UU	GTACAT_UU	GTACAC_UU	GTACAG_UU	GTACTA_UU	GTACTT_UU	GTACTC_UU	GTACTG_UU	GTACCA_UU	GTACCT_UU	GTACCC_UU	GTACCG_UU	GTACGA_UU	GTACGT_UU	GTACGC_UU	GTACGG_UU	GTAGAA_UU	GTAGAT_UU	GTAGAC_UU	GTAGAG_UU	GTAGTA_UU	GTAGTT_UU	GTAGTC_UU	GTAGTG_UU	GTAGCA_UU	GTAGCT_UU	GTAGCC_UU	GTAGCG_UU	GTAGGA_UU	GTAGGT_UU	GTAGGC_UU	GTAGGG_UU	GTTAAA_UU	GTTAAT_UU	GTTAAC_UU	GTTAAG_UU	GTTATA_UU	GTTATT_UU	GTTATC_UU	GTTATG_UU	GTTACA_UU	GTTACT_UU	GTTACC_UU	GTTACG_UU	GTTAGA_UU	GTTAGT_UU	GTTAGC_UU	GTTAGG_UU	GTTTAA_UU	GTTTAT_UU	GTTTAC_UU	GTTTAG_UU	GTTTTA_UU	GTTTTT_UU	GTTTTC_UU	GTTTTG_UU	GTTTCA_UU	GTTTCT_UU	GTTTCC_UU	GTTTCG_UU	GTTTGA_UU	GTTTGT_UU	GTTTGC_UU	GTTTGG_UU	GTTCAA_UU	GTTCAT_UU	GTTCAC_UU	GTTCAG_UU	GTTCTA_UU	GTTCTT_UU	GTTCTC_UU	GTTCTG_UU	GTTCCA_UU	GTTCCT_UU	GTTCCC_UU	GTTCCG_UU	GTTCGA_UU	GTTCGT_UU	GTTCGC_UU	GTTCGG_UU	GTTGAA_UU	GTTGAT_UU	GTTGAC_UU	GTTGAG_UU	GTTGTA_UU	GTTGTT_UU	GTTGTC_UU	GTTGTG_UU	GTTGCA_UU	GTTGCT_UU	GTTGCC_UU	GTTGCG_UU	GTTGGA_UU	GTTGGT_UU	GTTGGC_UU	GTTGGG_UU	GTCAAA_UU	GTCAAT_UU	GTCAAC_UU	GTCAAG_UU	GTCATA_UU	GTCATT_UU	GTCATC_UU	GTCATG_UU	GTCACA_UU	GTCACT_UU	GTCACC_UU	GTCACG_UU	GTCAGA_UU	GTCAGT_UU	GTCAGC_UU	GTCAGG_UU	GTCTAA_UU	GTCTAT_UU	GTCTAC_UU	GTCTAG_UU	GTCTTA_UU	GTCTTT_UU	GTCTTC_UU	GTCTTG_UU	GTCTCA_UU	GTCTCT_UU	GTCTCC_UU	GTCTCG_UU	GTCTGA_UU	GTCTGT_UU	GTCTGC_UU	GTCTGG_UU	GTCCAA_UU	GTCCAT_UU	GTCCAC_UU	GTCCAG_UU	GTCCTA_UU	GTCCTT_UU	GTCCTC_UU	GTCCTG_UU	GTCCCA_UU	GTCCCT_UU	GTCCCC_UU	GTCCCG_UU	GTCCGA_UU	GTCCGT_UU	GTCCGC_UU	GTCCGG_UU	GTCGAA_UU	GTCGAT_UU	GTCGAC_UU	GTCGAG_UU	GTCGTA_UU	GTCGTT_UU	GTCGTC_UU	GTCGTG_UU	GTCGCA_UU	GTCGCT_UU	GTCGCC_UU	GTCGCG_UU	GTCGGA_UU	GTCGGT_UU	GTCGGC_UU	GTCGGG_UU	GTGAAA_UU	GTGAAT_UU	GTGAAC_UU	GTGAAG_UU	GTGATA_UU	GTGATT_UU	GTGATC_UU	GTGATG_UU	GTGACA_UU	GTGACT_UU	GTGACC_UU	GTGACG_UU	GTGAGA_UU	GTGAGT_UU	GTGAGC_UU	GTGAGG_UU	GTGTAA_UU	GTGTAT_UU	GTGTAC_UU	GTGTAG_UU	GTGTTA_UU	GTGTTT_UU	GTGTTC_UU	GTGTTG_UU	GTGTCA_UU	GTGTCT_UU	GTGTCC_UU	GTGTCG_UU	GTGTGA_UU	GTGTGT_UU	GTGTGC_UU	GTGTGG_UU	GTGCAA_UU	GTGCAT_UU	GTGCAC_UU	GTGCAG_UU	GTGCTA_UU	GTGCTT_UU	GTGCTC_UU	GTGCTG_UU	GTGCCA_UU	GTGCCT_UU	GTGCCC_UU	GTGCCG_UU	GTGCGA_UU	GTGCGT_UU	GTGCGC_UU	GTGCGG_UU	GTGGAA_UU	GTGGAT_UU	GTGGAC_UU	GTGGAG_UU	GTGGTA_UU	GTGGTT_UU	GTGGTC_UU	GTGGTG_UU	GTGGCA_UU	GTGGCT_UU	GTGGCC_UU	GTGGCG_UU	GTGGGA_UU	GTGGGT_UU	GTGGGC_UU	GTGGGG_UU	GCAAAA_UU	GCAAAT_UU	GCAAAC_UU	GCAAAG_UU	GCAATA_UU	GCAATT_UU	GCAATC_UU	GCAATG_UU	GCAACA_UU	GCAACT_UU	GCAACC_UU	GCAACG_UU	GCAAGA_UU	GCAAGT_UU	GCAAGC_UU	GCAAGG_UU	GCATAA_UU	GCATAT_UU	GCATAC_UU	GCATAG_UU	GCATTA_UU	GCATTT_UU	GCATTC_UU	GCATTG_UU	GCATCA_UU	GCATCT_UU	GCATCC_UU	GCATCG_UU	GCATGA_UU	GCATGT_UU	GCATGC_UU	GCATGG_UU	GCACAA_UU	GCACAT_UU	GCACAC_UU	GCACAG_UU	GCACTA_UU	GCACTT_UU	GCACTC_UU	GCACTG_UU	GCACCA_UU	GCACCT_UU	GCACCC_UU	GCACCG_UU	GCACGA_UU	GCACGT_UU	GCACGC_UU	GCACGG_UU	GCAGAA_UU	GCAGAT_UU	GCAGAC_UU	GCAGAG_UU	GCAGTA_UU	GCAGTT_UU	GCAGTC_UU	GCAGTG_UU	GCAGCA_UU	GCAGCT_UU	GCAGCC_UU	GCAGCG_UU	GCAGGA_UU	GCAGGT_UU	GCAGGC_UU	GCAGGG_UU	GCTAAA_UU	GCTAAT_UU	GCTAAC_UU	GCTAAG_UU	GCTATA_UU	GCTATT_UU	GCTATC_UU	GCTATG_UU	GCTACA_UU	GCTACT_UU	GCTACC_UU	GCTACG_UU	GCTAGA_UU	GCTAGT_UU	GCTAGC_UU	GCTAGG_UU	GCTTAA_UU	GCTTAT_UU	GCTTAC_UU	GCTTAG_UU	GCTTTA_UU	GCTTTT_UU	GCTTTC_UU	GCTTTG_UU	GCTTCA_UU	GCTTCT_UU	GCTTCC_UU	GCTTCG_UU	GCTTGA_UU	GCTTGT_UU	GCTTGC_UU	GCTTGG_UU	GCTCAA_UU	GCTCAT_UU	GCTCAC_UU	GCTCAG_UU	GCTCTA_UU	GCTCTT_UU	GCTCTC_UU	GCTCTG_UU	GCTCCA_UU	GCTCCT_UU	GCTCCC_UU	GCTCCG_UU	GCTCGA_UU	GCTCGT_UU	GCTCGC_UU	GCTCGG_UU	GCTGAA_UU	GCTGAT_UU	GCTGAC_UU	GCTGAG_UU	GCTGTA_UU	GCTGTT_UU	GCTGTC_UU	GCTGTG_UU	GCTGCA_UU	GCTGCT_UU	GCTGCC_UU	GCTGCG_UU	GCTGGA_UU	GCTGGT_UU	GCTGGC_UU	GCTGGG_UU	GCCAAA_UU	GCCAAT_UU	GCCAAC_UU	GCCAAG_UU	GCCATA_UU	GCCATT_UU	GCCATC_UU	GCCATG_UU	GCCACA_UU	GCCACT_UU	GCCACC_UU	GCCACG_UU	GCCAGA_UU	GCCAGT_UU	GCCAGC_UU	GCCAGG_UU	GCCTAA_UU	GCCTAT_UU	GCCTAC_UU	GCCTAG_UU	GCCTTA_UU	GCCTTT_UU	GCCTTC_UU	GCCTTG_UU	GCCTCA_UU	GCCTCT_UU	GCCTCC_UU	GCCTCG_UU	GCCTGA_UU	GCCTGT_UU	GCCTGC_UU	GCCTGG_UU	GCCCAA_UU	GCCCAT_UU	GCCCAC_UU	GCCCAG_UU	GCCCTA_UU	GCCCTT_UU	GCCCTC_UU	GCCCTG_UU	GCCCCA_UU	GCCCCT_UU	GCCCCC_UU	GCCCCG_UU	GCCCGA_UU	GCCCGT_UU	GCCCGC_UU	GCCCGG_UU	GCCGAA_UU	GCCGAT_UU	GCCGAC_UU	GCCGAG_UU	GCCGTA_UU	GCCGTT_UU	GCCGTC_UU	GCCGTG_UU	GCCGCA_UU	GCCGCT_UU	GCCGCC_UU	GCCGCG_UU	GCCGGA_UU	GCCGGT_UU	GCCGGC_UU	GCCGGG_UU	GCGAAA_UU	GCGAAT_UU	GCGAAC_UU	GCGAAG_UU	GCGATA_UU	GCGATT_UU	GCGATC_UU	GCGATG_UU	GCGACA_UU	GCGACT_UU	GCGACC_UU	GCGACG_UU	GCGAGA_UU	GCGAGT_UU	GCGAGC_UU	GCGAGG_UU	GCGTAA_UU	GCGTAT_UU	GCGTAC_UU	GCGTAG_UU	GCGTTA_UU	GCGTTT_UU	GCGTTC_UU	GCGTTG_UU	GCGTCA_UU	GCGTCT_UU	GCGTCC_UU	GCGTCG_UU	GCGTGA_UU	GCGTGT_UU	GCGTGC_UU	GCGTGG_UU	GCGCAA_UU	GCGCAT_UU	GCGCAC_UU	GCGCAG_UU	GCGCTA_UU	GCGCTT_UU	GCGCTC_UU	GCGCTG_UU	GCGCCA_UU	GCGCCT_UU	GCGCCC_UU	GCGCCG_UU	GCGCGA_UU	GCGCGT_UU	GCGCGC_UU	GCGCGG_UU	GCGGAA_UU	GCGGAT_UU	GCGGAC_UU	GCGGAG_UU	GCGGTA_UU	GCGGTT_UU	GCGGTC_UU	GCGGTG_UU	GCGGCA_UU	GCGGCT_UU	GCGGCC_UU	GCGGCG_UU	GCGGGA_UU	GCGGGT_UU	GCGGGC_UU	GCGGGG_UU	GGAAAA_UU	GGAAAT_UU	GGAAAC_UU	GGAAAG_UU	GGAATA_UU	GGAATT_UU	GGAATC_UU	GGAATG_UU	GGAACA_UU	GGAACT_UU	GGAACC_UU	GGAACG_UU	GGAAGA_UU	GGAAGT_UU	GGAAGC_UU	GGAAGG_UU	GGATAA_UU	GGATAT_UU	GGATAC_UU	GGATAG_UU	GGATTA_UU	GGATTT_UU	GGATTC_UU	GGATTG_UU	GGATCA_UU	GGATCT_UU	GGATCC_UU	GGATCG_UU	GGATGA_UU	GGATGT_UU	GGATGC_UU	GGATGG_UU	GGACAA_UU	GGACAT_UU	GGACAC_UU	GGACAG_UU	GGACTA_UU	GGACTT_UU	GGACTC_UU	GGACTG_UU	GGACCA_UU	GGACCT_UU	GGACCC_UU	GGACCG_UU	GGACGA_UU	GGACGT_UU	GGACGC_UU	GGACGG_UU	GGAGAA_UU	GGAGAT_UU	GGAGAC_UU	GGAGAG_UU	GGAGTA_UU	GGAGTT_UU	GGAGTC_UU	GGAGTG_UU	GGAGCA_UU	GGAGCT_UU	GGAGCC_UU	GGAGCG_UU	GGAGGA_UU	GGAGGT_UU	GGAGGC_UU	GGAGGG_UU	GGTAAA_UU	GGTAAT_UU	GGTAAC_UU	GGTAAG_UU	GGTATA_UU	GGTATT_UU	GGTATC_UU	GGTATG_UU	GGTACA_UU	GGTACT_UU	GGTACC_UU	GGTACG_UU	GGTAGA_UU	GGTAGT_UU	GGTAGC_UU	GGTAGG_UU	GGTTAA_UU	GGTTAT_UU	GGTTAC_UU	GGTTAG_UU	GGTTTA_UU	GGTTTT_UU	GGTTTC_UU	GGTTTG_UU	GGTTCA_UU	GGTTCT_UU	GGTTCC_UU	GGTTCG_UU	GGTTGA_UU	GGTTGT_UU	GGTTGC_UU	GGTTGG_UU	GGTCAA_UU	GGTCAT_UU	GGTCAC_UU	GGTCAG_UU	GGTCTA_UU	GGTCTT_UU	GGTCTC_UU	GGTCTG_UU	GGTCCA_UU	GGTCCT_UU	GGTCCC_UU	GGTCCG_UU	GGTCGA_UU	GGTCGT_UU	GGTCGC_UU	GGTCGG_UU	GGTGAA_UU	GGTGAT_UU	GGTGAC_UU	GGTGAG_UU	GGTGTA_UU	GGTGTT_UU	GGTGTC_UU	GGTGTG_UU	GGTGCA_UU	GGTGCT_UU	GGTGCC_UU	GGTGCG_UU	GGTGGA_UU	GGTGGT_UU	GGTGGC_UU	GGTGGG_UU	GGCAAA_UU	GGCAAT_UU	GGCAAC_UU	GGCAAG_UU	GGCATA_UU	GGCATT_UU	GGCATC_UU	GGCATG_UU	GGCACA_UU	GGCACT_UU	GGCACC_UU	GGCACG_UU	GGCAGA_UU	GGCAGT_UU	GGCAGC_UU	GGCAGG_UU	GGCTAA_UU	GGCTAT_UU	GGCTAC_UU	GGCTAG_UU	GGCTTA_UU	GGCTTT_UU	GGCTTC_UU	GGCTTG_UU	GGCTCA_UU	GGCTCT_UU	GGCTCC_UU	GGCTCG_UU	GGCTGA_UU	GGCTGT_UU	GGCTGC_UU	GGCTGG_UU	GGCCAA_UU	GGCCAT_UU	GGCCAC_UU	GGCCAG_UU	GGCCTA_UU	GGCCTT_UU	GGCCTC_UU	GGCCTG_UU	GGCCCA_UU	GGCCCT_UU	GGCCCC_UU	GGCCCG_UU	GGCCGA_UU	GGCCGT_UU	GGCCGC_UU	GGCCGG_UU	GGCGAA_UU	GGCGAT_UU	GGCGAC_UU	GGCGAG_UU	GGCGTA_UU	GGCGTT_UU	GGCGTC_UU	GGCGTG_UU	GGCGCA_UU	GGCGCT_UU	GGCGCC_UU	GGCGCG_UU	GGCGGA_UU	GGCGGT_UU	GGCGGC_UU	GGCGGG_UU	GGGAAA_UU	GGGAAT_UU	GGGAAC_UU	GGGAAG_UU	GGGATA_UU	GGGATT_UU	GGGATC_UU	GGGATG_UU	GGGACA_UU	GGGACT_UU	GGGACC_UU	GGGACG_UU	GGGAGA_UU	GGGAGT_UU	GGGAGC_UU	GGGAGG_UU	GGGTAA_UU	GGGTAT_UU	GGGTAC_UU	GGGTAG_UU	GGGTTA_UU	GGGTTT_UU	GGGTTC_UU	GGGTTG_UU	GGGTCA_UU	GGGTCT_UU	GGGTCC_UU	GGGTCG_UU	GGGTGA_UU	GGGTGT_UU	GGGTGC_UU	GGGTGG_UU	GGGCAA_UU	GGGCAT_UU	GGGCAC_UU	GGGCAG_UU	GGGCTA_UU	GGGCTT_UU	GGGCTC_UU	GGGCTG_UU	GGGCCA_UU	GGGCCT_UU	GGGCCC_UU	GGGCCG_UU	GGGCGA_UU	GGGCGT_UU	GGGCGC_UU	GGGCGG_UU	GGGGAA_UU	GGGGAT_UU	GGGGAC_UU	GGGGAG_UU	GGGGTA_UU	GGGGTT_UU	GGGGTC_UU	GGGGTG_UU	GGGGCA_UU	GGGGCT_UU	GGGGCC_UU	GGGGCG_UU	GGGGGA_UU	GGGGGT_UU	GGGGGC_UU	GGGGGG_UU	AAAAAA_UD	AAAAAT_UD	AAAAAC_UD	AAAAAG_UD	AAAATA_UD	AAAATT_UD	AAAATC_UD	AAAATG_UD	AAAACA_UD	AAAACT_UD	AAAACC_UD	AAAACG_UD	AAAAGA_UD	AAAAGT_UD	AAAAGC_UD	AAAAGG_UD	AAATAA_UD	AAATAT_UD	AAATAC_UD	AAATAG_UD	AAATTA_UD	AAATTT_UD	AAATTC_UD	AAATTG_UD	AAATCA_UD	AAATCT_UD	AAATCC_UD	AAATCG_UD	AAATGA_UD	AAATGT_UD	AAATGC_UD	AAATGG_UD	AAACAA_UD	AAACAT_UD	AAACAC_UD	AAACAG_UD	AAACTA_UD	AAACTT_UD	AAACTC_UD	AAACTG_UD	AAACCA_UD	AAACCT_UD	AAACCC_UD	AAACCG_UD	AAACGA_UD	AAACGT_UD	AAACGC_UD	AAACGG_UD	AAAGAA_UD	AAAGAT_UD	AAAGAC_UD	AAAGAG_UD	AAAGTA_UD	AAAGTT_UD	AAAGTC_UD	AAAGTG_UD	AAAGCA_UD	AAAGCT_UD	AAAGCC_UD	AAAGCG_UD	AAAGGA_UD	AAAGGT_UD	AAAGGC_UD	AAAGGG_UD	AATAAA_UD	AATAAT_UD	AATAAC_UD	AATAAG_UD	AATATA_UD	AATATT_UD	AATATC_UD	AATATG_UD	AATACA_UD	AATACT_UD	AATACC_UD	AATACG_UD	AATAGA_UD	AATAGT_UD	AATAGC_UD	AATAGG_UD	AATTAA_UD	AATTAT_UD	AATTAC_UD	AATTAG_UD	AATTTA_UD	AATTTT_UD	AATTTC_UD	AATTTG_UD	AATTCA_UD	AATTCT_UD	AATTCC_UD	AATTCG_UD	AATTGA_UD	AATTGT_UD	AATTGC_UD	AATTGG_UD	AATCAA_UD	AATCAT_UD	AATCAC_UD	AATCAG_UD	AATCTA_UD	AATCTT_UD	AATCTC_UD	AATCTG_UD	AATCCA_UD	AATCCT_UD	AATCCC_UD	AATCCG_UD	AATCGA_UD	AATCGT_UD	AATCGC_UD	AATCGG_UD	AATGAA_UD	AATGAT_UD	AATGAC_UD	AATGAG_UD	AATGTA_UD	AATGTT_UD	AATGTC_UD	AATGTG_UD	AATGCA_UD	AATGCT_UD	AATGCC_UD	AATGCG_UD	AATGGA_UD	AATGGT_UD	AATGGC_UD	AATGGG_UD	AACAAA_UD	AACAAT_UD	AACAAC_UD	AACAAG_UD	AACATA_UD	AACATT_UD	AACATC_UD	AACATG_UD	AACACA_UD	AACACT_UD	AACACC_UD	AACACG_UD	AACAGA_UD	AACAGT_UD	AACAGC_UD	AACAGG_UD	AACTAA_UD	AACTAT_UD	AACTAC_UD	AACTAG_UD	AACTTA_UD	AACTTT_UD	AACTTC_UD	AACTTG_UD	AACTCA_UD	AACTCT_UD	AACTCC_UD	AACTCG_UD	AACTGA_UD	AACTGT_UD	AACTGC_UD	AACTGG_UD	AACCAA_UD	AACCAT_UD	AACCAC_UD	AACCAG_UD	AACCTA_UD	AACCTT_UD	AACCTC_UD	AACCTG_UD	AACCCA_UD	AACCCT_UD	AACCCC_UD	AACCCG_UD	AACCGA_UD	AACCGT_UD	AACCGC_UD	AACCGG_UD	AACGAA_UD	AACGAT_UD	AACGAC_UD	AACGAG_UD	AACGTA_UD	AACGTT_UD	AACGTC_UD	AACGTG_UD	AACGCA_UD	AACGCT_UD	AACGCC_UD	AACGCG_UD	AACGGA_UD	AACGGT_UD	AACGGC_UD	AACGGG_UD	AAGAAA_UD	AAGAAT_UD	AAGAAC_UD	AAGAAG_UD	AAGATA_UD	AAGATT_UD	AAGATC_UD	AAGATG_UD	AAGACA_UD	AAGACT_UD	AAGACC_UD	AAGACG_UD	AAGAGA_UD	AAGAGT_UD	AAGAGC_UD	AAGAGG_UD	AAGTAA_UD	AAGTAT_UD	AAGTAC_UD	AAGTAG_UD	AAGTTA_UD	AAGTTT_UD	AAGTTC_UD	AAGTTG_UD	AAGTCA_UD	AAGTCT_UD	AAGTCC_UD	AAGTCG_UD	AAGTGA_UD	AAGTGT_UD	AAGTGC_UD	AAGTGG_UD	AAGCAA_UD	AAGCAT_UD	AAGCAC_UD	AAGCAG_UD	AAGCTA_UD	AAGCTT_UD	AAGCTC_UD	AAGCTG_UD	AAGCCA_UD	AAGCCT_UD	AAGCCC_UD	AAGCCG_UD	AAGCGA_UD	AAGCGT_UD	AAGCGC_UD	AAGCGG_UD	AAGGAA_UD	AAGGAT_UD	AAGGAC_UD	AAGGAG_UD	AAGGTA_UD	AAGGTT_UD	AAGGTC_UD	AAGGTG_UD	AAGGCA_UD	AAGGCT_UD	AAGGCC_UD	AAGGCG_UD	AAGGGA_UD	AAGGGT_UD	AAGGGC_UD	AAGGGG_UD	ATAAAA_UD	ATAAAT_UD	ATAAAC_UD	ATAAAG_UD	ATAATA_UD	ATAATT_UD	ATAATC_UD	ATAATG_UD	ATAACA_UD	ATAACT_UD	ATAACC_UD	ATAACG_UD	ATAAGA_UD	ATAAGT_UD	ATAAGC_UD	ATAAGG_UD	ATATAA_UD	ATATAT_UD	ATATAC_UD	ATATAG_UD	ATATTA_UD	ATATTT_UD	ATATTC_UD	ATATTG_UD	ATATCA_UD	ATATCT_UD	ATATCC_UD	ATATCG_UD	ATATGA_UD	ATATGT_UD	ATATGC_UD	ATATGG_UD	ATACAA_UD	ATACAT_UD	ATACAC_UD	ATACAG_UD	ATACTA_UD	ATACTT_UD	ATACTC_UD	ATACTG_UD	ATACCA_UD	ATACCT_UD	ATACCC_UD	ATACCG_UD	ATACGA_UD	ATACGT_UD	ATACGC_UD	ATACGG_UD	ATAGAA_UD	ATAGAT_UD	ATAGAC_UD	ATAGAG_UD	ATAGTA_UD	ATAGTT_UD	ATAGTC_UD	ATAGTG_UD	ATAGCA_UD	ATAGCT_UD	ATAGCC_UD	ATAGCG_UD	ATAGGA_UD	ATAGGT_UD	ATAGGC_UD	ATAGGG_UD	ATTAAA_UD	ATTAAT_UD	ATTAAC_UD	ATTAAG_UD	ATTATA_UD	ATTATT_UD	ATTATC_UD	ATTATG_UD	ATTACA_UD	ATTACT_UD	ATTACC_UD	ATTACG_UD	ATTAGA_UD	ATTAGT_UD	ATTAGC_UD	ATTAGG_UD	ATTTAA_UD	ATTTAT_UD	ATTTAC_UD	ATTTAG_UD	ATTTTA_UD	ATTTTT_UD	ATTTTC_UD	ATTTTG_UD	ATTTCA_UD	ATTTCT_UD	ATTTCC_UD	ATTTCG_UD	ATTTGA_UD	ATTTGT_UD	ATTTGC_UD	ATTTGG_UD	ATTCAA_UD	ATTCAT_UD	ATTCAC_UD	ATTCAG_UD	ATTCTA_UD	ATTCTT_UD	ATTCTC_UD	ATTCTG_UD	ATTCCA_UD	ATTCCT_UD	ATTCCC_UD	ATTCCG_UD	ATTCGA_UD	ATTCGT_UD	ATTCGC_UD	ATTCGG_UD	ATTGAA_UD	ATTGAT_UD	ATTGAC_UD	ATTGAG_UD	ATTGTA_UD	ATTGTT_UD	ATTGTC_UD	ATTGTG_UD	ATTGCA_UD	ATTGCT_UD	ATTGCC_UD	ATTGCG_UD	ATTGGA_UD	ATTGGT_UD	ATTGGC_UD	ATTGGG_UD	ATCAAA_UD	ATCAAT_UD	ATCAAC_UD	ATCAAG_UD	ATCATA_UD	ATCATT_UD	ATCATC_UD	ATCATG_UD	ATCACA_UD	ATCACT_UD	ATCACC_UD	ATCACG_UD	ATCAGA_UD	ATCAGT_UD	ATCAGC_UD	ATCAGG_UD	ATCTAA_UD	ATCTAT_UD	ATCTAC_UD	ATCTAG_UD	ATCTTA_UD	ATCTTT_UD	ATCTTC_UD	ATCTTG_UD	ATCTCA_UD	ATCTCT_UD	ATCTCC_UD	ATCTCG_UD	ATCTGA_UD	ATCTGT_UD	ATCTGC_UD	ATCTGG_UD	ATCCAA_UD	ATCCAT_UD	ATCCAC_UD	ATCCAG_UD	ATCCTA_UD	ATCCTT_UD	ATCCTC_UD	ATCCTG_UD	ATCCCA_UD	ATCCCT_UD	ATCCCC_UD	ATCCCG_UD	ATCCGA_UD	ATCCGT_UD	ATCCGC_UD	ATCCGG_UD	ATCGAA_UD	ATCGAT_UD	ATCGAC_UD	ATCGAG_UD	ATCGTA_UD	ATCGTT_UD	ATCGTC_UD	ATCGTG_UD	ATCGCA_UD	ATCGCT_UD	ATCGCC_UD	ATCGCG_UD	ATCGGA_UD	ATCGGT_UD	ATCGGC_UD	ATCGGG_UD	ATGAAA_UD	ATGAAT_UD	ATGAAC_UD	ATGAAG_UD	ATGATA_UD	ATGATT_UD	ATGATC_UD	ATGATG_UD	ATGACA_UD	ATGACT_UD	ATGACC_UD	ATGACG_UD	ATGAGA_UD	ATGAGT_UD	ATGAGC_UD	ATGAGG_UD	ATGTAA_UD	ATGTAT_UD	ATGTAC_UD	ATGTAG_UD	ATGTTA_UD	ATGTTT_UD	ATGTTC_UD	ATGTTG_UD	ATGTCA_UD	ATGTCT_UD	ATGTCC_UD	ATGTCG_UD	ATGTGA_UD	ATGTGT_UD	ATGTGC_UD	ATGTGG_UD	ATGCAA_UD	ATGCAT_UD	ATGCAC_UD	ATGCAG_UD	ATGCTA_UD	ATGCTT_UD	ATGCTC_UD	ATGCTG_UD	ATGCCA_UD	ATGCCT_UD	ATGCCC_UD	ATGCCG_UD	ATGCGA_UD	ATGCGT_UD	ATGCGC_UD	ATGCGG_UD	ATGGAA_UD	ATGGAT_UD	ATGGAC_UD	ATGGAG_UD	ATGGTA_UD	ATGGTT_UD	ATGGTC_UD	ATGGTG_UD	ATGGCA_UD	ATGGCT_UD	ATGGCC_UD	ATGGCG_UD	ATGGGA_UD	ATGGGT_UD	ATGGGC_UD	ATGGGG_UD	ACAAAA_UD	ACAAAT_UD	ACAAAC_UD	ACAAAG_UD	ACAATA_UD	ACAATT_UD	ACAATC_UD	ACAATG_UD	ACAACA_UD	ACAACT_UD	ACAACC_UD	ACAACG_UD	ACAAGA_UD	ACAAGT_UD	ACAAGC_UD	ACAAGG_UD	ACATAA_UD	ACATAT_UD	ACATAC_UD	ACATAG_UD	ACATTA_UD	ACATTT_UD	ACATTC_UD	ACATTG_UD	ACATCA_UD	ACATCT_UD	ACATCC_UD	ACATCG_UD	ACATGA_UD	ACATGT_UD	ACATGC_UD	ACATGG_UD	ACACAA_UD	ACACAT_UD	ACACAC_UD	ACACAG_UD	ACACTA_UD	ACACTT_UD	ACACTC_UD	ACACTG_UD	ACACCA_UD	ACACCT_UD	ACACCC_UD	ACACCG_UD	ACACGA_UD	ACACGT_UD	ACACGC_UD	ACACGG_UD	ACAGAA_UD	ACAGAT_UD	ACAGAC_UD	ACAGAG_UD	ACAGTA_UD	ACAGTT_UD	ACAGTC_UD	ACAGTG_UD	ACAGCA_UD	ACAGCT_UD	ACAGCC_UD	ACAGCG_UD	ACAGGA_UD	ACAGGT_UD	ACAGGC_UD	ACAGGG_UD	ACTAAA_UD	ACTAAT_UD	ACTAAC_UD	ACTAAG_UD	ACTATA_UD	ACTATT_UD	ACTATC_UD	ACTATG_UD	ACTACA_UD	ACTACT_UD	ACTACC_UD	ACTACG_UD	ACTAGA_UD	ACTAGT_UD	ACTAGC_UD	ACTAGG_UD	ACTTAA_UD	ACTTAT_UD	ACTTAC_UD	ACTTAG_UD	ACTTTA_UD	ACTTTT_UD	ACTTTC_UD	ACTTTG_UD	ACTTCA_UD	ACTTCT_UD	ACTTCC_UD	ACTTCG_UD	ACTTGA_UD	ACTTGT_UD	ACTTGC_UD	ACTTGG_UD	ACTCAA_UD	ACTCAT_UD	ACTCAC_UD	ACTCAG_UD	ACTCTA_UD	ACTCTT_UD	ACTCTC_UD	ACTCTG_UD	ACTCCA_UD	ACTCCT_UD	ACTCCC_UD	ACTCCG_UD	ACTCGA_UD	ACTCGT_UD	ACTCGC_UD	ACTCGG_UD	ACTGAA_UD	ACTGAT_UD	ACTGAC_UD	ACTGAG_UD	ACTGTA_UD	ACTGTT_UD	ACTGTC_UD	ACTGTG_UD	ACTGCA_UD	ACTGCT_UD	ACTGCC_UD	ACTGCG_UD	ACTGGA_UD	ACTGGT_UD	ACTGGC_UD	ACTGGG_UD	ACCAAA_UD	ACCAAT_UD	ACCAAC_UD	ACCAAG_UD	ACCATA_UD	ACCATT_UD	ACCATC_UD	ACCATG_UD	ACCACA_UD	ACCACT_UD	ACCACC_UD	ACCACG_UD	ACCAGA_UD	ACCAGT_UD	ACCAGC_UD	ACCAGG_UD	ACCTAA_UD	ACCTAT_UD	ACCTAC_UD	ACCTAG_UD	ACCTTA_UD	ACCTTT_UD	ACCTTC_UD	ACCTTG_UD	ACCTCA_UD	ACCTCT_UD	ACCTCC_UD	ACCTCG_UD	ACCTGA_UD	ACCTGT_UD	ACCTGC_UD	ACCTGG_UD	ACCCAA_UD	ACCCAT_UD	ACCCAC_UD	ACCCAG_UD	ACCCTA_UD	ACCCTT_UD	ACCCTC_UD	ACCCTG_UD	ACCCCA_UD	ACCCCT_UD	ACCCCC_UD	ACCCCG_UD	ACCCGA_UD	ACCCGT_UD	ACCCGC_UD	ACCCGG_UD	ACCGAA_UD	ACCGAT_UD	ACCGAC_UD	ACCGAG_UD	ACCGTA_UD	ACCGTT_UD	ACCGTC_UD	ACCGTG_UD	ACCGCA_UD	ACCGCT_UD	ACCGCC_UD	ACCGCG_UD	ACCGGA_UD	ACCGGT_UD	ACCGGC_UD	ACCGGG_UD	ACGAAA_UD	ACGAAT_UD	ACGAAC_UD	ACGAAG_UD	ACGATA_UD	ACGATT_UD	ACGATC_UD	ACGATG_UD	ACGACA_UD	ACGACT_UD	ACGACC_UD	ACGACG_UD	ACGAGA_UD	ACGAGT_UD	ACGAGC_UD	ACGAGG_UD	ACGTAA_UD	ACGTAT_UD	ACGTAC_UD	ACGTAG_UD	ACGTTA_UD	ACGTTT_UD	ACGTTC_UD	ACGTTG_UD	ACGTCA_UD	ACGTCT_UD	ACGTCC_UD	ACGTCG_UD	ACGTGA_UD	ACGTGT_UD	ACGTGC_UD	ACGTGG_UD	ACGCAA_UD	ACGCAT_UD	ACGCAC_UD	ACGCAG_UD	ACGCTA_UD	ACGCTT_UD	ACGCTC_UD	ACGCTG_UD	ACGCCA_UD	ACGCCT_UD	ACGCCC_UD	ACGCCG_UD	ACGCGA_UD	ACGCGT_UD	ACGCGC_UD	ACGCGG_UD	ACGGAA_UD	ACGGAT_UD	ACGGAC_UD	ACGGAG_UD	ACGGTA_UD	ACGGTT_UD	ACGGTC_UD	ACGGTG_UD	ACGGCA_UD	ACGGCT_UD	ACGGCC_UD	ACGGCG_UD	ACGGGA_UD	ACGGGT_UD	ACGGGC_UD	ACGGGG_UD	AGAAAA_UD	AGAAAT_UD	AGAAAC_UD	AGAAAG_UD	AGAATA_UD	AGAATT_UD	AGAATC_UD	AGAATG_UD	AGAACA_UD	AGAACT_UD	AGAACC_UD	AGAACG_UD	AGAAGA_UD	AGAAGT_UD	AGAAGC_UD	AGAAGG_UD	AGATAA_UD	AGATAT_UD	AGATAC_UD	AGATAG_UD	AGATTA_UD	AGATTT_UD	AGATTC_UD	AGATTG_UD	AGATCA_UD	AGATCT_UD	AGATCC_UD	AGATCG_UD	AGATGA_UD	AGATGT_UD	AGATGC_UD	AGATGG_UD	AGACAA_UD	AGACAT_UD	AGACAC_UD	AGACAG_UD	AGACTA_UD	AGACTT_UD	AGACTC_UD	AGACTG_UD	AGACCA_UD	AGACCT_UD	AGACCC_UD	AGACCG_UD	AGACGA_UD	AGACGT_UD	AGACGC_UD	AGACGG_UD	AGAGAA_UD	AGAGAT_UD	AGAGAC_UD	AGAGAG_UD	AGAGTA_UD	AGAGTT_UD	AGAGTC_UD	AGAGTG_UD	AGAGCA_UD	AGAGCT_UD	AGAGCC_UD	AGAGCG_UD	AGAGGA_UD	AGAGGT_UD	AGAGGC_UD	AGAGGG_UD	AGTAAA_UD	AGTAAT_UD	AGTAAC_UD	AGTAAG_UD	AGTATA_UD	AGTATT_UD	AGTATC_UD	AGTATG_UD	AGTACA_UD	AGTACT_UD	AGTACC_UD	AGTACG_UD	AGTAGA_UD	AGTAGT_UD	AGTAGC_UD	AGTAGG_UD	AGTTAA_UD	AGTTAT_UD	AGTTAC_UD	AGTTAG_UD	AGTTTA_UD	AGTTTT_UD	AGTTTC_UD	AGTTTG_UD	AGTTCA_UD	AGTTCT_UD	AGTTCC_UD	AGTTCG_UD	AGTTGA_UD	AGTTGT_UD	AGTTGC_UD	AGTTGG_UD	AGTCAA_UD	AGTCAT_UD	AGTCAC_UD	AGTCAG_UD	AGTCTA_UD	AGTCTT_UD	AGTCTC_UD	AGTCTG_UD	AGTCCA_UD	AGTCCT_UD	AGTCCC_UD	AGTCCG_UD	AGTCGA_UD	AGTCGT_UD	AGTCGC_UD	AGTCGG_UD	AGTGAA_UD	AGTGAT_UD	AGTGAC_UD	AGTGAG_UD	AGTGTA_UD	AGTGTT_UD	AGTGTC_UD	AGTGTG_UD	AGTGCA_UD	AGTGCT_UD	AGTGCC_UD	AGTGCG_UD	AGTGGA_UD	AGTGGT_UD	AGTGGC_UD	AGTGGG_UD	AGCAAA_UD	AGCAAT_UD	AGCAAC_UD	AGCAAG_UD	AGCATA_UD	AGCATT_UD	AGCATC_UD	AGCATG_UD	AGCACA_UD	AGCACT_UD	AGCACC_UD	AGCACG_UD	AGCAGA_UD	AGCAGT_UD	AGCAGC_UD	AGCAGG_UD	AGCTAA_UD	AGCTAT_UD	AGCTAC_UD	AGCTAG_UD	AGCTTA_UD	AGCTTT_UD	AGCTTC_UD	AGCTTG_UD	AGCTCA_UD	AGCTCT_UD	AGCTCC_UD	AGCTCG_UD	AGCTGA_UD	AGCTGT_UD	AGCTGC_UD	AGCTGG_UD	AGCCAA_UD	AGCCAT_UD	AGCCAC_UD	AGCCAG_UD	AGCCTA_UD	AGCCTT_UD	AGCCTC_UD	AGCCTG_UD	AGCCCA_UD	AGCCCT_UD	AGCCCC_UD	AGCCCG_UD	AGCCGA_UD	AGCCGT_UD	AGCCGC_UD	AGCCGG_UD	AGCGAA_UD	AGCGAT_UD	AGCGAC_UD	AGCGAG_UD	AGCGTA_UD	AGCGTT_UD	AGCGTC_UD	AGCGTG_UD	AGCGCA_UD	AGCGCT_UD	AGCGCC_UD	AGCGCG_UD	AGCGGA_UD	AGCGGT_UD	AGCGGC_UD	AGCGGG_UD	AGGAAA_UD	AGGAAT_UD	AGGAAC_UD	AGGAAG_UD	AGGATA_UD	AGGATT_UD	AGGATC_UD	AGGATG_UD	AGGACA_UD	AGGACT_UD	AGGACC_UD	AGGACG_UD	AGGAGA_UD	AGGAGT_UD	AGGAGC_UD	AGGAGG_UD	AGGTAA_UD	AGGTAT_UD	AGGTAC_UD	AGGTAG_UD	AGGTTA_UD	AGGTTT_UD	AGGTTC_UD	AGGTTG_UD	AGGTCA_UD	AGGTCT_UD	AGGTCC_UD	AGGTCG_UD	AGGTGA_UD	AGGTGT_UD	AGGTGC_UD	AGGTGG_UD	AGGCAA_UD	AGGCAT_UD	AGGCAC_UD	AGGCAG_UD	AGGCTA_UD	AGGCTT_UD	AGGCTC_UD	AGGCTG_UD	AGGCCA_UD	AGGCCT_UD	AGGCCC_UD	AGGCCG_UD	AGGCGA_UD	AGGCGT_UD	AGGCGC_UD	AGGCGG_UD	AGGGAA_UD	AGGGAT_UD	AGGGAC_UD	AGGGAG_UD	AGGGTA_UD	AGGGTT_UD	AGGGTC_UD	AGGGTG_UD	AGGGCA_UD	AGGGCT_UD	AGGGCC_UD	AGGGCG_UD	AGGGGA_UD	AGGGGT_UD	AGGGGC_UD	AGGGGG_UD	TAAAAA_UD	TAAAAT_UD	TAAAAC_UD	TAAAAG_UD	TAAATA_UD	TAAATT_UD	TAAATC_UD	TAAATG_UD	TAAACA_UD	TAAACT_UD	TAAACC_UD	TAAACG_UD	TAAAGA_UD	TAAAGT_UD	TAAAGC_UD	TAAAGG_UD	TAATAA_UD	TAATAT_UD	TAATAC_UD	TAATAG_UD	TAATTA_UD	TAATTT_UD	TAATTC_UD	TAATTG_UD	TAATCA_UD	TAATCT_UD	TAATCC_UD	TAATCG_UD	TAATGA_UD	TAATGT_UD	TAATGC_UD	TAATGG_UD	TAACAA_UD	TAACAT_UD	TAACAC_UD	TAACAG_UD	TAACTA_UD	TAACTT_UD	TAACTC_UD	TAACTG_UD	TAACCA_UD	TAACCT_UD	TAACCC_UD	TAACCG_UD	TAACGA_UD	TAACGT_UD	TAACGC_UD	TAACGG_UD	TAAGAA_UD	TAAGAT_UD	TAAGAC_UD	TAAGAG_UD	TAAGTA_UD	TAAGTT_UD	TAAGTC_UD	TAAGTG_UD	TAAGCA_UD	TAAGCT_UD	TAAGCC_UD	TAAGCG_UD	TAAGGA_UD	TAAGGT_UD	TAAGGC_UD	TAAGGG_UD	TATAAA_UD	TATAAT_UD	TATAAC_UD	TATAAG_UD	TATATA_UD	TATATT_UD	TATATC_UD	TATATG_UD	TATACA_UD	TATACT_UD	TATACC_UD	TATACG_UD	TATAGA_UD	TATAGT_UD	TATAGC_UD	TATAGG_UD	TATTAA_UD	TATTAT_UD	TATTAC_UD	TATTAG_UD	TATTTA_UD	TATTTT_UD	TATTTC_UD	TATTTG_UD	TATTCA_UD	TATTCT_UD	TATTCC_UD	TATTCG_UD	TATTGA_UD	TATTGT_UD	TATTGC_UD	TATTGG_UD	TATCAA_UD	TATCAT_UD	TATCAC_UD	TATCAG_UD	TATCTA_UD	TATCTT_UD	TATCTC_UD	TATCTG_UD	TATCCA_UD	TATCCT_UD	TATCCC_UD	TATCCG_UD	TATCGA_UD	TATCGT_UD	TATCGC_UD	TATCGG_UD	TATGAA_UD	TATGAT_UD	TATGAC_UD	TATGAG_UD	TATGTA_UD	TATGTT_UD	TATGTC_UD	TATGTG_UD	TATGCA_UD	TATGCT_UD	TATGCC_UD	TATGCG_UD	TATGGA_UD	TATGGT_UD	TATGGC_UD	TATGGG_UD	TACAAA_UD	TACAAT_UD	TACAAC_UD	TACAAG_UD	TACATA_UD	TACATT_UD	TACATC_UD	TACATG_UD	TACACA_UD	TACACT_UD	TACACC_UD	TACACG_UD	TACAGA_UD	TACAGT_UD	TACAGC_UD	TACAGG_UD	TACTAA_UD	TACTAT_UD	TACTAC_UD	TACTAG_UD	TACTTA_UD	TACTTT_UD	TACTTC_UD	TACTTG_UD	TACTCA_UD	TACTCT_UD	TACTCC_UD	TACTCG_UD	TACTGA_UD	TACTGT_UD	TACTGC_UD	TACTGG_UD	TACCAA_UD	TACCAT_UD	TACCAC_UD	TACCAG_UD	TACCTA_UD	TACCTT_UD	TACCTC_UD	TACCTG_UD	TACCCA_UD	TACCCT_UD	TACCCC_UD	TACCCG_UD	TACCGA_UD	TACCGT_UD	TACCGC_UD	TACCGG_UD	TACGAA_UD	TACGAT_UD	TACGAC_UD	TACGAG_UD	TACGTA_UD	TACGTT_UD	TACGTC_UD	TACGTG_UD	TACGCA_UD	TACGCT_UD	TACGCC_UD	TACGCG_UD	TACGGA_UD	TACGGT_UD	TACGGC_UD	TACGGG_UD	TAGAAA_UD	TAGAAT_UD	TAGAAC_UD	TAGAAG_UD	TAGATA_UD	TAGATT_UD	TAGATC_UD	TAGATG_UD	TAGACA_UD	TAGACT_UD	TAGACC_UD	TAGACG_UD	TAGAGA_UD	TAGAGT_UD	TAGAGC_UD	TAGAGG_UD	TAGTAA_UD	TAGTAT_UD	TAGTAC_UD	TAGTAG_UD	TAGTTA_UD	TAGTTT_UD	TAGTTC_UD	TAGTTG_UD	TAGTCA_UD	TAGTCT_UD	TAGTCC_UD	TAGTCG_UD	TAGTGA_UD	TAGTGT_UD	TAGTGC_UD	TAGTGG_UD	TAGCAA_UD	TAGCAT_UD	TAGCAC_UD	TAGCAG_UD	TAGCTA_UD	TAGCTT_UD	TAGCTC_UD	TAGCTG_UD	TAGCCA_UD	TAGCCT_UD	TAGCCC_UD	TAGCCG_UD	TAGCGA_UD	TAGCGT_UD	TAGCGC_UD	TAGCGG_UD	TAGGAA_UD	TAGGAT_UD	TAGGAC_UD	TAGGAG_UD	TAGGTA_UD	TAGGTT_UD	TAGGTC_UD	TAGGTG_UD	TAGGCA_UD	TAGGCT_UD	TAGGCC_UD	TAGGCG_UD	TAGGGA_UD	TAGGGT_UD	TAGGGC_UD	TAGGGG_UD	TTAAAA_UD	TTAAAT_UD	TTAAAC_UD	TTAAAG_UD	TTAATA_UD	TTAATT_UD	TTAATC_UD	TTAATG_UD	TTAACA_UD	TTAACT_UD	TTAACC_UD	TTAACG_UD	TTAAGA_UD	TTAAGT_UD	TTAAGC_UD	TTAAGG_UD	TTATAA_UD	TTATAT_UD	TTATAC_UD	TTATAG_UD	TTATTA_UD	TTATTT_UD	TTATTC_UD	TTATTG_UD	TTATCA_UD	TTATCT_UD	TTATCC_UD	TTATCG_UD	TTATGA_UD	TTATGT_UD	TTATGC_UD	TTATGG_UD	TTACAA_UD	TTACAT_UD	TTACAC_UD	TTACAG_UD	TTACTA_UD	TTACTT_UD	TTACTC_UD	TTACTG_UD	TTACCA_UD	TTACCT_UD	TTACCC_UD	TTACCG_UD	TTACGA_UD	TTACGT_UD	TTACGC_UD	TTACGG_UD	TTAGAA_UD	TTAGAT_UD	TTAGAC_UD	TTAGAG_UD	TTAGTA_UD	TTAGTT_UD	TTAGTC_UD	TTAGTG_UD	TTAGCA_UD	TTAGCT_UD	TTAGCC_UD	TTAGCG_UD	TTAGGA_UD	TTAGGT_UD	TTAGGC_UD	TTAGGG_UD	TTTAAA_UD	TTTAAT_UD	TTTAAC_UD	TTTAAG_UD	TTTATA_UD	TTTATT_UD	TTTATC_UD	TTTATG_UD	TTTACA_UD	TTTACT_UD	TTTACC_UD	TTTACG_UD	TTTAGA_UD	TTTAGT_UD	TTTAGC_UD	TTTAGG_UD	TTTTAA_UD	TTTTAT_UD	TTTTAC_UD	TTTTAG_UD	TTTTTA_UD	TTTTTT_UD	TTTTTC_UD	TTTTTG_UD	TTTTCA_UD	TTTTCT_UD	TTTTCC_UD	TTTTCG_UD	TTTTGA_UD	TTTTGT_UD	TTTTGC_UD	TTTTGG_UD	TTTCAA_UD	TTTCAT_UD	TTTCAC_UD	TTTCAG_UD	TTTCTA_UD	TTTCTT_UD	TTTCTC_UD	TTTCTG_UD	TTTCCA_UD	TTTCCT_UD	TTTCCC_UD	TTTCCG_UD	TTTCGA_UD	TTTCGT_UD	TTTCGC_UD	TTTCGG_UD	TTTGAA_UD	TTTGAT_UD	TTTGAC_UD	TTTGAG_UD	TTTGTA_UD	TTTGTT_UD	TTTGTC_UD	TTTGTG_UD	TTTGCA_UD	TTTGCT_UD	TTTGCC_UD	TTTGCG_UD	TTTGGA_UD	TTTGGT_UD	TTTGGC_UD	TTTGGG_UD	TTCAAA_UD	TTCAAT_UD	TTCAAC_UD	TTCAAG_UD	TTCATA_UD	TTCATT_UD	TTCATC_UD	TTCATG_UD	TTCACA_UD	TTCACT_UD	TTCACC_UD	TTCACG_UD	TTCAGA_UD	TTCAGT_UD	TTCAGC_UD	TTCAGG_UD	TTCTAA_UD	TTCTAT_UD	TTCTAC_UD	TTCTAG_UD	TTCTTA_UD	TTCTTT_UD	TTCTTC_UD	TTCTTG_UD	TTCTCA_UD	TTCTCT_UD	TTCTCC_UD	TTCTCG_UD	TTCTGA_UD	TTCTGT_UD	TTCTGC_UD	TTCTGG_UD	TTCCAA_UD	TTCCAT_UD	TTCCAC_UD	TTCCAG_UD	TTCCTA_UD	TTCCTT_UD	TTCCTC_UD	TTCCTG_UD	TTCCCA_UD	TTCCCT_UD	TTCCCC_UD	TTCCCG_UD	TTCCGA_UD	TTCCGT_UD	TTCCGC_UD	TTCCGG_UD	TTCGAA_UD	TTCGAT_UD	TTCGAC_UD	TTCGAG_UD	TTCGTA_UD	TTCGTT_UD	TTCGTC_UD	TTCGTG_UD	TTCGCA_UD	TTCGCT_UD	TTCGCC_UD	TTCGCG_UD	TTCGGA_UD	TTCGGT_UD	TTCGGC_UD	TTCGGG_UD	TTGAAA_UD	TTGAAT_UD	TTGAAC_UD	TTGAAG_UD	TTGATA_UD	TTGATT_UD	TTGATC_UD	TTGATG_UD	TTGACA_UD	TTGACT_UD	TTGACC_UD	TTGACG_UD	TTGAGA_UD	TTGAGT_UD	TTGAGC_UD	TTGAGG_UD	TTGTAA_UD	TTGTAT_UD	TTGTAC_UD	TTGTAG_UD	TTGTTA_UD	TTGTTT_UD	TTGTTC_UD	TTGTTG_UD	TTGTCA_UD	TTGTCT_UD	TTGTCC_UD	TTGTCG_UD	TTGTGA_UD	TTGTGT_UD	TTGTGC_UD	TTGTGG_UD	TTGCAA_UD	TTGCAT_UD	TTGCAC_UD	TTGCAG_UD	TTGCTA_UD	TTGCTT_UD	TTGCTC_UD	TTGCTG_UD	TTGCCA_UD	TTGCCT_UD	TTGCCC_UD	TTGCCG_UD	TTGCGA_UD	TTGCGT_UD	TTGCGC_UD	TTGCGG_UD	TTGGAA_UD	TTGGAT_UD	TTGGAC_UD	TTGGAG_UD	TTGGTA_UD	TTGGTT_UD	TTGGTC_UD	TTGGTG_UD	TTGGCA_UD	TTGGCT_UD	TTGGCC_UD	TTGGCG_UD	TTGGGA_UD	TTGGGT_UD	TTGGGC_UD	TTGGGG_UD	TCAAAA_UD	TCAAAT_UD	TCAAAC_UD	TCAAAG_UD	TCAATA_UD	TCAATT_UD	TCAATC_UD	TCAATG_UD	TCAACA_UD	TCAACT_UD	TCAACC_UD	TCAACG_UD	TCAAGA_UD	TCAAGT_UD	TCAAGC_UD	TCAAGG_UD	TCATAA_UD	TCATAT_UD	TCATAC_UD	TCATAG_UD	TCATTA_UD	TCATTT_UD	TCATTC_UD	TCATTG_UD	TCATCA_UD	TCATCT_UD	TCATCC_UD	TCATCG_UD	TCATGA_UD	TCATGT_UD	TCATGC_UD	TCATGG_UD	TCACAA_UD	TCACAT_UD	TCACAC_UD	TCACAG_UD	TCACTA_UD	TCACTT_UD	TCACTC_UD	TCACTG_UD	TCACCA_UD	TCACCT_UD	TCACCC_UD	TCACCG_UD	TCACGA_UD	TCACGT_UD	TCACGC_UD	TCACGG_UD	TCAGAA_UD	TCAGAT_UD	TCAGAC_UD	TCAGAG_UD	TCAGTA_UD	TCAGTT_UD	TCAGTC_UD	TCAGTG_UD	TCAGCA_UD	TCAGCT_UD	TCAGCC_UD	TCAGCG_UD	TCAGGA_UD	TCAGGT_UD	TCAGGC_UD	TCAGGG_UD	TCTAAA_UD	TCTAAT_UD	TCTAAC_UD	TCTAAG_UD	TCTATA_UD	TCTATT_UD	TCTATC_UD	TCTATG_UD	TCTACA_UD	TCTACT_UD	TCTACC_UD	TCTACG_UD	TCTAGA_UD	TCTAGT_UD	TCTAGC_UD	TCTAGG_UD	TCTTAA_UD	TCTTAT_UD	TCTTAC_UD	TCTTAG_UD	TCTTTA_UD	TCTTTT_UD	TCTTTC_UD	TCTTTG_UD	TCTTCA_UD	TCTTCT_UD	TCTTCC_UD	TCTTCG_UD	TCTTGA_UD	TCTTGT_UD	TCTTGC_UD	TCTTGG_UD	TCTCAA_UD	TCTCAT_UD	TCTCAC_UD	TCTCAG_UD	TCTCTA_UD	TCTCTT_UD	TCTCTC_UD	TCTCTG_UD	TCTCCA_UD	TCTCCT_UD	TCTCCC_UD	TCTCCG_UD	TCTCGA_UD	TCTCGT_UD	TCTCGC_UD	TCTCGG_UD	TCTGAA_UD	TCTGAT_UD	TCTGAC_UD	TCTGAG_UD	TCTGTA_UD	TCTGTT_UD	TCTGTC_UD	TCTGTG_UD	TCTGCA_UD	TCTGCT_UD	TCTGCC_UD	TCTGCG_UD	TCTGGA_UD	TCTGGT_UD	TCTGGC_UD	TCTGGG_UD	TCCAAA_UD	TCCAAT_UD	TCCAAC_UD	TCCAAG_UD	TCCATA_UD	TCCATT_UD	TCCATC_UD	TCCATG_UD	TCCACA_UD	TCCACT_UD	TCCACC_UD	TCCACG_UD	TCCAGA_UD	TCCAGT_UD	TCCAGC_UD	TCCAGG_UD	TCCTAA_UD	TCCTAT_UD	TCCTAC_UD	TCCTAG_UD	TCCTTA_UD	TCCTTT_UD	TCCTTC_UD	TCCTTG_UD	TCCTCA_UD	TCCTCT_UD	TCCTCC_UD	TCCTCG_UD	TCCTGA_UD	TCCTGT_UD	TCCTGC_UD	TCCTGG_UD	TCCCAA_UD	TCCCAT_UD	TCCCAC_UD	TCCCAG_UD	TCCCTA_UD	TCCCTT_UD	TCCCTC_UD	TCCCTG_UD	TCCCCA_UD	TCCCCT_UD	TCCCCC_UD	TCCCCG_UD	TCCCGA_UD	TCCCGT_UD	TCCCGC_UD	TCCCGG_UD	TCCGAA_UD	TCCGAT_UD	TCCGAC_UD	TCCGAG_UD	TCCGTA_UD	TCCGTT_UD	TCCGTC_UD	TCCGTG_UD	TCCGCA_UD	TCCGCT_UD	TCCGCC_UD	TCCGCG_UD	TCCGGA_UD	TCCGGT_UD	TCCGGC_UD	TCCGGG_UD	TCGAAA_UD	TCGAAT_UD	TCGAAC_UD	TCGAAG_UD	TCGATA_UD	TCGATT_UD	TCGATC_UD	TCGATG_UD	TCGACA_UD	TCGACT_UD	TCGACC_UD	TCGACG_UD	TCGAGA_UD	TCGAGT_UD	TCGAGC_UD	TCGAGG_UD	TCGTAA_UD	TCGTAT_UD	TCGTAC_UD	TCGTAG_UD	TCGTTA_UD	TCGTTT_UD	TCGTTC_UD	TCGTTG_UD	TCGTCA_UD	TCGTCT_UD	TCGTCC_UD	TCGTCG_UD	TCGTGA_UD	TCGTGT_UD	TCGTGC_UD	TCGTGG_UD	TCGCAA_UD	TCGCAT_UD	TCGCAC_UD	TCGCAG_UD	TCGCTA_UD	TCGCTT_UD	TCGCTC_UD	TCGCTG_UD	TCGCCA_UD	TCGCCT_UD	TCGCCC_UD	TCGCCG_UD	TCGCGA_UD	TCGCGT_UD	TCGCGC_UD	TCGCGG_UD	TCGGAA_UD	TCGGAT_UD	TCGGAC_UD	TCGGAG_UD	TCGGTA_UD	TCGGTT_UD	TCGGTC_UD	TCGGTG_UD	TCGGCA_UD	TCGGCT_UD	TCGGCC_UD	TCGGCG_UD	TCGGGA_UD	TCGGGT_UD	TCGGGC_UD	TCGGGG_UD	TGAAAA_UD	TGAAAT_UD	TGAAAC_UD	TGAAAG_UD	TGAATA_UD	TGAATT_UD	TGAATC_UD	TGAATG_UD	TGAACA_UD	TGAACT_UD	TGAACC_UD	TGAACG_UD	TGAAGA_UD	TGAAGT_UD	TGAAGC_UD	TGAAGG_UD	TGATAA_UD	TGATAT_UD	TGATAC_UD	TGATAG_UD	TGATTA_UD	TGATTT_UD	TGATTC_UD	TGATTG_UD	TGATCA_UD	TGATCT_UD	TGATCC_UD	TGATCG_UD	TGATGA_UD	TGATGT_UD	TGATGC_UD	TGATGG_UD	TGACAA_UD	TGACAT_UD	TGACAC_UD	TGACAG_UD	TGACTA_UD	TGACTT_UD	TGACTC_UD	TGACTG_UD	TGACCA_UD	TGACCT_UD	TGACCC_UD	TGACCG_UD	TGACGA_UD	TGACGT_UD	TGACGC_UD	TGACGG_UD	TGAGAA_UD	TGAGAT_UD	TGAGAC_UD	TGAGAG_UD	TGAGTA_UD	TGAGTT_UD	TGAGTC_UD	TGAGTG_UD	TGAGCA_UD	TGAGCT_UD	TGAGCC_UD	TGAGCG_UD	TGAGGA_UD	TGAGGT_UD	TGAGGC_UD	TGAGGG_UD	TGTAAA_UD	TGTAAT_UD	TGTAAC_UD	TGTAAG_UD	TGTATA_UD	TGTATT_UD	TGTATC_UD	TGTATG_UD	TGTACA_UD	TGTACT_UD	TGTACC_UD	TGTACG_UD	TGTAGA_UD	TGTAGT_UD	TGTAGC_UD	TGTAGG_UD	TGTTAA_UD	TGTTAT_UD	TGTTAC_UD	TGTTAG_UD	TGTTTA_UD	TGTTTT_UD	TGTTTC_UD	TGTTTG_UD	TGTTCA_UD	TGTTCT_UD	TGTTCC_UD	TGTTCG_UD	TGTTGA_UD	TGTTGT_UD	TGTTGC_UD	TGTTGG_UD	TGTCAA_UD	TGTCAT_UD	TGTCAC_UD	TGTCAG_UD	TGTCTA_UD	TGTCTT_UD	TGTCTC_UD	TGTCTG_UD	TGTCCA_UD	TGTCCT_UD	TGTCCC_UD	TGTCCG_UD	TGTCGA_UD	TGTCGT_UD	TGTCGC_UD	TGTCGG_UD	TGTGAA_UD	TGTGAT_UD	TGTGAC_UD	TGTGAG_UD	TGTGTA_UD	TGTGTT_UD	TGTGTC_UD	TGTGTG_UD	TGTGCA_UD	TGTGCT_UD	TGTGCC_UD	TGTGCG_UD	TGTGGA_UD	TGTGGT_UD	TGTGGC_UD	TGTGGG_UD	TGCAAA_UD	TGCAAT_UD	TGCAAC_UD	TGCAAG_UD	TGCATA_UD	TGCATT_UD	TGCATC_UD	TGCATG_UD	TGCACA_UD	TGCACT_UD	TGCACC_UD	TGCACG_UD	TGCAGA_UD	TGCAGT_UD	TGCAGC_UD	TGCAGG_UD	TGCTAA_UD	TGCTAT_UD	TGCTAC_UD	TGCTAG_UD	TGCTTA_UD	TGCTTT_UD	TGCTTC_UD	TGCTTG_UD	TGCTCA_UD	TGCTCT_UD	TGCTCC_UD	TGCTCG_UD	TGCTGA_UD	TGCTGT_UD	TGCTGC_UD	TGCTGG_UD	TGCCAA_UD	TGCCAT_UD	TGCCAC_UD	TGCCAG_UD	TGCCTA_UD	TGCCTT_UD	TGCCTC_UD	TGCCTG_UD	TGCCCA_UD	TGCCCT_UD	TGCCCC_UD	TGCCCG_UD	TGCCGA_UD	TGCCGT_UD	TGCCGC_UD	TGCCGG_UD	TGCGAA_UD	TGCGAT_UD	TGCGAC_UD	TGCGAG_UD	TGCGTA_UD	TGCGTT_UD	TGCGTC_UD	TGCGTG_UD	TGCGCA_UD	TGCGCT_UD	TGCGCC_UD	TGCGCG_UD	TGCGGA_UD	TGCGGT_UD	TGCGGC_UD	TGCGGG_UD	TGGAAA_UD	TGGAAT_UD	TGGAAC_UD	TGGAAG_UD	TGGATA_UD	TGGATT_UD	TGGATC_UD	TGGATG_UD	TGGACA_UD	TGGACT_UD	TGGACC_UD	TGGACG_UD	TGGAGA_UD	TGGAGT_UD	TGGAGC_UD	TGGAGG_UD	TGGTAA_UD	TGGTAT_UD	TGGTAC_UD	TGGTAG_UD	TGGTTA_UD	TGGTTT_UD	TGGTTC_UD	TGGTTG_UD	TGGTCA_UD	TGGTCT_UD	TGGTCC_UD	TGGTCG_UD	TGGTGA_UD	TGGTGT_UD	TGGTGC_UD	TGGTGG_UD	TGGCAA_UD	TGGCAT_UD	TGGCAC_UD	TGGCAG_UD	TGGCTA_UD	TGGCTT_UD	TGGCTC_UD	TGGCTG_UD	TGGCCA_UD	TGGCCT_UD	TGGCCC_UD	TGGCCG_UD	TGGCGA_UD	TGGCGT_UD	TGGCGC_UD	TGGCGG_UD	TGGGAA_UD	TGGGAT_UD	TGGGAC_UD	TGGGAG_UD	TGGGTA_UD	TGGGTT_UD	TGGGTC_UD	TGGGTG_UD	TGGGCA_UD	TGGGCT_UD	TGGGCC_UD	TGGGCG_UD	TGGGGA_UD	TGGGGT_UD	TGGGGC_UD	TGGGGG_UD	CAAAAA_UD	CAAAAT_UD	CAAAAC_UD	CAAAAG_UD	CAAATA_UD	CAAATT_UD	CAAATC_UD	CAAATG_UD	CAAACA_UD	CAAACT_UD	CAAACC_UD	CAAACG_UD	CAAAGA_UD	CAAAGT_UD	CAAAGC_UD	CAAAGG_UD	CAATAA_UD	CAATAT_UD	CAATAC_UD	CAATAG_UD	CAATTA_UD	CAATTT_UD	CAATTC_UD	CAATTG_UD	CAATCA_UD	CAATCT_UD	CAATCC_UD	CAATCG_UD	CAATGA_UD	CAATGT_UD	CAATGC_UD	CAATGG_UD	CAACAA_UD	CAACAT_UD	CAACAC_UD	CAACAG_UD	CAACTA_UD	CAACTT_UD	CAACTC_UD	CAACTG_UD	CAACCA_UD	CAACCT_UD	CAACCC_UD	CAACCG_UD	CAACGA_UD	CAACGT_UD	CAACGC_UD	CAACGG_UD	CAAGAA_UD	CAAGAT_UD	CAAGAC_UD	CAAGAG_UD	CAAGTA_UD	CAAGTT_UD	CAAGTC_UD	CAAGTG_UD	CAAGCA_UD	CAAGCT_UD	CAAGCC_UD	CAAGCG_UD	CAAGGA_UD	CAAGGT_UD	CAAGGC_UD	CAAGGG_UD	CATAAA_UD	CATAAT_UD	CATAAC_UD	CATAAG_UD	CATATA_UD	CATATT_UD	CATATC_UD	CATATG_UD	CATACA_UD	CATACT_UD	CATACC_UD	CATACG_UD	CATAGA_UD	CATAGT_UD	CATAGC_UD	CATAGG_UD	CATTAA_UD	CATTAT_UD	CATTAC_UD	CATTAG_UD	CATTTA_UD	CATTTT_UD	CATTTC_UD	CATTTG_UD	CATTCA_UD	CATTCT_UD	CATTCC_UD	CATTCG_UD	CATTGA_UD	CATTGT_UD	CATTGC_UD	CATTGG_UD	CATCAA_UD	CATCAT_UD	CATCAC_UD	CATCAG_UD	CATCTA_UD	CATCTT_UD	CATCTC_UD	CATCTG_UD	CATCCA_UD	CATCCT_UD	CATCCC_UD	CATCCG_UD	CATCGA_UD	CATCGT_UD	CATCGC_UD	CATCGG_UD	CATGAA_UD	CATGAT_UD	CATGAC_UD	CATGAG_UD	CATGTA_UD	CATGTT_UD	CATGTC_UD	CATGTG_UD	CATGCA_UD	CATGCT_UD	CATGCC_UD	CATGCG_UD	CATGGA_UD	CATGGT_UD	CATGGC_UD	CATGGG_UD	CACAAA_UD	CACAAT_UD	CACAAC_UD	CACAAG_UD	CACATA_UD	CACATT_UD	CACATC_UD	CACATG_UD	CACACA_UD	CACACT_UD	CACACC_UD	CACACG_UD	CACAGA_UD	CACAGT_UD	CACAGC_UD	CACAGG_UD	CACTAA_UD	CACTAT_UD	CACTAC_UD	CACTAG_UD	CACTTA_UD	CACTTT_UD	CACTTC_UD	CACTTG_UD	CACTCA_UD	CACTCT_UD	CACTCC_UD	CACTCG_UD	CACTGA_UD	CACTGT_UD	CACTGC_UD	CACTGG_UD	CACCAA_UD	CACCAT_UD	CACCAC_UD	CACCAG_UD	CACCTA_UD	CACCTT_UD	CACCTC_UD	CACCTG_UD	CACCCA_UD	CACCCT_UD	CACCCC_UD	CACCCG_UD	CACCGA_UD	CACCGT_UD	CACCGC_UD	CACCGG_UD	CACGAA_UD	CACGAT_UD	CACGAC_UD	CACGAG_UD	CACGTA_UD	CACGTT_UD	CACGTC_UD	CACGTG_UD	CACGCA_UD	CACGCT_UD	CACGCC_UD	CACGCG_UD	CACGGA_UD	CACGGT_UD	CACGGC_UD	CACGGG_UD	CAGAAA_UD	CAGAAT_UD	CAGAAC_UD	CAGAAG_UD	CAGATA_UD	CAGATT_UD	CAGATC_UD	CAGATG_UD	CAGACA_UD	CAGACT_UD	CAGACC_UD	CAGACG_UD	CAGAGA_UD	CAGAGT_UD	CAGAGC_UD	CAGAGG_UD	CAGTAA_UD	CAGTAT_UD	CAGTAC_UD	CAGTAG_UD	CAGTTA_UD	CAGTTT_UD	CAGTTC_UD	CAGTTG_UD	CAGTCA_UD	CAGTCT_UD	CAGTCC_UD	CAGTCG_UD	CAGTGA_UD	CAGTGT_UD	CAGTGC_UD	CAGTGG_UD	CAGCAA_UD	CAGCAT_UD	CAGCAC_UD	CAGCAG_UD	CAGCTA_UD	CAGCTT_UD	CAGCTC_UD	CAGCTG_UD	CAGCCA_UD	CAGCCT_UD	CAGCCC_UD	CAGCCG_UD	CAGCGA_UD	CAGCGT_UD	CAGCGC_UD	CAGCGG_UD	CAGGAA_UD	CAGGAT_UD	CAGGAC_UD	CAGGAG_UD	CAGGTA_UD	CAGGTT_UD	CAGGTC_UD	CAGGTG_UD	CAGGCA_UD	CAGGCT_UD	CAGGCC_UD	CAGGCG_UD	CAGGGA_UD	CAGGGT_UD	CAGGGC_UD	CAGGGG_UD	CTAAAA_UD	CTAAAT_UD	CTAAAC_UD	CTAAAG_UD	CTAATA_UD	CTAATT_UD	CTAATC_UD	CTAATG_UD	CTAACA_UD	CTAACT_UD	CTAACC_UD	CTAACG_UD	CTAAGA_UD	CTAAGT_UD	CTAAGC_UD	CTAAGG_UD	CTATAA_UD	CTATAT_UD	CTATAC_UD	CTATAG_UD	CTATTA_UD	CTATTT_UD	CTATTC_UD	CTATTG_UD	CTATCA_UD	CTATCT_UD	CTATCC_UD	CTATCG_UD	CTATGA_UD	CTATGT_UD	CTATGC_UD	CTATGG_UD	CTACAA_UD	CTACAT_UD	CTACAC_UD	CTACAG_UD	CTACTA_UD	CTACTT_UD	CTACTC_UD	CTACTG_UD	CTACCA_UD	CTACCT_UD	CTACCC_UD	CTACCG_UD	CTACGA_UD	CTACGT_UD	CTACGC_UD	CTACGG_UD	CTAGAA_UD	CTAGAT_UD	CTAGAC_UD	CTAGAG_UD	CTAGTA_UD	CTAGTT_UD	CTAGTC_UD	CTAGTG_UD	CTAGCA_UD	CTAGCT_UD	CTAGCC_UD	CTAGCG_UD	CTAGGA_UD	CTAGGT_UD	CTAGGC_UD	CTAGGG_UD	CTTAAA_UD	CTTAAT_UD	CTTAAC_UD	CTTAAG_UD	CTTATA_UD	CTTATT_UD	CTTATC_UD	CTTATG_UD	CTTACA_UD	CTTACT_UD	CTTACC_UD	CTTACG_UD	CTTAGA_UD	CTTAGT_UD	CTTAGC_UD	CTTAGG_UD	CTTTAA_UD	CTTTAT_UD	CTTTAC_UD	CTTTAG_UD	CTTTTA_UD	CTTTTT_UD	CTTTTC_UD	CTTTTG_UD	CTTTCA_UD	CTTTCT_UD	CTTTCC_UD	CTTTCG_UD	CTTTGA_UD	CTTTGT_UD	CTTTGC_UD	CTTTGG_UD	CTTCAA_UD	CTTCAT_UD	CTTCAC_UD	CTTCAG_UD	CTTCTA_UD	CTTCTT_UD	CTTCTC_UD	CTTCTG_UD	CTTCCA_UD	CTTCCT_UD	CTTCCC_UD	CTTCCG_UD	CTTCGA_UD	CTTCGT_UD	CTTCGC_UD	CTTCGG_UD	CTTGAA_UD	CTTGAT_UD	CTTGAC_UD	CTTGAG_UD	CTTGTA_UD	CTTGTT_UD	CTTGTC_UD	CTTGTG_UD	CTTGCA_UD	CTTGCT_UD	CTTGCC_UD	CTTGCG_UD	CTTGGA_UD	CTTGGT_UD	CTTGGC_UD	CTTGGG_UD	CTCAAA_UD	CTCAAT_UD	CTCAAC_UD	CTCAAG_UD	CTCATA_UD	CTCATT_UD	CTCATC_UD	CTCATG_UD	CTCACA_UD	CTCACT_UD	CTCACC_UD	CTCACG_UD	CTCAGA_UD	CTCAGT_UD	CTCAGC_UD	CTCAGG_UD	CTCTAA_UD	CTCTAT_UD	CTCTAC_UD	CTCTAG_UD	CTCTTA_UD	CTCTTT_UD	CTCTTC_UD	CTCTTG_UD	CTCTCA_UD	CTCTCT_UD	CTCTCC_UD	CTCTCG_UD	CTCTGA_UD	CTCTGT_UD	CTCTGC_UD	CTCTGG_UD	CTCCAA_UD	CTCCAT_UD	CTCCAC_UD	CTCCAG_UD	CTCCTA_UD	CTCCTT_UD	CTCCTC_UD	CTCCTG_UD	CTCCCA_UD	CTCCCT_UD	CTCCCC_UD	CTCCCG_UD	CTCCGA_UD	CTCCGT_UD	CTCCGC_UD	CTCCGG_UD	CTCGAA_UD	CTCGAT_UD	CTCGAC_UD	CTCGAG_UD	CTCGTA_UD	CTCGTT_UD	CTCGTC_UD	CTCGTG_UD	CTCGCA_UD	CTCGCT_UD	CTCGCC_UD	CTCGCG_UD	CTCGGA_UD	CTCGGT_UD	CTCGGC_UD	CTCGGG_UD	CTGAAA_UD	CTGAAT_UD	CTGAAC_UD	CTGAAG_UD	CTGATA_UD	CTGATT_UD	CTGATC_UD	CTGATG_UD	CTGACA_UD	CTGACT_UD	CTGACC_UD	CTGACG_UD	CTGAGA_UD	CTGAGT_UD	CTGAGC_UD	CTGAGG_UD	CTGTAA_UD	CTGTAT_UD	CTGTAC_UD	CTGTAG_UD	CTGTTA_UD	CTGTTT_UD	CTGTTC_UD	CTGTTG_UD	CTGTCA_UD	CTGTCT_UD	CTGTCC_UD	CTGTCG_UD	CTGTGA_UD	CTGTGT_UD	CTGTGC_UD	CTGTGG_UD	CTGCAA_UD	CTGCAT_UD	CTGCAC_UD	CTGCAG_UD	CTGCTA_UD	CTGCTT_UD	CTGCTC_UD	CTGCTG_UD	CTGCCA_UD	CTGCCT_UD	CTGCCC_UD	CTGCCG_UD	CTGCGA_UD	CTGCGT_UD	CTGCGC_UD	CTGCGG_UD	CTGGAA_UD	CTGGAT_UD	CTGGAC_UD	CTGGAG_UD	CTGGTA_UD	CTGGTT_UD	CTGGTC_UD	CTGGTG_UD	CTGGCA_UD	CTGGCT_UD	CTGGCC_UD	CTGGCG_UD	CTGGGA_UD	CTGGGT_UD	CTGGGC_UD	CTGGGG_UD	CCAAAA_UD	CCAAAT_UD	CCAAAC_UD	CCAAAG_UD	CCAATA_UD	CCAATT_UD	CCAATC_UD	CCAATG_UD	CCAACA_UD	CCAACT_UD	CCAACC_UD	CCAACG_UD	CCAAGA_UD	CCAAGT_UD	CCAAGC_UD	CCAAGG_UD	CCATAA_UD	CCATAT_UD	CCATAC_UD	CCATAG_UD	CCATTA_UD	CCATTT_UD	CCATTC_UD	CCATTG_UD	CCATCA_UD	CCATCT_UD	CCATCC_UD	CCATCG_UD	CCATGA_UD	CCATGT_UD	CCATGC_UD	CCATGG_UD	CCACAA_UD	CCACAT_UD	CCACAC_UD	CCACAG_UD	CCACTA_UD	CCACTT_UD	CCACTC_UD	CCACTG_UD	CCACCA_UD	CCACCT_UD	CCACCC_UD	CCACCG_UD	CCACGA_UD	CCACGT_UD	CCACGC_UD	CCACGG_UD	CCAGAA_UD	CCAGAT_UD	CCAGAC_UD	CCAGAG_UD	CCAGTA_UD	CCAGTT_UD	CCAGTC_UD	CCAGTG_UD	CCAGCA_UD	CCAGCT_UD	CCAGCC_UD	CCAGCG_UD	CCAGGA_UD	CCAGGT_UD	CCAGGC_UD	CCAGGG_UD	CCTAAA_UD	CCTAAT_UD	CCTAAC_UD	CCTAAG_UD	CCTATA_UD	CCTATT_UD	CCTATC_UD	CCTATG_UD	CCTACA_UD	CCTACT_UD	CCTACC_UD	CCTACG_UD	CCTAGA_UD	CCTAGT_UD	CCTAGC_UD	CCTAGG_UD	CCTTAA_UD	CCTTAT_UD	CCTTAC_UD	CCTTAG_UD	CCTTTA_UD	CCTTTT_UD	CCTTTC_UD	CCTTTG_UD	CCTTCA_UD	CCTTCT_UD	CCTTCC_UD	CCTTCG_UD	CCTTGA_UD	CCTTGT_UD	CCTTGC_UD	CCTTGG_UD	CCTCAA_UD	CCTCAT_UD	CCTCAC_UD	CCTCAG_UD	CCTCTA_UD	CCTCTT_UD	CCTCTC_UD	CCTCTG_UD	CCTCCA_UD	CCTCCT_UD	CCTCCC_UD	CCTCCG_UD	CCTCGA_UD	CCTCGT_UD	CCTCGC_UD	CCTCGG_UD	CCTGAA_UD	CCTGAT_UD	CCTGAC_UD	CCTGAG_UD	CCTGTA_UD	CCTGTT_UD	CCTGTC_UD	CCTGTG_UD	CCTGCA_UD	CCTGCT_UD	CCTGCC_UD	CCTGCG_UD	CCTGGA_UD	CCTGGT_UD	CCTGGC_UD	CCTGGG_UD	CCCAAA_UD	CCCAAT_UD	CCCAAC_UD	CCCAAG_UD	CCCATA_UD	CCCATT_UD	CCCATC_UD	CCCATG_UD	CCCACA_UD	CCCACT_UD	CCCACC_UD	CCCACG_UD	CCCAGA_UD	CCCAGT_UD	CCCAGC_UD	CCCAGG_UD	CCCTAA_UD	CCCTAT_UD	CCCTAC_UD	CCCTAG_UD	CCCTTA_UD	CCCTTT_UD	CCCTTC_UD	CCCTTG_UD	CCCTCA_UD	CCCTCT_UD	CCCTCC_UD	CCCTCG_UD	CCCTGA_UD	CCCTGT_UD	CCCTGC_UD	CCCTGG_UD	CCCCAA_UD	CCCCAT_UD	CCCCAC_UD	CCCCAG_UD	CCCCTA_UD	CCCCTT_UD	CCCCTC_UD	CCCCTG_UD	CCCCCA_UD	CCCCCT_UD	CCCCCC_UD	CCCCCG_UD	CCCCGA_UD	CCCCGT_UD	CCCCGC_UD	CCCCGG_UD	CCCGAA_UD	CCCGAT_UD	CCCGAC_UD	CCCGAG_UD	CCCGTA_UD	CCCGTT_UD	CCCGTC_UD	CCCGTG_UD	CCCGCA_UD	CCCGCT_UD	CCCGCC_UD	CCCGCG_UD	CCCGGA_UD	CCCGGT_UD	CCCGGC_UD	CCCGGG_UD	CCGAAA_UD	CCGAAT_UD	CCGAAC_UD	CCGAAG_UD	CCGATA_UD	CCGATT_UD	CCGATC_UD	CCGATG_UD	CCGACA_UD	CCGACT_UD	CCGACC_UD	CCGACG_UD	CCGAGA_UD	CCGAGT_UD	CCGAGC_UD	CCGAGG_UD	CCGTAA_UD	CCGTAT_UD	CCGTAC_UD	CCGTAG_UD	CCGTTA_UD	CCGTTT_UD	CCGTTC_UD	CCGTTG_UD	CCGTCA_UD	CCGTCT_UD	CCGTCC_UD	CCGTCG_UD	CCGTGA_UD	CCGTGT_UD	CCGTGC_UD	CCGTGG_UD	CCGCAA_UD	CCGCAT_UD	CCGCAC_UD	CCGCAG_UD	CCGCTA_UD	CCGCTT_UD	CCGCTC_UD	CCGCTG_UD	CCGCCA_UD	CCGCCT_UD	CCGCCC_UD	CCGCCG_UD	CCGCGA_UD	CCGCGT_UD	CCGCGC_UD	CCGCGG_UD	CCGGAA_UD	CCGGAT_UD	CCGGAC_UD	CCGGAG_UD	CCGGTA_UD	CCGGTT_UD	CCGGTC_UD	CCGGTG_UD	CCGGCA_UD	CCGGCT_UD	CCGGCC_UD	CCGGCG_UD	CCGGGA_UD	CCGGGT_UD	CCGGGC_UD	CCGGGG_UD	CGAAAA_UD	CGAAAT_UD	CGAAAC_UD	CGAAAG_UD	CGAATA_UD	CGAATT_UD	CGAATC_UD	CGAATG_UD	CGAACA_UD	CGAACT_UD	CGAACC_UD	CGAACG_UD	CGAAGA_UD	CGAAGT_UD	CGAAGC_UD	CGAAGG_UD	CGATAA_UD	CGATAT_UD	CGATAC_UD	CGATAG_UD	CGATTA_UD	CGATTT_UD	CGATTC_UD	CGATTG_UD	CGATCA_UD	CGATCT_UD	CGATCC_UD	CGATCG_UD	CGATGA_UD	CGATGT_UD	CGATGC_UD	CGATGG_UD	CGACAA_UD	CGACAT_UD	CGACAC_UD	CGACAG_UD	CGACTA_UD	CGACTT_UD	CGACTC_UD	CGACTG_UD	CGACCA_UD	CGACCT_UD	CGACCC_UD	CGACCG_UD	CGACGA_UD	CGACGT_UD	CGACGC_UD	CGACGG_UD	CGAGAA_UD	CGAGAT_UD	CGAGAC_UD	CGAGAG_UD	CGAGTA_UD	CGAGTT_UD	CGAGTC_UD	CGAGTG_UD	CGAGCA_UD	CGAGCT_UD	CGAGCC_UD	CGAGCG_UD	CGAGGA_UD	CGAGGT_UD	CGAGGC_UD	CGAGGG_UD	CGTAAA_UD	CGTAAT_UD	CGTAAC_UD	CGTAAG_UD	CGTATA_UD	CGTATT_UD	CGTATC_UD	CGTATG_UD	CGTACA_UD	CGTACT_UD	CGTACC_UD	CGTACG_UD	CGTAGA_UD	CGTAGT_UD	CGTAGC_UD	CGTAGG_UD	CGTTAA_UD	CGTTAT_UD	CGTTAC_UD	CGTTAG_UD	CGTTTA_UD	CGTTTT_UD	CGTTTC_UD	CGTTTG_UD	CGTTCA_UD	CGTTCT_UD	CGTTCC_UD	CGTTCG_UD	CGTTGA_UD	CGTTGT_UD	CGTTGC_UD	CGTTGG_UD	CGTCAA_UD	CGTCAT_UD	CGTCAC_UD	CGTCAG_UD	CGTCTA_UD	CGTCTT_UD	CGTCTC_UD	CGTCTG_UD	CGTCCA_UD	CGTCCT_UD	CGTCCC_UD	CGTCCG_UD	CGTCGA_UD	CGTCGT_UD	CGTCGC_UD	CGTCGG_UD	CGTGAA_UD	CGTGAT_UD	CGTGAC_UD	CGTGAG_UD	CGTGTA_UD	CGTGTT_UD	CGTGTC_UD	CGTGTG_UD	CGTGCA_UD	CGTGCT_UD	CGTGCC_UD	CGTGCG_UD	CGTGGA_UD	CGTGGT_UD	CGTGGC_UD	CGTGGG_UD	CGCAAA_UD	CGCAAT_UD	CGCAAC_UD	CGCAAG_UD	CGCATA_UD	CGCATT_UD	CGCATC_UD	CGCATG_UD	CGCACA_UD	CGCACT_UD	CGCACC_UD	CGCACG_UD	CGCAGA_UD	CGCAGT_UD	CGCAGC_UD	CGCAGG_UD	CGCTAA_UD	CGCTAT_UD	CGCTAC_UD	CGCTAG_UD	CGCTTA_UD	CGCTTT_UD	CGCTTC_UD	CGCTTG_UD	CGCTCA_UD	CGCTCT_UD	CGCTCC_UD	CGCTCG_UD	CGCTGA_UD	CGCTGT_UD	CGCTGC_UD	CGCTGG_UD	CGCCAA_UD	CGCCAT_UD	CGCCAC_UD	CGCCAG_UD	CGCCTA_UD	CGCCTT_UD	CGCCTC_UD	CGCCTG_UD	CGCCCA_UD	CGCCCT_UD	CGCCCC_UD	CGCCCG_UD	CGCCGA_UD	CGCCGT_UD	CGCCGC_UD	CGCCGG_UD	CGCGAA_UD	CGCGAT_UD	CGCGAC_UD	CGCGAG_UD	CGCGTA_UD	CGCGTT_UD	CGCGTC_UD	CGCGTG_UD	CGCGCA_UD	CGCGCT_UD	CGCGCC_UD	CGCGCG_UD	CGCGGA_UD	CGCGGT_UD	CGCGGC_UD	CGCGGG_UD	CGGAAA_UD	CGGAAT_UD	CGGAAC_UD	CGGAAG_UD	CGGATA_UD	CGGATT_UD	CGGATC_UD	CGGATG_UD	CGGACA_UD	CGGACT_UD	CGGACC_UD	CGGACG_UD	CGGAGA_UD	CGGAGT_UD	CGGAGC_UD	CGGAGG_UD	CGGTAA_UD	CGGTAT_UD	CGGTAC_UD	CGGTAG_UD	CGGTTA_UD	CGGTTT_UD	CGGTTC_UD	CGGTTG_UD	CGGTCA_UD	CGGTCT_UD	CGGTCC_UD	CGGTCG_UD	CGGTGA_UD	CGGTGT_UD	CGGTGC_UD	CGGTGG_UD	CGGCAA_UD	CGGCAT_UD	CGGCAC_UD	CGGCAG_UD	CGGCTA_UD	CGGCTT_UD	CGGCTC_UD	CGGCTG_UD	CGGCCA_UD	CGGCCT_UD	CGGCCC_UD	CGGCCG_UD	CGGCGA_UD	CGGCGT_UD	CGGCGC_UD	CGGCGG_UD	CGGGAA_UD	CGGGAT_UD	CGGGAC_UD	CGGGAG_UD	CGGGTA_UD	CGGGTT_UD	CGGGTC_UD	CGGGTG_UD	CGGGCA_UD	CGGGCT_UD	CGGGCC_UD	CGGGCG_UD	CGGGGA_UD	CGGGGT_UD	CGGGGC_UD	CGGGGG_UD	GAAAAA_UD	GAAAAT_UD	GAAAAC_UD	GAAAAG_UD	GAAATA_UD	GAAATT_UD	GAAATC_UD	GAAATG_UD	GAAACA_UD	GAAACT_UD	GAAACC_UD	GAAACG_UD	GAAAGA_UD	GAAAGT_UD	GAAAGC_UD	GAAAGG_UD	GAATAA_UD	GAATAT_UD	GAATAC_UD	GAATAG_UD	GAATTA_UD	GAATTT_UD	GAATTC_UD	GAATTG_UD	GAATCA_UD	GAATCT_UD	GAATCC_UD	GAATCG_UD	GAATGA_UD	GAATGT_UD	GAATGC_UD	GAATGG_UD	GAACAA_UD	GAACAT_UD	GAACAC_UD	GAACAG_UD	GAACTA_UD	GAACTT_UD	GAACTC_UD	GAACTG_UD	GAACCA_UD	GAACCT_UD	GAACCC_UD	GAACCG_UD	GAACGA_UD	GAACGT_UD	GAACGC_UD	GAACGG_UD	GAAGAA_UD	GAAGAT_UD	GAAGAC_UD	GAAGAG_UD	GAAGTA_UD	GAAGTT_UD	GAAGTC_UD	GAAGTG_UD	GAAGCA_UD	GAAGCT_UD	GAAGCC_UD	GAAGCG_UD	GAAGGA_UD	GAAGGT_UD	GAAGGC_UD	GAAGGG_UD	GATAAA_UD	GATAAT_UD	GATAAC_UD	GATAAG_UD	GATATA_UD	GATATT_UD	GATATC_UD	GATATG_UD	GATACA_UD	GATACT_UD	GATACC_UD	GATACG_UD	GATAGA_UD	GATAGT_UD	GATAGC_UD	GATAGG_UD	GATTAA_UD	GATTAT_UD	GATTAC_UD	GATTAG_UD	GATTTA_UD	GATTTT_UD	GATTTC_UD	GATTTG_UD	GATTCA_UD	GATTCT_UD	GATTCC_UD	GATTCG_UD	GATTGA_UD	GATTGT_UD	GATTGC_UD	GATTGG_UD	GATCAA_UD	GATCAT_UD	GATCAC_UD	GATCAG_UD	GATCTA_UD	GATCTT_UD	GATCTC_UD	GATCTG_UD	GATCCA_UD	GATCCT_UD	GATCCC_UD	GATCCG_UD	GATCGA_UD	GATCGT_UD	GATCGC_UD	GATCGG_UD	GATGAA_UD	GATGAT_UD	GATGAC_UD	GATGAG_UD	GATGTA_UD	GATGTT_UD	GATGTC_UD	GATGTG_UD	GATGCA_UD	GATGCT_UD	GATGCC_UD	GATGCG_UD	GATGGA_UD	GATGGT_UD	GATGGC_UD	GATGGG_UD	GACAAA_UD	GACAAT_UD	GACAAC_UD	GACAAG_UD	GACATA_UD	GACATT_UD	GACATC_UD	GACATG_UD	GACACA_UD	GACACT_UD	GACACC_UD	GACACG_UD	GACAGA_UD	GACAGT_UD	GACAGC_UD	GACAGG_UD	GACTAA_UD	GACTAT_UD	GACTAC_UD	GACTAG_UD	GACTTA_UD	GACTTT_UD	GACTTC_UD	GACTTG_UD	GACTCA_UD	GACTCT_UD	GACTCC_UD	GACTCG_UD	GACTGA_UD	GACTGT_UD	GACTGC_UD	GACTGG_UD	GACCAA_UD	GACCAT_UD	GACCAC_UD	GACCAG_UD	GACCTA_UD	GACCTT_UD	GACCTC_UD	GACCTG_UD	GACCCA_UD	GACCCT_UD	GACCCC_UD	GACCCG_UD	GACCGA_UD	GACCGT_UD	GACCGC_UD	GACCGG_UD	GACGAA_UD	GACGAT_UD	GACGAC_UD	GACGAG_UD	GACGTA_UD	GACGTT_UD	GACGTC_UD	GACGTG_UD	GACGCA_UD	GACGCT_UD	GACGCC_UD	GACGCG_UD	GACGGA_UD	GACGGT_UD	GACGGC_UD	GACGGG_UD	GAGAAA_UD	GAGAAT_UD	GAGAAC_UD	GAGAAG_UD	GAGATA_UD	GAGATT_UD	GAGATC_UD	GAGATG_UD	GAGACA_UD	GAGACT_UD	GAGACC_UD	GAGACG_UD	GAGAGA_UD	GAGAGT_UD	GAGAGC_UD	GAGAGG_UD	GAGTAA_UD	GAGTAT_UD	GAGTAC_UD	GAGTAG_UD	GAGTTA_UD	GAGTTT_UD	GAGTTC_UD	GAGTTG_UD	GAGTCA_UD	GAGTCT_UD	GAGTCC_UD	GAGTCG_UD	GAGTGA_UD	GAGTGT_UD	GAGTGC_UD	GAGTGG_UD	GAGCAA_UD	GAGCAT_UD	GAGCAC_UD	GAGCAG_UD	GAGCTA_UD	GAGCTT_UD	GAGCTC_UD	GAGCTG_UD	GAGCCA_UD	GAGCCT_UD	GAGCCC_UD	GAGCCG_UD	GAGCGA_UD	GAGCGT_UD	GAGCGC_UD	GAGCGG_UD	GAGGAA_UD	GAGGAT_UD	GAGGAC_UD	GAGGAG_UD	GAGGTA_UD	GAGGTT_UD	GAGGTC_UD	GAGGTG_UD	GAGGCA_UD	GAGGCT_UD	GAGGCC_UD	GAGGCG_UD	GAGGGA_UD	GAGGGT_UD	GAGGGC_UD	GAGGGG_UD	GTAAAA_UD	GTAAAT_UD	GTAAAC_UD	GTAAAG_UD	GTAATA_UD	GTAATT_UD	GTAATC_UD	GTAATG_UD	GTAACA_UD	GTAACT_UD	GTAACC_UD	GTAACG_UD	GTAAGA_UD	GTAAGT_UD	GTAAGC_UD	GTAAGG_UD	GTATAA_UD	GTATAT_UD	GTATAC_UD	GTATAG_UD	GTATTA_UD	GTATTT_UD	GTATTC_UD	GTATTG_UD	GTATCA_UD	GTATCT_UD	GTATCC_UD	GTATCG_UD	GTATGA_UD	GTATGT_UD	GTATGC_UD	GTATGG_UD	GTACAA_UD	GTACAT_UD	GTACAC_UD	GTACAG_UD	GTACTA_UD	GTACTT_UD	GTACTC_UD	GTACTG_UD	GTACCA_UD	GTACCT_UD	GTACCC_UD	GTACCG_UD	GTACGA_UD	GTACGT_UD	GTACGC_UD	GTACGG_UD	GTAGAA_UD	GTAGAT_UD	GTAGAC_UD	GTAGAG_UD	GTAGTA_UD	GTAGTT_UD	GTAGTC_UD	GTAGTG_UD	GTAGCA_UD	GTAGCT_UD	GTAGCC_UD	GTAGCG_UD	GTAGGA_UD	GTAGGT_UD	GTAGGC_UD	GTAGGG_UD	GTTAAA_UD	GTTAAT_UD	GTTAAC_UD	GTTAAG_UD	GTTATA_UD	GTTATT_UD	GTTATC_UD	GTTATG_UD	GTTACA_UD	GTTACT_UD	GTTACC_UD	GTTACG_UD	GTTAGA_UD	GTTAGT_UD	GTTAGC_UD	GTTAGG_UD	GTTTAA_UD	GTTTAT_UD	GTTTAC_UD	GTTTAG_UD	GTTTTA_UD	GTTTTT_UD	GTTTTC_UD	GTTTTG_UD	GTTTCA_UD	GTTTCT_UD	GTTTCC_UD	GTTTCG_UD	GTTTGA_UD	GTTTGT_UD	GTTTGC_UD	GTTTGG_UD	GTTCAA_UD	GTTCAT_UD	GTTCAC_UD	GTTCAG_UD	GTTCTA_UD	GTTCTT_UD	GTTCTC_UD	GTTCTG_UD	GTTCCA_UD	GTTCCT_UD	GTTCCC_UD	GTTCCG_UD	GTTCGA_UD	GTTCGT_UD	GTTCGC_UD	GTTCGG_UD	GTTGAA_UD	GTTGAT_UD	GTTGAC_UD	GTTGAG_UD	GTTGTA_UD	GTTGTT_UD	GTTGTC_UD	GTTGTG_UD	GTTGCA_UD	GTTGCT_UD	GTTGCC_UD	GTTGCG_UD	GTTGGA_UD	GTTGGT_UD	GTTGGC_UD	GTTGGG_UD	GTCAAA_UD	GTCAAT_UD	GTCAAC_UD	GTCAAG_UD	GTCATA_UD	GTCATT_UD	GTCATC_UD	GTCATG_UD	GTCACA_UD	GTCACT_UD	GTCACC_UD	GTCACG_UD	GTCAGA_UD	GTCAGT_UD	GTCAGC_UD	GTCAGG_UD	GTCTAA_UD	GTCTAT_UD	GTCTAC_UD	GTCTAG_UD	GTCTTA_UD	GTCTTT_UD	GTCTTC_UD	GTCTTG_UD	GTCTCA_UD	GTCTCT_UD	GTCTCC_UD	GTCTCG_UD	GTCTGA_UD	GTCTGT_UD	GTCTGC_UD	GTCTGG_UD	GTCCAA_UD	GTCCAT_UD	GTCCAC_UD	GTCCAG_UD	GTCCTA_UD	GTCCTT_UD	GTCCTC_UD	GTCCTG_UD	GTCCCA_UD	GTCCCT_UD	GTCCCC_UD	GTCCCG_UD	GTCCGA_UD	GTCCGT_UD	GTCCGC_UD	GTCCGG_UD	GTCGAA_UD	GTCGAT_UD	GTCGAC_UD	GTCGAG_UD	GTCGTA_UD	GTCGTT_UD	GTCGTC_UD	GTCGTG_UD	GTCGCA_UD	GTCGCT_UD	GTCGCC_UD	GTCGCG_UD	GTCGGA_UD	GTCGGT_UD	GTCGGC_UD	GTCGGG_UD	GTGAAA_UD	GTGAAT_UD	GTGAAC_UD	GTGAAG_UD	GTGATA_UD	GTGATT_UD	GTGATC_UD	GTGATG_UD	GTGACA_UD	GTGACT_UD	GTGACC_UD	GTGACG_UD	GTGAGA_UD	GTGAGT_UD	GTGAGC_UD	GTGAGG_UD	GTGTAA_UD	GTGTAT_UD	GTGTAC_UD	GTGTAG_UD	GTGTTA_UD	GTGTTT_UD	GTGTTC_UD	GTGTTG_UD	GTGTCA_UD	GTGTCT_UD	GTGTCC_UD	GTGTCG_UD	GTGTGA_UD	GTGTGT_UD	GTGTGC_UD	GTGTGG_UD	GTGCAA_UD	GTGCAT_UD	GTGCAC_UD	GTGCAG_UD	GTGCTA_UD	GTGCTT_UD	GTGCTC_UD	GTGCTG_UD	GTGCCA_UD	GTGCCT_UD	GTGCCC_UD	GTGCCG_UD	GTGCGA_UD	GTGCGT_UD	GTGCGC_UD	GTGCGG_UD	GTGGAA_UD	GTGGAT_UD	GTGGAC_UD	GTGGAG_UD	GTGGTA_UD	GTGGTT_UD	GTGGTC_UD	GTGGTG_UD	GTGGCA_UD	GTGGCT_UD	GTGGCC_UD	GTGGCG_UD	GTGGGA_UD	GTGGGT_UD	GTGGGC_UD	GTGGGG_UD	GCAAAA_UD	GCAAAT_UD	GCAAAC_UD	GCAAAG_UD	GCAATA_UD	GCAATT_UD	GCAATC_UD	GCAATG_UD	GCAACA_UD	GCAACT_UD	GCAACC_UD	GCAACG_UD	GCAAGA_UD	GCAAGT_UD	GCAAGC_UD	GCAAGG_UD	GCATAA_UD	GCATAT_UD	GCATAC_UD	GCATAG_UD	GCATTA_UD	GCATTT_UD	GCATTC_UD	GCATTG_UD	GCATCA_UD	GCATCT_UD	GCATCC_UD	GCATCG_UD	GCATGA_UD	GCATGT_UD	GCATGC_UD	GCATGG_UD	GCACAA_UD	GCACAT_UD	GCACAC_UD	GCACAG_UD	GCACTA_UD	GCACTT_UD	GCACTC_UD	GCACTG_UD	GCACCA_UD	GCACCT_UD	GCACCC_UD	GCACCG_UD	GCACGA_UD	GCACGT_UD	GCACGC_UD	GCACGG_UD	GCAGAA_UD	GCAGAT_UD	GCAGAC_UD	GCAGAG_UD	GCAGTA_UD	GCAGTT_UD	GCAGTC_UD	GCAGTG_UD	GCAGCA_UD	GCAGCT_UD	GCAGCC_UD	GCAGCG_UD	GCAGGA_UD	GCAGGT_UD	GCAGGC_UD	GCAGGG_UD	GCTAAA_UD	GCTAAT_UD	GCTAAC_UD	GCTAAG_UD	GCTATA_UD	GCTATT_UD	GCTATC_UD	GCTATG_UD	GCTACA_UD	GCTACT_UD	GCTACC_UD	GCTACG_UD	GCTAGA_UD	GCTAGT_UD	GCTAGC_UD	GCTAGG_UD	GCTTAA_UD	GCTTAT_UD	GCTTAC_UD	GCTTAG_UD	GCTTTA_UD	GCTTTT_UD	GCTTTC_UD	GCTTTG_UD	GCTTCA_UD	GCTTCT_UD	GCTTCC_UD	GCTTCG_UD	GCTTGA_UD	GCTTGT_UD	GCTTGC_UD	GCTTGG_UD	GCTCAA_UD	GCTCAT_UD	GCTCAC_UD	GCTCAG_UD	GCTCTA_UD	GCTCTT_UD	GCTCTC_UD	GCTCTG_UD	GCTCCA_UD	GCTCCT_UD	GCTCCC_UD	GCTCCG_UD	GCTCGA_UD	GCTCGT_UD	GCTCGC_UD	GCTCGG_UD	GCTGAA_UD	GCTGAT_UD	GCTGAC_UD	GCTGAG_UD	GCTGTA_UD	GCTGTT_UD	GCTGTC_UD	GCTGTG_UD	GCTGCA_UD	GCTGCT_UD	GCTGCC_UD	GCTGCG_UD	GCTGGA_UD	GCTGGT_UD	GCTGGC_UD	GCTGGG_UD	GCCAAA_UD	GCCAAT_UD	GCCAAC_UD	GCCAAG_UD	GCCATA_UD	GCCATT_UD	GCCATC_UD	GCCATG_UD	GCCACA_UD	GCCACT_UD	GCCACC_UD	GCCACG_UD	GCCAGA_UD	GCCAGT_UD	GCCAGC_UD	GCCAGG_UD	GCCTAA_UD	GCCTAT_UD	GCCTAC_UD	GCCTAG_UD	GCCTTA_UD	GCCTTT_UD	GCCTTC_UD	GCCTTG_UD	GCCTCA_UD	GCCTCT_UD	GCCTCC_UD	GCCTCG_UD	GCCTGA_UD	GCCTGT_UD	GCCTGC_UD	GCCTGG_UD	GCCCAA_UD	GCCCAT_UD	GCCCAC_UD	GCCCAG_UD	GCCCTA_UD	GCCCTT_UD	GCCCTC_UD	GCCCTG_UD	GCCCCA_UD	GCCCCT_UD	GCCCCC_UD	GCCCCG_UD	GCCCGA_UD	GCCCGT_UD	GCCCGC_UD	GCCCGG_UD	GCCGAA_UD	GCCGAT_UD	GCCGAC_UD	GCCGAG_UD	GCCGTA_UD	GCCGTT_UD	GCCGTC_UD	GCCGTG_UD	GCCGCA_UD	GCCGCT_UD	GCCGCC_UD	GCCGCG_UD	GCCGGA_UD	GCCGGT_UD	GCCGGC_UD	GCCGGG_UD	GCGAAA_UD	GCGAAT_UD	GCGAAC_UD	GCGAAG_UD	GCGATA_UD	GCGATT_UD	GCGATC_UD	GCGATG_UD	GCGACA_UD	GCGACT_UD	GCGACC_UD	GCGACG_UD	GCGAGA_UD	GCGAGT_UD	GCGAGC_UD	GCGAGG_UD	GCGTAA_UD	GCGTAT_UD	GCGTAC_UD	GCGTAG_UD	GCGTTA_UD	GCGTTT_UD	GCGTTC_UD	GCGTTG_UD	GCGTCA_UD	GCGTCT_UD	GCGTCC_UD	GCGTCG_UD	GCGTGA_UD	GCGTGT_UD	GCGTGC_UD	GCGTGG_UD	GCGCAA_UD	GCGCAT_UD	GCGCAC_UD	GCGCAG_UD	GCGCTA_UD	GCGCTT_UD	GCGCTC_UD	GCGCTG_UD	GCGCCA_UD	GCGCCT_UD	GCGCCC_UD	GCGCCG_UD	GCGCGA_UD	GCGCGT_UD	GCGCGC_UD	GCGCGG_UD	GCGGAA_UD	GCGGAT_UD	GCGGAC_UD	GCGGAG_UD	GCGGTA_UD	GCGGTT_UD	GCGGTC_UD	GCGGTG_UD	GCGGCA_UD	GCGGCT_UD	GCGGCC_UD	GCGGCG_UD	GCGGGA_UD	GCGGGT_UD	GCGGGC_UD	GCGGGG_UD	GGAAAA_UD	GGAAAT_UD	GGAAAC_UD	GGAAAG_UD	GGAATA_UD	GGAATT_UD	GGAATC_UD	GGAATG_UD	GGAACA_UD	GGAACT_UD	GGAACC_UD	GGAACG_UD	GGAAGA_UD	GGAAGT_UD	GGAAGC_UD	GGAAGG_UD	GGATAA_UD	GGATAT_UD	GGATAC_UD	GGATAG_UD	GGATTA_UD	GGATTT_UD	GGATTC_UD	GGATTG_UD	GGATCA_UD	GGATCT_UD	GGATCC_UD	GGATCG_UD	GGATGA_UD	GGATGT_UD	GGATGC_UD	GGATGG_UD	GGACAA_UD	GGACAT_UD	GGACAC_UD	GGACAG_UD	GGACTA_UD	GGACTT_UD	GGACTC_UD	GGACTG_UD	GGACCA_UD	GGACCT_UD	GGACCC_UD	GGACCG_UD	GGACGA_UD	GGACGT_UD	GGACGC_UD	GGACGG_UD	GGAGAA_UD	GGAGAT_UD	GGAGAC_UD	GGAGAG_UD	GGAGTA_UD	GGAGTT_UD	GGAGTC_UD	GGAGTG_UD	GGAGCA_UD	GGAGCT_UD	GGAGCC_UD	GGAGCG_UD	GGAGGA_UD	GGAGGT_UD	GGAGGC_UD	GGAGGG_UD	GGTAAA_UD	GGTAAT_UD	GGTAAC_UD	GGTAAG_UD	GGTATA_UD	GGTATT_UD	GGTATC_UD	GGTATG_UD	GGTACA_UD	GGTACT_UD	GGTACC_UD	GGTACG_UD	GGTAGA_UD	GGTAGT_UD	GGTAGC_UD	GGTAGG_UD	GGTTAA_UD	GGTTAT_UD	GGTTAC_UD	GGTTAG_UD	GGTTTA_UD	GGTTTT_UD	GGTTTC_UD	GGTTTG_UD	GGTTCA_UD	GGTTCT_UD	GGTTCC_UD	GGTTCG_UD	GGTTGA_UD	GGTTGT_UD	GGTTGC_UD	GGTTGG_UD	GGTCAA_UD	GGTCAT_UD	GGTCAC_UD	GGTCAG_UD	GGTCTA_UD	GGTCTT_UD	GGTCTC_UD	GGTCTG_UD	GGTCCA_UD	GGTCCT_UD	GGTCCC_UD	GGTCCG_UD	GGTCGA_UD	GGTCGT_UD	GGTCGC_UD	GGTCGG_UD	GGTGAA_UD	GGTGAT_UD	GGTGAC_UD	GGTGAG_UD	GGTGTA_UD	GGTGTT_UD	GGTGTC_UD	GGTGTG_UD	GGTGCA_UD	GGTGCT_UD	GGTGCC_UD	GGTGCG_UD	GGTGGA_UD	GGTGGT_UD	GGTGGC_UD	GGTGGG_UD	GGCAAA_UD	GGCAAT_UD	GGCAAC_UD	GGCAAG_UD	GGCATA_UD	GGCATT_UD	GGCATC_UD	GGCATG_UD	GGCACA_UD	GGCACT_UD	GGCACC_UD	GGCACG_UD	GGCAGA_UD	GGCAGT_UD	GGCAGC_UD	GGCAGG_UD	GGCTAA_UD	GGCTAT_UD	GGCTAC_UD	GGCTAG_UD	GGCTTA_UD	GGCTTT_UD	GGCTTC_UD	GGCTTG_UD	GGCTCA_UD	GGCTCT_UD	GGCTCC_UD	GGCTCG_UD	GGCTGA_UD	GGCTGT_UD	GGCTGC_UD	GGCTGG_UD	GGCCAA_UD	GGCCAT_UD	GGCCAC_UD	GGCCAG_UD	GGCCTA_UD	GGCCTT_UD	GGCCTC_UD	GGCCTG_UD	GGCCCA_UD	GGCCCT_UD	GGCCCC_UD	GGCCCG_UD	GGCCGA_UD	GGCCGT_UD	GGCCGC_UD	GGCCGG_UD	GGCGAA_UD	GGCGAT_UD	GGCGAC_UD	GGCGAG_UD	GGCGTA_UD	GGCGTT_UD	GGCGTC_UD	GGCGTG_UD	GGCGCA_UD	GGCGCT_UD	GGCGCC_UD	GGCGCG_UD	GGCGGA_UD	GGCGGT_UD	GGCGGC_UD	GGCGGG_UD	GGGAAA_UD	GGGAAT_UD	GGGAAC_UD	GGGAAG_UD	GGGATA_UD	GGGATT_UD	GGGATC_UD	GGGATG_UD	GGGACA_UD	GGGACT_UD	GGGACC_UD	GGGACG_UD	GGGAGA_UD	GGGAGT_UD	GGGAGC_UD	GGGAGG_UD	GGGTAA_UD	GGGTAT_UD	GGGTAC_UD	GGGTAG_UD	GGGTTA_UD	GGGTTT_UD	GGGTTC_UD	GGGTTG_UD	GGGTCA_UD	GGGTCT_UD	GGGTCC_UD	GGGTCG_UD	GGGTGA_UD	GGGTGT_UD	GGGTGC_UD	GGGTGG_UD	GGGCAA_UD	GGGCAT_UD	GGGCAC_UD	GGGCAG_UD	GGGCTA_UD	GGGCTT_UD	GGGCTC_UD	GGGCTG_UD	GGGCCA_UD	GGGCCT_UD	GGGCCC_UD	GGGCCG_UD	GGGCGA_UD	GGGCGT_UD	GGGCGC_UD	GGGCGG_UD	GGGGAA_UD	GGGGAT_UD	GGGGAC_UD	GGGGAG_UD	GGGGTA_UD	GGGGTT_UD	GGGGTC_UD	GGGGTG_UD	GGGGCA_UD	GGGGCT_UD	GGGGCC_UD	GGGGCG_UD	GGGGGA_UD	GGGGGT_UD	GGGGGC_UD	GGGGGG_UD	AAAAAA_EXON	AAAAAT_EXON	AAAAAC_EXON	AAAAAG_EXON	AAAATA_EXON	AAAATT_EXON	AAAATC_EXON	AAAATG_EXON	AAAACA_EXON	AAAACT_EXON	AAAACC_EXON	AAAACG_EXON	AAAAGA_EXON	AAAAGT_EXON	AAAAGC_EXON	AAAAGG_EXON	AAATAA_EXON	AAATAT_EXON	AAATAC_EXON	AAATAG_EXON	AAATTA_EXON	AAATTT_EXON	AAATTC_EXON	AAATTG_EXON	AAATCA_EXON	AAATCT_EXON	AAATCC_EXON	AAATCG_EXON	AAATGA_EXON	AAATGT_EXON	AAATGC_EXON	AAATGG_EXON	AAACAA_EXON	AAACAT_EXON	AAACAC_EXON	AAACAG_EXON	AAACTA_EXON	AAACTT_EXON	AAACTC_EXON	AAACTG_EXON	AAACCA_EXON	AAACCT_EXON	AAACCC_EXON	AAACCG_EXON	AAACGA_EXON	AAACGT_EXON	AAACGC_EXON	AAACGG_EXON	AAAGAA_EXON	AAAGAT_EXON	AAAGAC_EXON	AAAGAG_EXON	AAAGTA_EXON	AAAGTT_EXON	AAAGTC_EXON	AAAGTG_EXON	AAAGCA_EXON	AAAGCT_EXON	AAAGCC_EXON	AAAGCG_EXON	AAAGGA_EXON	AAAGGT_EXON	AAAGGC_EXON	AAAGGG_EXON	AATAAA_EXON	AATAAT_EXON	AATAAC_EXON	AATAAG_EXON	AATATA_EXON	AATATT_EXON	AATATC_EXON	AATATG_EXON	AATACA_EXON	AATACT_EXON	AATACC_EXON	AATACG_EXON	AATAGA_EXON	AATAGT_EXON	AATAGC_EXON	AATAGG_EXON	AATTAA_EXON	AATTAT_EXON	AATTAC_EXON	AATTAG_EXON	AATTTA_EXON	AATTTT_EXON	AATTTC_EXON	AATTTG_EXON	AATTCA_EXON	AATTCT_EXON	AATTCC_EXON	AATTCG_EXON	AATTGA_EXON	AATTGT_EXON	AATTGC_EXON	AATTGG_EXON	AATCAA_EXON	AATCAT_EXON	AATCAC_EXON	AATCAG_EXON	AATCTA_EXON	AATCTT_EXON	AATCTC_EXON	AATCTG_EXON	AATCCA_EXON	AATCCT_EXON	AATCCC_EXON	AATCCG_EXON	AATCGA_EXON	AATCGT_EXON	AATCGC_EXON	AATCGG_EXON	AATGAA_EXON	AATGAT_EXON	AATGAC_EXON	AATGAG_EXON	AATGTA_EXON	AATGTT_EXON	AATGTC_EXON	AATGTG_EXON	AATGCA_EXON	AATGCT_EXON	AATGCC_EXON	AATGCG_EXON	AATGGA_EXON	AATGGT_EXON	AATGGC_EXON	AATGGG_EXON	AACAAA_EXON	AACAAT_EXON	AACAAC_EXON	AACAAG_EXON	AACATA_EXON	AACATT_EXON	AACATC_EXON	AACATG_EXON	AACACA_EXON	AACACT_EXON	AACACC_EXON	AACACG_EXON	AACAGA_EXON	AACAGT_EXON	AACAGC_EXON	AACAGG_EXON	AACTAA_EXON	AACTAT_EXON	AACTAC_EXON	AACTAG_EXON	AACTTA_EXON	AACTTT_EXON	AACTTC_EXON	AACTTG_EXON	AACTCA_EXON	AACTCT_EXON	AACTCC_EXON	AACTCG_EXON	AACTGA_EXON	AACTGT_EXON	AACTGC_EXON	AACTGG_EXON	AACCAA_EXON	AACCAT_EXON	AACCAC_EXON	AACCAG_EXON	AACCTA_EXON	AACCTT_EXON	AACCTC_EXON	AACCTG_EXON	AACCCA_EXON	AACCCT_EXON	AACCCC_EXON	AACCCG_EXON	AACCGA_EXON	AACCGT_EXON	AACCGC_EXON	AACCGG_EXON	AACGAA_EXON	AACGAT_EXON	AACGAC_EXON	AACGAG_EXON	AACGTA_EXON	AACGTT_EXON	AACGTC_EXON	AACGTG_EXON	AACGCA_EXON	AACGCT_EXON	AACGCC_EXON	AACGCG_EXON	AACGGA_EXON	AACGGT_EXON	AACGGC_EXON	AACGGG_EXON	AAGAAA_EXON	AAGAAT_EXON	AAGAAC_EXON	AAGAAG_EXON	AAGATA_EXON	AAGATT_EXON	AAGATC_EXON	AAGATG_EXON	AAGACA_EXON	AAGACT_EXON	AAGACC_EXON	AAGACG_EXON	AAGAGA_EXON	AAGAGT_EXON	AAGAGC_EXON	AAGAGG_EXON	AAGTAA_EXON	AAGTAT_EXON	AAGTAC_EXON	AAGTAG_EXON	AAGTTA_EXON	AAGTTT_EXON	AAGTTC_EXON	AAGTTG_EXON	AAGTCA_EXON	AAGTCT_EXON	AAGTCC_EXON	AAGTCG_EXON	AAGTGA_EXON	AAGTGT_EXON	AAGTGC_EXON	AAGTGG_EXON	AAGCAA_EXON	AAGCAT_EXON	AAGCAC_EXON	AAGCAG_EXON	AAGCTA_EXON	AAGCTT_EXON	AAGCTC_EXON	AAGCTG_EXON	AAGCCA_EXON	AAGCCT_EXON	AAGCCC_EXON	AAGCCG_EXON	AAGCGA_EXON	AAGCGT_EXON	AAGCGC_EXON	AAGCGG_EXON	AAGGAA_EXON	AAGGAT_EXON	AAGGAC_EXON	AAGGAG_EXON	AAGGTA_EXON	AAGGTT_EXON	AAGGTC_EXON	AAGGTG_EXON	AAGGCA_EXON	AAGGCT_EXON	AAGGCC_EXON	AAGGCG_EXON	AAGGGA_EXON	AAGGGT_EXON	AAGGGC_EXON	AAGGGG_EXON	ATAAAA_EXON	ATAAAT_EXON	ATAAAC_EXON	ATAAAG_EXON	ATAATA_EXON	ATAATT_EXON	ATAATC_EXON	ATAATG_EXON	ATAACA_EXON	ATAACT_EXON	ATAACC_EXON	ATAACG_EXON	ATAAGA_EXON	ATAAGT_EXON	ATAAGC_EXON	ATAAGG_EXON	ATATAA_EXON	ATATAT_EXON	ATATAC_EXON	ATATAG_EXON	ATATTA_EXON	ATATTT_EXON	ATATTC_EXON	ATATTG_EXON	ATATCA_EXON	ATATCT_EXON	ATATCC_EXON	ATATCG_EXON	ATATGA_EXON	ATATGT_EXON	ATATGC_EXON	ATATGG_EXON	ATACAA_EXON	ATACAT_EXON	ATACAC_EXON	ATACAG_EXON	ATACTA_EXON	ATACTT_EXON	ATACTC_EXON	ATACTG_EXON	ATACCA_EXON	ATACCT_EXON	ATACCC_EXON	ATACCG_EXON	ATACGA_EXON	ATACGT_EXON	ATACGC_EXON	ATACGG_EXON	ATAGAA_EXON	ATAGAT_EXON	ATAGAC_EXON	ATAGAG_EXON	ATAGTA_EXON	ATAGTT_EXON	ATAGTC_EXON	ATAGTG_EXON	ATAGCA_EXON	ATAGCT_EXON	ATAGCC_EXON	ATAGCG_EXON	ATAGGA_EXON	ATAGGT_EXON	ATAGGC_EXON	ATAGGG_EXON	ATTAAA_EXON	ATTAAT_EXON	ATTAAC_EXON	ATTAAG_EXON	ATTATA_EXON	ATTATT_EXON	ATTATC_EXON	ATTATG_EXON	ATTACA_EXON	ATTACT_EXON	ATTACC_EXON	ATTACG_EXON	ATTAGA_EXON	ATTAGT_EXON	ATTAGC_EXON	ATTAGG_EXON	ATTTAA_EXON	ATTTAT_EXON	ATTTAC_EXON	ATTTAG_EXON	ATTTTA_EXON	ATTTTT_EXON	ATTTTC_EXON	ATTTTG_EXON	ATTTCA_EXON	ATTTCT_EXON	ATTTCC_EXON	ATTTCG_EXON	ATTTGA_EXON	ATTTGT_EXON	ATTTGC_EXON	ATTTGG_EXON	ATTCAA_EXON	ATTCAT_EXON	ATTCAC_EXON	ATTCAG_EXON	ATTCTA_EXON	ATTCTT_EXON	ATTCTC_EXON	ATTCTG_EXON	ATTCCA_EXON	ATTCCT_EXON	ATTCCC_EXON	ATTCCG_EXON	ATTCGA_EXON	ATTCGT_EXON	ATTCGC_EXON	ATTCGG_EXON	ATTGAA_EXON	ATTGAT_EXON	ATTGAC_EXON	ATTGAG_EXON	ATTGTA_EXON	ATTGTT_EXON	ATTGTC_EXON	ATTGTG_EXON	ATTGCA_EXON	ATTGCT_EXON	ATTGCC_EXON	ATTGCG_EXON	ATTGGA_EXON	ATTGGT_EXON	ATTGGC_EXON	ATTGGG_EXON	ATCAAA_EXON	ATCAAT_EXON	ATCAAC_EXON	ATCAAG_EXON	ATCATA_EXON	ATCATT_EXON	ATCATC_EXON	ATCATG_EXON	ATCACA_EXON	ATCACT_EXON	ATCACC_EXON	ATCACG_EXON	ATCAGA_EXON	ATCAGT_EXON	ATCAGC_EXON	ATCAGG_EXON	ATCTAA_EXON	ATCTAT_EXON	ATCTAC_EXON	ATCTAG_EXON	ATCTTA_EXON	ATCTTT_EXON	ATCTTC_EXON	ATCTTG_EXON	ATCTCA_EXON	ATCTCT_EXON	ATCTCC_EXON	ATCTCG_EXON	ATCTGA_EXON	ATCTGT_EXON	ATCTGC_EXON	ATCTGG_EXON	ATCCAA_EXON	ATCCAT_EXON	ATCCAC_EXON	ATCCAG_EXON	ATCCTA_EXON	ATCCTT_EXON	ATCCTC_EXON	ATCCTG_EXON	ATCCCA_EXON	ATCCCT_EXON	ATCCCC_EXON	ATCCCG_EXON	ATCCGA_EXON	ATCCGT_EXON	ATCCGC_EXON	ATCCGG_EXON	ATCGAA_EXON	ATCGAT_EXON	ATCGAC_EXON	ATCGAG_EXON	ATCGTA_EXON	ATCGTT_EXON	ATCGTC_EXON	ATCGTG_EXON	ATCGCA_EXON	ATCGCT_EXON	ATCGCC_EXON	ATCGCG_EXON	ATCGGA_EXON	ATCGGT_EXON	ATCGGC_EXON	ATCGGG_EXON	ATGAAA_EXON	ATGAAT_EXON	ATGAAC_EXON	ATGAAG_EXON	ATGATA_EXON	ATGATT_EXON	ATGATC_EXON	ATGATG_EXON	ATGACA_EXON	ATGACT_EXON	ATGACC_EXON	ATGACG_EXON	ATGAGA_EXON	ATGAGT_EXON	ATGAGC_EXON	ATGAGG_EXON	ATGTAA_EXON	ATGTAT_EXON	ATGTAC_EXON	ATGTAG_EXON	ATGTTA_EXON	ATGTTT_EXON	ATGTTC_EXON	ATGTTG_EXON	ATGTCA_EXON	ATGTCT_EXON	ATGTCC_EXON	ATGTCG_EXON	ATGTGA_EXON	ATGTGT_EXON	ATGTGC_EXON	ATGTGG_EXON	ATGCAA_EXON	ATGCAT_EXON	ATGCAC_EXON	ATGCAG_EXON	ATGCTA_EXON	ATGCTT_EXON	ATGCTC_EXON	ATGCTG_EXON	ATGCCA_EXON	ATGCCT_EXON	ATGCCC_EXON	ATGCCG_EXON	ATGCGA_EXON	ATGCGT_EXON	ATGCGC_EXON	ATGCGG_EXON	ATGGAA_EXON	ATGGAT_EXON	ATGGAC_EXON	ATGGAG_EXON	ATGGTA_EXON	ATGGTT_EXON	ATGGTC_EXON	ATGGTG_EXON	ATGGCA_EXON	ATGGCT_EXON	ATGGCC_EXON	ATGGCG_EXON	ATGGGA_EXON	ATGGGT_EXON	ATGGGC_EXON	ATGGGG_EXON	ACAAAA_EXON	ACAAAT_EXON	ACAAAC_EXON	ACAAAG_EXON	ACAATA_EXON	ACAATT_EXON	ACAATC_EXON	ACAATG_EXON	ACAACA_EXON	ACAACT_EXON	ACAACC_EXON	ACAACG_EXON	ACAAGA_EXON	ACAAGT_EXON	ACAAGC_EXON	ACAAGG_EXON	ACATAA_EXON	ACATAT_EXON	ACATAC_EXON	ACATAG_EXON	ACATTA_EXON	ACATTT_EXON	ACATTC_EXON	ACATTG_EXON	ACATCA_EXON	ACATCT_EXON	ACATCC_EXON	ACATCG_EXON	ACATGA_EXON	ACATGT_EXON	ACATGC_EXON	ACATGG_EXON	ACACAA_EXON	ACACAT_EXON	ACACAC_EXON	ACACAG_EXON	ACACTA_EXON	ACACTT_EXON	ACACTC_EXON	ACACTG_EXON	ACACCA_EXON	ACACCT_EXON	ACACCC_EXON	ACACCG_EXON	ACACGA_EXON	ACACGT_EXON	ACACGC_EXON	ACACGG_EXON	ACAGAA_EXON	ACAGAT_EXON	ACAGAC_EXON	ACAGAG_EXON	ACAGTA_EXON	ACAGTT_EXON	ACAGTC_EXON	ACAGTG_EXON	ACAGCA_EXON	ACAGCT_EXON	ACAGCC_EXON	ACAGCG_EXON	ACAGGA_EXON	ACAGGT_EXON	ACAGGC_EXON	ACAGGG_EXON	ACTAAA_EXON	ACTAAT_EXON	ACTAAC_EXON	ACTAAG_EXON	ACTATA_EXON	ACTATT_EXON	ACTATC_EXON	ACTATG_EXON	ACTACA_EXON	ACTACT_EXON	ACTACC_EXON	ACTACG_EXON	ACTAGA_EXON	ACTAGT_EXON	ACTAGC_EXON	ACTAGG_EXON	ACTTAA_EXON	ACTTAT_EXON	ACTTAC_EXON	ACTTAG_EXON	ACTTTA_EXON	ACTTTT_EXON	ACTTTC_EXON	ACTTTG_EXON	ACTTCA_EXON	ACTTCT_EXON	ACTTCC_EXON	ACTTCG_EXON	ACTTGA_EXON	ACTTGT_EXON	ACTTGC_EXON	ACTTGG_EXON	ACTCAA_EXON	ACTCAT_EXON	ACTCAC_EXON	ACTCAG_EXON	ACTCTA_EXON	ACTCTT_EXON	ACTCTC_EXON	ACTCTG_EXON	ACTCCA_EXON	ACTCCT_EXON	ACTCCC_EXON	ACTCCG_EXON	ACTCGA_EXON	ACTCGT_EXON	ACTCGC_EXON	ACTCGG_EXON	ACTGAA_EXON	ACTGAT_EXON	ACTGAC_EXON	ACTGAG_EXON	ACTGTA_EXON	ACTGTT_EXON	ACTGTC_EXON	ACTGTG_EXON	ACTGCA_EXON	ACTGCT_EXON	ACTGCC_EXON	ACTGCG_EXON	ACTGGA_EXON	ACTGGT_EXON	ACTGGC_EXON	ACTGGG_EXON	ACCAAA_EXON	ACCAAT_EXON	ACCAAC_EXON	ACCAAG_EXON	ACCATA_EXON	ACCATT_EXON	ACCATC_EXON	ACCATG_EXON	ACCACA_EXON	ACCACT_EXON	ACCACC_EXON	ACCACG_EXON	ACCAGA_EXON	ACCAGT_EXON	ACCAGC_EXON	ACCAGG_EXON	ACCTAA_EXON	ACCTAT_EXON	ACCTAC_EXON	ACCTAG_EXON	ACCTTA_EXON	ACCTTT_EXON	ACCTTC_EXON	ACCTTG_EXON	ACCTCA_EXON	ACCTCT_EXON	ACCTCC_EXON	ACCTCG_EXON	ACCTGA_EXON	ACCTGT_EXON	ACCTGC_EXON	ACCTGG_EXON	ACCCAA_EXON	ACCCAT_EXON	ACCCAC_EXON	ACCCAG_EXON	ACCCTA_EXON	ACCCTT_EXON	ACCCTC_EXON	ACCCTG_EXON	ACCCCA_EXON	ACCCCT_EXON	ACCCCC_EXON	ACCCCG_EXON	ACCCGA_EXON	ACCCGT_EXON	ACCCGC_EXON	ACCCGG_EXON	ACCGAA_EXON	ACCGAT_EXON	ACCGAC_EXON	ACCGAG_EXON	ACCGTA_EXON	ACCGTT_EXON	ACCGTC_EXON	ACCGTG_EXON	ACCGCA_EXON	ACCGCT_EXON	ACCGCC_EXON	ACCGCG_EXON	ACCGGA_EXON	ACCGGT_EXON	ACCGGC_EXON	ACCGGG_EXON	ACGAAA_EXON	ACGAAT_EXON	ACGAAC_EXON	ACGAAG_EXON	ACGATA_EXON	ACGATT_EXON	ACGATC_EXON	ACGATG_EXON	ACGACA_EXON	ACGACT_EXON	ACGACC_EXON	ACGACG_EXON	ACGAGA_EXON	ACGAGT_EXON	ACGAGC_EXON	ACGAGG_EXON	ACGTAA_EXON	ACGTAT_EXON	ACGTAC_EXON	ACGTAG_EXON	ACGTTA_EXON	ACGTTT_EXON	ACGTTC_EXON	ACGTTG_EXON	ACGTCA_EXON	ACGTCT_EXON	ACGTCC_EXON	ACGTCG_EXON	ACGTGA_EXON	ACGTGT_EXON	ACGTGC_EXON	ACGTGG_EXON	ACGCAA_EXON	ACGCAT_EXON	ACGCAC_EXON	ACGCAG_EXON	ACGCTA_EXON	ACGCTT_EXON	ACGCTC_EXON	ACGCTG_EXON	ACGCCA_EXON	ACGCCT_EXON	ACGCCC_EXON	ACGCCG_EXON	ACGCGA_EXON	ACGCGT_EXON	ACGCGC_EXON	ACGCGG_EXON	ACGGAA_EXON	ACGGAT_EXON	ACGGAC_EXON	ACGGAG_EXON	ACGGTA_EXON	ACGGTT_EXON	ACGGTC_EXON	ACGGTG_EXON	ACGGCA_EXON	ACGGCT_EXON	ACGGCC_EXON	ACGGCG_EXON	ACGGGA_EXON	ACGGGT_EXON	ACGGGC_EXON	ACGGGG_EXON	AGAAAA_EXON	AGAAAT_EXON	AGAAAC_EXON	AGAAAG_EXON	AGAATA_EXON	AGAATT_EXON	AGAATC_EXON	AGAATG_EXON	AGAACA_EXON	AGAACT_EXON	AGAACC_EXON	AGAACG_EXON	AGAAGA_EXON	AGAAGT_EXON	AGAAGC_EXON	AGAAGG_EXON	AGATAA_EXON	AGATAT_EXON	AGATAC_EXON	AGATAG_EXON	AGATTA_EXON	AGATTT_EXON	AGATTC_EXON	AGATTG_EXON	AGATCA_EXON	AGATCT_EXON	AGATCC_EXON	AGATCG_EXON	AGATGA_EXON	AGATGT_EXON	AGATGC_EXON	AGATGG_EXON	AGACAA_EXON	AGACAT_EXON	AGACAC_EXON	AGACAG_EXON	AGACTA_EXON	AGACTT_EXON	AGACTC_EXON	AGACTG_EXON	AGACCA_EXON	AGACCT_EXON	AGACCC_EXON	AGACCG_EXON	AGACGA_EXON	AGACGT_EXON	AGACGC_EXON	AGACGG_EXON	AGAGAA_EXON	AGAGAT_EXON	AGAGAC_EXON	AGAGAG_EXON	AGAGTA_EXON	AGAGTT_EXON	AGAGTC_EXON	AGAGTG_EXON	AGAGCA_EXON	AGAGCT_EXON	AGAGCC_EXON	AGAGCG_EXON	AGAGGA_EXON	AGAGGT_EXON	AGAGGC_EXON	AGAGGG_EXON	AGTAAA_EXON	AGTAAT_EXON	AGTAAC_EXON	AGTAAG_EXON	AGTATA_EXON	AGTATT_EXON	AGTATC_EXON	AGTATG_EXON	AGTACA_EXON	AGTACT_EXON	AGTACC_EXON	AGTACG_EXON	AGTAGA_EXON	AGTAGT_EXON	AGTAGC_EXON	AGTAGG_EXON	AGTTAA_EXON	AGTTAT_EXON	AGTTAC_EXON	AGTTAG_EXON	AGTTTA_EXON	AGTTTT_EXON	AGTTTC_EXON	AGTTTG_EXON	AGTTCA_EXON	AGTTCT_EXON	AGTTCC_EXON	AGTTCG_EXON	AGTTGA_EXON	AGTTGT_EXON	AGTTGC_EXON	AGTTGG_EXON	AGTCAA_EXON	AGTCAT_EXON	AGTCAC_EXON	AGTCAG_EXON	AGTCTA_EXON	AGTCTT_EXON	AGTCTC_EXON	AGTCTG_EXON	AGTCCA_EXON	AGTCCT_EXON	AGTCCC_EXON	AGTCCG_EXON	AGTCGA_EXON	AGTCGT_EXON	AGTCGC_EXON	AGTCGG_EXON	AGTGAA_EXON	AGTGAT_EXON	AGTGAC_EXON	AGTGAG_EXON	AGTGTA_EXON	AGTGTT_EXON	AGTGTC_EXON	AGTGTG_EXON	AGTGCA_EXON	AGTGCT_EXON	AGTGCC_EXON	AGTGCG_EXON	AGTGGA_EXON	AGTGGT_EXON	AGTGGC_EXON	AGTGGG_EXON	AGCAAA_EXON	AGCAAT_EXON	AGCAAC_EXON	AGCAAG_EXON	AGCATA_EXON	AGCATT_EXON	AGCATC_EXON	AGCATG_EXON	AGCACA_EXON	AGCACT_EXON	AGCACC_EXON	AGCACG_EXON	AGCAGA_EXON	AGCAGT_EXON	AGCAGC_EXON	AGCAGG_EXON	AGCTAA_EXON	AGCTAT_EXON	AGCTAC_EXON	AGCTAG_EXON	AGCTTA_EXON	AGCTTT_EXON	AGCTTC_EXON	AGCTTG_EXON	AGCTCA_EXON	AGCTCT_EXON	AGCTCC_EXON	AGCTCG_EXON	AGCTGA_EXON	AGCTGT_EXON	AGCTGC_EXON	AGCTGG_EXON	AGCCAA_EXON	AGCCAT_EXON	AGCCAC_EXON	AGCCAG_EXON	AGCCTA_EXON	AGCCTT_EXON	AGCCTC_EXON	AGCCTG_EXON	AGCCCA_EXON	AGCCCT_EXON	AGCCCC_EXON	AGCCCG_EXON	AGCCGA_EXON	AGCCGT_EXON	AGCCGC_EXON	AGCCGG_EXON	AGCGAA_EXON	AGCGAT_EXON	AGCGAC_EXON	AGCGAG_EXON	AGCGTA_EXON	AGCGTT_EXON	AGCGTC_EXON	AGCGTG_EXON	AGCGCA_EXON	AGCGCT_EXON	AGCGCC_EXON	AGCGCG_EXON	AGCGGA_EXON	AGCGGT_EXON	AGCGGC_EXON	AGCGGG_EXON	AGGAAA_EXON	AGGAAT_EXON	AGGAAC_EXON	AGGAAG_EXON	AGGATA_EXON	AGGATT_EXON	AGGATC_EXON	AGGATG_EXON	AGGACA_EXON	AGGACT_EXON	AGGACC_EXON	AGGACG_EXON	AGGAGA_EXON	AGGAGT_EXON	AGGAGC_EXON	AGGAGG_EXON	AGGTAA_EXON	AGGTAT_EXON	AGGTAC_EXON	AGGTAG_EXON	AGGTTA_EXON	AGGTTT_EXON	AGGTTC_EXON	AGGTTG_EXON	AGGTCA_EXON	AGGTCT_EXON	AGGTCC_EXON	AGGTCG_EXON	AGGTGA_EXON	AGGTGT_EXON	AGGTGC_EXON	AGGTGG_EXON	AGGCAA_EXON	AGGCAT_EXON	AGGCAC_EXON	AGGCAG_EXON	AGGCTA_EXON	AGGCTT_EXON	AGGCTC_EXON	AGGCTG_EXON	AGGCCA_EXON	AGGCCT_EXON	AGGCCC_EXON	AGGCCG_EXON	AGGCGA_EXON	AGGCGT_EXON	AGGCGC_EXON	AGGCGG_EXON	AGGGAA_EXON	AGGGAT_EXON	AGGGAC_EXON	AGGGAG_EXON	AGGGTA_EXON	AGGGTT_EXON	AGGGTC_EXON	AGGGTG_EXON	AGGGCA_EXON	AGGGCT_EXON	AGGGCC_EXON	AGGGCG_EXON	AGGGGA_EXON	AGGGGT_EXON	AGGGGC_EXON	AGGGGG_EXON	TAAAAA_EXON	TAAAAT_EXON	TAAAAC_EXON	TAAAAG_EXON	TAAATA_EXON	TAAATT_EXON	TAAATC_EXON	TAAATG_EXON	TAAACA_EXON	TAAACT_EXON	TAAACC_EXON	TAAACG_EXON	TAAAGA_EXON	TAAAGT_EXON	TAAAGC_EXON	TAAAGG_EXON	TAATAA_EXON	TAATAT_EXON	TAATAC_EXON	TAATAG_EXON	TAATTA_EXON	TAATTT_EXON	TAATTC_EXON	TAATTG_EXON	TAATCA_EXON	TAATCT_EXON	TAATCC_EXON	TAATCG_EXON	TAATGA_EXON	TAATGT_EXON	TAATGC_EXON	TAATGG_EXON	TAACAA_EXON	TAACAT_EXON	TAACAC_EXON	TAACAG_EXON	TAACTA_EXON	TAACTT_EXON	TAACTC_EXON	TAACTG_EXON	TAACCA_EXON	TAACCT_EXON	TAACCC_EXON	TAACCG_EXON	TAACGA_EXON	TAACGT_EXON	TAACGC_EXON	TAACGG_EXON	TAAGAA_EXON	TAAGAT_EXON	TAAGAC_EXON	TAAGAG_EXON	TAAGTA_EXON	TAAGTT_EXON	TAAGTC_EXON	TAAGTG_EXON	TAAGCA_EXON	TAAGCT_EXON	TAAGCC_EXON	TAAGCG_EXON	TAAGGA_EXON	TAAGGT_EXON	TAAGGC_EXON	TAAGGG_EXON	TATAAA_EXON	TATAAT_EXON	TATAAC_EXON	TATAAG_EXON	TATATA_EXON	TATATT_EXON	TATATC_EXON	TATATG_EXON	TATACA_EXON	TATACT_EXON	TATACC_EXON	TATACG_EXON	TATAGA_EXON	TATAGT_EXON	TATAGC_EXON	TATAGG_EXON	TATTAA_EXON	TATTAT_EXON	TATTAC_EXON	TATTAG_EXON	TATTTA_EXON	TATTTT_EXON	TATTTC_EXON	TATTTG_EXON	TATTCA_EXON	TATTCT_EXON	TATTCC_EXON	TATTCG_EXON	TATTGA_EXON	TATTGT_EXON	TATTGC_EXON	TATTGG_EXON	TATCAA_EXON	TATCAT_EXON	TATCAC_EXON	TATCAG_EXON	TATCTA_EXON	TATCTT_EXON	TATCTC_EXON	TATCTG_EXON	TATCCA_EXON	TATCCT_EXON	TATCCC_EXON	TATCCG_EXON	TATCGA_EXON	TATCGT_EXON	TATCGC_EXON	TATCGG_EXON	TATGAA_EXON	TATGAT_EXON	TATGAC_EXON	TATGAG_EXON	TATGTA_EXON	TATGTT_EXON	TATGTC_EXON	TATGTG_EXON	TATGCA_EXON	TATGCT_EXON	TATGCC_EXON	TATGCG_EXON	TATGGA_EXON	TATGGT_EXON	TATGGC_EXON	TATGGG_EXON	TACAAA_EXON	TACAAT_EXON	TACAAC_EXON	TACAAG_EXON	TACATA_EXON	TACATT_EXON	TACATC_EXON	TACATG_EXON	TACACA_EXON	TACACT_EXON	TACACC_EXON	TACACG_EXON	TACAGA_EXON	TACAGT_EXON	TACAGC_EXON	TACAGG_EXON	TACTAA_EXON	TACTAT_EXON	TACTAC_EXON	TACTAG_EXON	TACTTA_EXON	TACTTT_EXON	TACTTC_EXON	TACTTG_EXON	TACTCA_EXON	TACTCT_EXON	TACTCC_EXON	TACTCG_EXON	TACTGA_EXON	TACTGT_EXON	TACTGC_EXON	TACTGG_EXON	TACCAA_EXON	TACCAT_EXON	TACCAC_EXON	TACCAG_EXON	TACCTA_EXON	TACCTT_EXON	TACCTC_EXON	TACCTG_EXON	TACCCA_EXON	TACCCT_EXON	TACCCC_EXON	TACCCG_EXON	TACCGA_EXON	TACCGT_EXON	TACCGC_EXON	TACCGG_EXON	TACGAA_EXON	TACGAT_EXON	TACGAC_EXON	TACGAG_EXON	TACGTA_EXON	TACGTT_EXON	TACGTC_EXON	TACGTG_EXON	TACGCA_EXON	TACGCT_EXON	TACGCC_EXON	TACGCG_EXON	TACGGA_EXON	TACGGT_EXON	TACGGC_EXON	TACGGG_EXON	TAGAAA_EXON	TAGAAT_EXON	TAGAAC_EXON	TAGAAG_EXON	TAGATA_EXON	TAGATT_EXON	TAGATC_EXON	TAGATG_EXON	TAGACA_EXON	TAGACT_EXON	TAGACC_EXON	TAGACG_EXON	TAGAGA_EXON	TAGAGT_EXON	TAGAGC_EXON	TAGAGG_EXON	TAGTAA_EXON	TAGTAT_EXON	TAGTAC_EXON	TAGTAG_EXON	TAGTTA_EXON	TAGTTT_EXON	TAGTTC_EXON	TAGTTG_EXON	TAGTCA_EXON	TAGTCT_EXON	TAGTCC_EXON	TAGTCG_EXON	TAGTGA_EXON	TAGTGT_EXON	TAGTGC_EXON	TAGTGG_EXON	TAGCAA_EXON	TAGCAT_EXON	TAGCAC_EXON	TAGCAG_EXON	TAGCTA_EXON	TAGCTT_EXON	TAGCTC_EXON	TAGCTG_EXON	TAGCCA_EXON	TAGCCT_EXON	TAGCCC_EXON	TAGCCG_EXON	TAGCGA_EXON	TAGCGT_EXON	TAGCGC_EXON	TAGCGG_EXON	TAGGAA_EXON	TAGGAT_EXON	TAGGAC_EXON	TAGGAG_EXON	TAGGTA_EXON	TAGGTT_EXON	TAGGTC_EXON	TAGGTG_EXON	TAGGCA_EXON	TAGGCT_EXON	TAGGCC_EXON	TAGGCG_EXON	TAGGGA_EXON	TAGGGT_EXON	TAGGGC_EXON	TAGGGG_EXON	TTAAAA_EXON	TTAAAT_EXON	TTAAAC_EXON	TTAAAG_EXON	TTAATA_EXON	TTAATT_EXON	TTAATC_EXON	TTAATG_EXON	TTAACA_EXON	TTAACT_EXON	TTAACC_EXON	TTAACG_EXON	TTAAGA_EXON	TTAAGT_EXON	TTAAGC_EXON	TTAAGG_EXON	TTATAA_EXON	TTATAT_EXON	TTATAC_EXON	TTATAG_EXON	TTATTA_EXON	TTATTT_EXON	TTATTC_EXON	TTATTG_EXON	TTATCA_EXON	TTATCT_EXON	TTATCC_EXON	TTATCG_EXON	TTATGA_EXON	TTATGT_EXON	TTATGC_EXON	TTATGG_EXON	TTACAA_EXON	TTACAT_EXON	TTACAC_EXON	TTACAG_EXON	TTACTA_EXON	TTACTT_EXON	TTACTC_EXON	TTACTG_EXON	TTACCA_EXON	TTACCT_EXON	TTACCC_EXON	TTACCG_EXON	TTACGA_EXON	TTACGT_EXON	TTACGC_EXON	TTACGG_EXON	TTAGAA_EXON	TTAGAT_EXON	TTAGAC_EXON	TTAGAG_EXON	TTAGTA_EXON	TTAGTT_EXON	TTAGTC_EXON	TTAGTG_EXON	TTAGCA_EXON	TTAGCT_EXON	TTAGCC_EXON	TTAGCG_EXON	TTAGGA_EXON	TTAGGT_EXON	TTAGGC_EXON	TTAGGG_EXON	TTTAAA_EXON	TTTAAT_EXON	TTTAAC_EXON	TTTAAG_EXON	TTTATA_EXON	TTTATT_EXON	TTTATC_EXON	TTTATG_EXON	TTTACA_EXON	TTTACT_EXON	TTTACC_EXON	TTTACG_EXON	TTTAGA_EXON	TTTAGT_EXON	TTTAGC_EXON	TTTAGG_EXON	TTTTAA_EXON	TTTTAT_EXON	TTTTAC_EXON	TTTTAG_EXON	TTTTTA_EXON	TTTTTT_EXON	TTTTTC_EXON	TTTTTG_EXON	TTTTCA_EXON	TTTTCT_EXON	TTTTCC_EXON	TTTTCG_EXON	TTTTGA_EXON	TTTTGT_EXON	TTTTGC_EXON	TTTTGG_EXON	TTTCAA_EXON	TTTCAT_EXON	TTTCAC_EXON	TTTCAG_EXON	TTTCTA_EXON	TTTCTT_EXON	TTTCTC_EXON	TTTCTG_EXON	TTTCCA_EXON	TTTCCT_EXON	TTTCCC_EXON	TTTCCG_EXON	TTTCGA_EXON	TTTCGT_EXON	TTTCGC_EXON	TTTCGG_EXON	TTTGAA_EXON	TTTGAT_EXON	TTTGAC_EXON	TTTGAG_EXON	TTTGTA_EXON	TTTGTT_EXON	TTTGTC_EXON	TTTGTG_EXON	TTTGCA_EXON	TTTGCT_EXON	TTTGCC_EXON	TTTGCG_EXON	TTTGGA_EXON	TTTGGT_EXON	TTTGGC_EXON	TTTGGG_EXON	TTCAAA_EXON	TTCAAT_EXON	TTCAAC_EXON	TTCAAG_EXON	TTCATA_EXON	TTCATT_EXON	TTCATC_EXON	TTCATG_EXON	TTCACA_EXON	TTCACT_EXON	TTCACC_EXON	TTCACG_EXON	TTCAGA_EXON	TTCAGT_EXON	TTCAGC_EXON	TTCAGG_EXON	TTCTAA_EXON	TTCTAT_EXON	TTCTAC_EXON	TTCTAG_EXON	TTCTTA_EXON	TTCTTT_EXON	TTCTTC_EXON	TTCTTG_EXON	TTCTCA_EXON	TTCTCT_EXON	TTCTCC_EXON	TTCTCG_EXON	TTCTGA_EXON	TTCTGT_EXON	TTCTGC_EXON	TTCTGG_EXON	TTCCAA_EXON	TTCCAT_EXON	TTCCAC_EXON	TTCCAG_EXON	TTCCTA_EXON	TTCCTT_EXON	TTCCTC_EXON	TTCCTG_EXON	TTCCCA_EXON	TTCCCT_EXON	TTCCCC_EXON	TTCCCG_EXON	TTCCGA_EXON	TTCCGT_EXON	TTCCGC_EXON	TTCCGG_EXON	TTCGAA_EXON	TTCGAT_EXON	TTCGAC_EXON	TTCGAG_EXON	TTCGTA_EXON	TTCGTT_EXON	TTCGTC_EXON	TTCGTG_EXON	TTCGCA_EXON	TTCGCT_EXON	TTCGCC_EXON	TTCGCG_EXON	TTCGGA_EXON	TTCGGT_EXON	TTCGGC_EXON	TTCGGG_EXON	TTGAAA_EXON	TTGAAT_EXON	TTGAAC_EXON	TTGAAG_EXON	TTGATA_EXON	TTGATT_EXON	TTGATC_EXON	TTGATG_EXON	TTGACA_EXON	TTGACT_EXON	TTGACC_EXON	TTGACG_EXON	TTGAGA_EXON	TTGAGT_EXON	TTGAGC_EXON	TTGAGG_EXON	TTGTAA_EXON	TTGTAT_EXON	TTGTAC_EXON	TTGTAG_EXON	TTGTTA_EXON	TTGTTT_EXON	TTGTTC_EXON	TTGTTG_EXON	TTGTCA_EXON	TTGTCT_EXON	TTGTCC_EXON	TTGTCG_EXON	TTGTGA_EXON	TTGTGT_EXON	TTGTGC_EXON	TTGTGG_EXON	TTGCAA_EXON	TTGCAT_EXON	TTGCAC_EXON	TTGCAG_EXON	TTGCTA_EXON	TTGCTT_EXON	TTGCTC_EXON	TTGCTG_EXON	TTGCCA_EXON	TTGCCT_EXON	TTGCCC_EXON	TTGCCG_EXON	TTGCGA_EXON	TTGCGT_EXON	TTGCGC_EXON	TTGCGG_EXON	TTGGAA_EXON	TTGGAT_EXON	TTGGAC_EXON	TTGGAG_EXON	TTGGTA_EXON	TTGGTT_EXON	TTGGTC_EXON	TTGGTG_EXON	TTGGCA_EXON	TTGGCT_EXON	TTGGCC_EXON	TTGGCG_EXON	TTGGGA_EXON	TTGGGT_EXON	TTGGGC_EXON	TTGGGG_EXON	TCAAAA_EXON	TCAAAT_EXON	TCAAAC_EXON	TCAAAG_EXON	TCAATA_EXON	TCAATT_EXON	TCAATC_EXON	TCAATG_EXON	TCAACA_EXON	TCAACT_EXON	TCAACC_EXON	TCAACG_EXON	TCAAGA_EXON	TCAAGT_EXON	TCAAGC_EXON	TCAAGG_EXON	TCATAA_EXON	TCATAT_EXON	TCATAC_EXON	TCATAG_EXON	TCATTA_EXON	TCATTT_EXON	TCATTC_EXON	TCATTG_EXON	TCATCA_EXON	TCATCT_EXON	TCATCC_EXON	TCATCG_EXON	TCATGA_EXON	TCATGT_EXON	TCATGC_EXON	TCATGG_EXON	TCACAA_EXON	TCACAT_EXON	TCACAC_EXON	TCACAG_EXON	TCACTA_EXON	TCACTT_EXON	TCACTC_EXON	TCACTG_EXON	TCACCA_EXON	TCACCT_EXON	TCACCC_EXON	TCACCG_EXON	TCACGA_EXON	TCACGT_EXON	TCACGC_EXON	TCACGG_EXON	TCAGAA_EXON	TCAGAT_EXON	TCAGAC_EXON	TCAGAG_EXON	TCAGTA_EXON	TCAGTT_EXON	TCAGTC_EXON	TCAGTG_EXON	TCAGCA_EXON	TCAGCT_EXON	TCAGCC_EXON	TCAGCG_EXON	TCAGGA_EXON	TCAGGT_EXON	TCAGGC_EXON	TCAGGG_EXON	TCTAAA_EXON	TCTAAT_EXON	TCTAAC_EXON	TCTAAG_EXON	TCTATA_EXON	TCTATT_EXON	TCTATC_EXON	TCTATG_EXON	TCTACA_EXON	TCTACT_EXON	TCTACC_EXON	TCTACG_EXON	TCTAGA_EXON	TCTAGT_EXON	TCTAGC_EXON	TCTAGG_EXON	TCTTAA_EXON	TCTTAT_EXON	TCTTAC_EXON	TCTTAG_EXON	TCTTTA_EXON	TCTTTT_EXON	TCTTTC_EXON	TCTTTG_EXON	TCTTCA_EXON	TCTTCT_EXON	TCTTCC_EXON	TCTTCG_EXON	TCTTGA_EXON	TCTTGT_EXON	TCTTGC_EXON	TCTTGG_EXON	TCTCAA_EXON	TCTCAT_EXON	TCTCAC_EXON	TCTCAG_EXON	TCTCTA_EXON	TCTCTT_EXON	TCTCTC_EXON	TCTCTG_EXON	TCTCCA_EXON	TCTCCT_EXON	TCTCCC_EXON	TCTCCG_EXON	TCTCGA_EXON	TCTCGT_EXON	TCTCGC_EXON	TCTCGG_EXON	TCTGAA_EXON	TCTGAT_EXON	TCTGAC_EXON	TCTGAG_EXON	TCTGTA_EXON	TCTGTT_EXON	TCTGTC_EXON	TCTGTG_EXON	TCTGCA_EXON	TCTGCT_EXON	TCTGCC_EXON	TCTGCG_EXON	TCTGGA_EXON	TCTGGT_EXON	TCTGGC_EXON	TCTGGG_EXON	TCCAAA_EXON	TCCAAT_EXON	TCCAAC_EXON	TCCAAG_EXON	TCCATA_EXON	TCCATT_EXON	TCCATC_EXON	TCCATG_EXON	TCCACA_EXON	TCCACT_EXON	TCCACC_EXON	TCCACG_EXON	TCCAGA_EXON	TCCAGT_EXON	TCCAGC_EXON	TCCAGG_EXON	TCCTAA_EXON	TCCTAT_EXON	TCCTAC_EXON	TCCTAG_EXON	TCCTTA_EXON	TCCTTT_EXON	TCCTTC_EXON	TCCTTG_EXON	TCCTCA_EXON	TCCTCT_EXON	TCCTCC_EXON	TCCTCG_EXON	TCCTGA_EXON	TCCTGT_EXON	TCCTGC_EXON	TCCTGG_EXON	TCCCAA_EXON	TCCCAT_EXON	TCCCAC_EXON	TCCCAG_EXON	TCCCTA_EXON	TCCCTT_EXON	TCCCTC_EXON	TCCCTG_EXON	TCCCCA_EXON	TCCCCT_EXON	TCCCCC_EXON	TCCCCG_EXON	TCCCGA_EXON	TCCCGT_EXON	TCCCGC_EXON	TCCCGG_EXON	TCCGAA_EXON	TCCGAT_EXON	TCCGAC_EXON	TCCGAG_EXON	TCCGTA_EXON	TCCGTT_EXON	TCCGTC_EXON	TCCGTG_EXON	TCCGCA_EXON	TCCGCT_EXON	TCCGCC_EXON	TCCGCG_EXON	TCCGGA_EXON	TCCGGT_EXON	TCCGGC_EXON	TCCGGG_EXON	TCGAAA_EXON	TCGAAT_EXON	TCGAAC_EXON	TCGAAG_EXON	TCGATA_EXON	TCGATT_EXON	TCGATC_EXON	TCGATG_EXON	TCGACA_EXON	TCGACT_EXON	TCGACC_EXON	TCGACG_EXON	TCGAGA_EXON	TCGAGT_EXON	TCGAGC_EXON	TCGAGG_EXON	TCGTAA_EXON	TCGTAT_EXON	TCGTAC_EXON	TCGTAG_EXON	TCGTTA_EXON	TCGTTT_EXON	TCGTTC_EXON	TCGTTG_EXON	TCGTCA_EXON	TCGTCT_EXON	TCGTCC_EXON	TCGTCG_EXON	TCGTGA_EXON	TCGTGT_EXON	TCGTGC_EXON	TCGTGG_EXON	TCGCAA_EXON	TCGCAT_EXON	TCGCAC_EXON	TCGCAG_EXON	TCGCTA_EXON	TCGCTT_EXON	TCGCTC_EXON	TCGCTG_EXON	TCGCCA_EXON	TCGCCT_EXON	TCGCCC_EXON	TCGCCG_EXON	TCGCGA_EXON	TCGCGT_EXON	TCGCGC_EXON	TCGCGG_EXON	TCGGAA_EXON	TCGGAT_EXON	TCGGAC_EXON	TCGGAG_EXON	TCGGTA_EXON	TCGGTT_EXON	TCGGTC_EXON	TCGGTG_EXON	TCGGCA_EXON	TCGGCT_EXON	TCGGCC_EXON	TCGGCG_EXON	TCGGGA_EXON	TCGGGT_EXON	TCGGGC_EXON	TCGGGG_EXON	TGAAAA_EXON	TGAAAT_EXON	TGAAAC_EXON	TGAAAG_EXON	TGAATA_EXON	TGAATT_EXON	TGAATC_EXON	TGAATG_EXON	TGAACA_EXON	TGAACT_EXON	TGAACC_EXON	TGAACG_EXON	TGAAGA_EXON	TGAAGT_EXON	TGAAGC_EXON	TGAAGG_EXON	TGATAA_EXON	TGATAT_EXON	TGATAC_EXON	TGATAG_EXON	TGATTA_EXON	TGATTT_EXON	TGATTC_EXON	TGATTG_EXON	TGATCA_EXON	TGATCT_EXON	TGATCC_EXON	TGATCG_EXON	TGATGA_EXON	TGATGT_EXON	TGATGC_EXON	TGATGG_EXON	TGACAA_EXON	TGACAT_EXON	TGACAC_EXON	TGACAG_EXON	TGACTA_EXON	TGACTT_EXON	TGACTC_EXON	TGACTG_EXON	TGACCA_EXON	TGACCT_EXON	TGACCC_EXON	TGACCG_EXON	TGACGA_EXON	TGACGT_EXON	TGACGC_EXON	TGACGG_EXON	TGAGAA_EXON	TGAGAT_EXON	TGAGAC_EXON	TGAGAG_EXON	TGAGTA_EXON	TGAGTT_EXON	TGAGTC_EXON	TGAGTG_EXON	TGAGCA_EXON	TGAGCT_EXON	TGAGCC_EXON	TGAGCG_EXON	TGAGGA_EXON	TGAGGT_EXON	TGAGGC_EXON	TGAGGG_EXON	TGTAAA_EXON	TGTAAT_EXON	TGTAAC_EXON	TGTAAG_EXON	TGTATA_EXON	TGTATT_EXON	TGTATC_EXON	TGTATG_EXON	TGTACA_EXON	TGTACT_EXON	TGTACC_EXON	TGTACG_EXON	TGTAGA_EXON	TGTAGT_EXON	TGTAGC_EXON	TGTAGG_EXON	TGTTAA_EXON	TGTTAT_EXON	TGTTAC_EXON	TGTTAG_EXON	TGTTTA_EXON	TGTTTT_EXON	TGTTTC_EXON	TGTTTG_EXON	TGTTCA_EXON	TGTTCT_EXON	TGTTCC_EXON	TGTTCG_EXON	TGTTGA_EXON	TGTTGT_EXON	TGTTGC_EXON	TGTTGG_EXON	TGTCAA_EXON	TGTCAT_EXON	TGTCAC_EXON	TGTCAG_EXON	TGTCTA_EXON	TGTCTT_EXON	TGTCTC_EXON	TGTCTG_EXON	TGTCCA_EXON	TGTCCT_EXON	TGTCCC_EXON	TGTCCG_EXON	TGTCGA_EXON	TGTCGT_EXON	TGTCGC_EXON	TGTCGG_EXON	TGTGAA_EXON	TGTGAT_EXON	TGTGAC_EXON	TGTGAG_EXON	TGTGTA_EXON	TGTGTT_EXON	TGTGTC_EXON	TGTGTG_EXON	TGTGCA_EXON	TGTGCT_EXON	TGTGCC_EXON	TGTGCG_EXON	TGTGGA_EXON	TGTGGT_EXON	TGTGGC_EXON	TGTGGG_EXON	TGCAAA_EXON	TGCAAT_EXON	TGCAAC_EXON	TGCAAG_EXON	TGCATA_EXON	TGCATT_EXON	TGCATC_EXON	TGCATG_EXON	TGCACA_EXON	TGCACT_EXON	TGCACC_EXON	TGCACG_EXON	TGCAGA_EXON	TGCAGT_EXON	TGCAGC_EXON	TGCAGG_EXON	TGCTAA_EXON	TGCTAT_EXON	TGCTAC_EXON	TGCTAG_EXON	TGCTTA_EXON	TGCTTT_EXON	TGCTTC_EXON	TGCTTG_EXON	TGCTCA_EXON	TGCTCT_EXON	TGCTCC_EXON	TGCTCG_EXON	TGCTGA_EXON	TGCTGT_EXON	TGCTGC_EXON	TGCTGG_EXON	TGCCAA_EXON	TGCCAT_EXON	TGCCAC_EXON	TGCCAG_EXON	TGCCTA_EXON	TGCCTT_EXON	TGCCTC_EXON	TGCCTG_EXON	TGCCCA_EXON	TGCCCT_EXON	TGCCCC_EXON	TGCCCG_EXON	TGCCGA_EXON	TGCCGT_EXON	TGCCGC_EXON	TGCCGG_EXON	TGCGAA_EXON	TGCGAT_EXON	TGCGAC_EXON	TGCGAG_EXON	TGCGTA_EXON	TGCGTT_EXON	TGCGTC_EXON	TGCGTG_EXON	TGCGCA_EXON	TGCGCT_EXON	TGCGCC_EXON	TGCGCG_EXON	TGCGGA_EXON	TGCGGT_EXON	TGCGGC_EXON	TGCGGG_EXON	TGGAAA_EXON	TGGAAT_EXON	TGGAAC_EXON	TGGAAG_EXON	TGGATA_EXON	TGGATT_EXON	TGGATC_EXON	TGGATG_EXON	TGGACA_EXON	TGGACT_EXON	TGGACC_EXON	TGGACG_EXON	TGGAGA_EXON	TGGAGT_EXON	TGGAGC_EXON	TGGAGG_EXON	TGGTAA_EXON	TGGTAT_EXON	TGGTAC_EXON	TGGTAG_EXON	TGGTTA_EXON	TGGTTT_EXON	TGGTTC_EXON	TGGTTG_EXON	TGGTCA_EXON	TGGTCT_EXON	TGGTCC_EXON	TGGTCG_EXON	TGGTGA_EXON	TGGTGT_EXON	TGGTGC_EXON	TGGTGG_EXON	TGGCAA_EXON	TGGCAT_EXON	TGGCAC_EXON	TGGCAG_EXON	TGGCTA_EXON	TGGCTT_EXON	TGGCTC_EXON	TGGCTG_EXON	TGGCCA_EXON	TGGCCT_EXON	TGGCCC_EXON	TGGCCG_EXON	TGGCGA_EXON	TGGCGT_EXON	TGGCGC_EXON	TGGCGG_EXON	TGGGAA_EXON	TGGGAT_EXON	TGGGAC_EXON	TGGGAG_EXON	TGGGTA_EXON	TGGGTT_EXON	TGGGTC_EXON	TGGGTG_EXON	TGGGCA_EXON	TGGGCT_EXON	TGGGCC_EXON	TGGGCG_EXON	TGGGGA_EXON	TGGGGT_EXON	TGGGGC_EXON	TGGGGG_EXON	CAAAAA_EXON	CAAAAT_EXON	CAAAAC_EXON	CAAAAG_EXON	CAAATA_EXON	CAAATT_EXON	CAAATC_EXON	CAAATG_EXON	CAAACA_EXON	CAAACT_EXON	CAAACC_EXON	CAAACG_EXON	CAAAGA_EXON	CAAAGT_EXON	CAAAGC_EXON	CAAAGG_EXON	CAATAA_EXON	CAATAT_EXON	CAATAC_EXON	CAATAG_EXON	CAATTA_EXON	CAATTT_EXON	CAATTC_EXON	CAATTG_EXON	CAATCA_EXON	CAATCT_EXON	CAATCC_EXON	CAATCG_EXON	CAATGA_EXON	CAATGT_EXON	CAATGC_EXON	CAATGG_EXON	CAACAA_EXON	CAACAT_EXON	CAACAC_EXON	CAACAG_EXON	CAACTA_EXON	CAACTT_EXON	CAACTC_EXON	CAACTG_EXON	CAACCA_EXON	CAACCT_EXON	CAACCC_EXON	CAACCG_EXON	CAACGA_EXON	CAACGT_EXON	CAACGC_EXON	CAACGG_EXON	CAAGAA_EXON	CAAGAT_EXON	CAAGAC_EXON	CAAGAG_EXON	CAAGTA_EXON	CAAGTT_EXON	CAAGTC_EXON	CAAGTG_EXON	CAAGCA_EXON	CAAGCT_EXON	CAAGCC_EXON	CAAGCG_EXON	CAAGGA_EXON	CAAGGT_EXON	CAAGGC_EXON	CAAGGG_EXON	CATAAA_EXON	CATAAT_EXON	CATAAC_EXON	CATAAG_EXON	CATATA_EXON	CATATT_EXON	CATATC_EXON	CATATG_EXON	CATACA_EXON	CATACT_EXON	CATACC_EXON	CATACG_EXON	CATAGA_EXON	CATAGT_EXON	CATAGC_EXON	CATAGG_EXON	CATTAA_EXON	CATTAT_EXON	CATTAC_EXON	CATTAG_EXON	CATTTA_EXON	CATTTT_EXON	CATTTC_EXON	CATTTG_EXON	CATTCA_EXON	CATTCT_EXON	CATTCC_EXON	CATTCG_EXON	CATTGA_EXON	CATTGT_EXON	CATTGC_EXON	CATTGG_EXON	CATCAA_EXON	CATCAT_EXON	CATCAC_EXON	CATCAG_EXON	CATCTA_EXON	CATCTT_EXON	CATCTC_EXON	CATCTG_EXON	CATCCA_EXON	CATCCT_EXON	CATCCC_EXON	CATCCG_EXON	CATCGA_EXON	CATCGT_EXON	CATCGC_EXON	CATCGG_EXON	CATGAA_EXON	CATGAT_EXON	CATGAC_EXON	CATGAG_EXON	CATGTA_EXON	CATGTT_EXON	CATGTC_EXON	CATGTG_EXON	CATGCA_EXON	CATGCT_EXON	CATGCC_EXON	CATGCG_EXON	CATGGA_EXON	CATGGT_EXON	CATGGC_EXON	CATGGG_EXON	CACAAA_EXON	CACAAT_EXON	CACAAC_EXON	CACAAG_EXON	CACATA_EXON	CACATT_EXON	CACATC_EXON	CACATG_EXON	CACACA_EXON	CACACT_EXON	CACACC_EXON	CACACG_EXON	CACAGA_EXON	CACAGT_EXON	CACAGC_EXON	CACAGG_EXON	CACTAA_EXON	CACTAT_EXON	CACTAC_EXON	CACTAG_EXON	CACTTA_EXON	CACTTT_EXON	CACTTC_EXON	CACTTG_EXON	CACTCA_EXON	CACTCT_EXON	CACTCC_EXON	CACTCG_EXON	CACTGA_EXON	CACTGT_EXON	CACTGC_EXON	CACTGG_EXON	CACCAA_EXON	CACCAT_EXON	CACCAC_EXON	CACCAG_EXON	CACCTA_EXON	CACCTT_EXON	CACCTC_EXON	CACCTG_EXON	CACCCA_EXON	CACCCT_EXON	CACCCC_EXON	CACCCG_EXON	CACCGA_EXON	CACCGT_EXON	CACCGC_EXON	CACCGG_EXON	CACGAA_EXON	CACGAT_EXON	CACGAC_EXON	CACGAG_EXON	CACGTA_EXON	CACGTT_EXON	CACGTC_EXON	CACGTG_EXON	CACGCA_EXON	CACGCT_EXON	CACGCC_EXON	CACGCG_EXON	CACGGA_EXON	CACGGT_EXON	CACGGC_EXON	CACGGG_EXON	CAGAAA_EXON	CAGAAT_EXON	CAGAAC_EXON	CAGAAG_EXON	CAGATA_EXON	CAGATT_EXON	CAGATC_EXON	CAGATG_EXON	CAGACA_EXON	CAGACT_EXON	CAGACC_EXON	CAGACG_EXON	CAGAGA_EXON	CAGAGT_EXON	CAGAGC_EXON	CAGAGG_EXON	CAGTAA_EXON	CAGTAT_EXON	CAGTAC_EXON	CAGTAG_EXON	CAGTTA_EXON	CAGTTT_EXON	CAGTTC_EXON	CAGTTG_EXON	CAGTCA_EXON	CAGTCT_EXON	CAGTCC_EXON	CAGTCG_EXON	CAGTGA_EXON	CAGTGT_EXON	CAGTGC_EXON	CAGTGG_EXON	CAGCAA_EXON	CAGCAT_EXON	CAGCAC_EXON	CAGCAG_EXON	CAGCTA_EXON	CAGCTT_EXON	CAGCTC_EXON	CAGCTG_EXON	CAGCCA_EXON	CAGCCT_EXON	CAGCCC_EXON	CAGCCG_EXON	CAGCGA_EXON	CAGCGT_EXON	CAGCGC_EXON	CAGCGG_EXON	CAGGAA_EXON	CAGGAT_EXON	CAGGAC_EXON	CAGGAG_EXON	CAGGTA_EXON	CAGGTT_EXON	CAGGTC_EXON	CAGGTG_EXON	CAGGCA_EXON	CAGGCT_EXON	CAGGCC_EXON	CAGGCG_EXON	CAGGGA_EXON	CAGGGT_EXON	CAGGGC_EXON	CAGGGG_EXON	CTAAAA_EXON	CTAAAT_EXON	CTAAAC_EXON	CTAAAG_EXON	CTAATA_EXON	CTAATT_EXON	CTAATC_EXON	CTAATG_EXON	CTAACA_EXON	CTAACT_EXON	CTAACC_EXON	CTAACG_EXON	CTAAGA_EXON	CTAAGT_EXON	CTAAGC_EXON	CTAAGG_EXON	CTATAA_EXON	CTATAT_EXON	CTATAC_EXON	CTATAG_EXON	CTATTA_EXON	CTATTT_EXON	CTATTC_EXON	CTATTG_EXON	CTATCA_EXON	CTATCT_EXON	CTATCC_EXON	CTATCG_EXON	CTATGA_EXON	CTATGT_EXON	CTATGC_EXON	CTATGG_EXON	CTACAA_EXON	CTACAT_EXON	CTACAC_EXON	CTACAG_EXON	CTACTA_EXON	CTACTT_EXON	CTACTC_EXON	CTACTG_EXON	CTACCA_EXON	CTACCT_EXON	CTACCC_EXON	CTACCG_EXON	CTACGA_EXON	CTACGT_EXON	CTACGC_EXON	CTACGG_EXON	CTAGAA_EXON	CTAGAT_EXON	CTAGAC_EXON	CTAGAG_EXON	CTAGTA_EXON	CTAGTT_EXON	CTAGTC_EXON	CTAGTG_EXON	CTAGCA_EXON	CTAGCT_EXON	CTAGCC_EXON	CTAGCG_EXON	CTAGGA_EXON	CTAGGT_EXON	CTAGGC_EXON	CTAGGG_EXON	CTTAAA_EXON	CTTAAT_EXON	CTTAAC_EXON	CTTAAG_EXON	CTTATA_EXON	CTTATT_EXON	CTTATC_EXON	CTTATG_EXON	CTTACA_EXON	CTTACT_EXON	CTTACC_EXON	CTTACG_EXON	CTTAGA_EXON	CTTAGT_EXON	CTTAGC_EXON	CTTAGG_EXON	CTTTAA_EXON	CTTTAT_EXON	CTTTAC_EXON	CTTTAG_EXON	CTTTTA_EXON	CTTTTT_EXON	CTTTTC_EXON	CTTTTG_EXON	CTTTCA_EXON	CTTTCT_EXON	CTTTCC_EXON	CTTTCG_EXON	CTTTGA_EXON	CTTTGT_EXON	CTTTGC_EXON	CTTTGG_EXON	CTTCAA_EXON	CTTCAT_EXON	CTTCAC_EXON	CTTCAG_EXON	CTTCTA_EXON	CTTCTT_EXON	CTTCTC_EXON	CTTCTG_EXON	CTTCCA_EXON	CTTCCT_EXON	CTTCCC_EXON	CTTCCG_EXON	CTTCGA_EXON	CTTCGT_EXON	CTTCGC_EXON	CTTCGG_EXON	CTTGAA_EXON	CTTGAT_EXON	CTTGAC_EXON	CTTGAG_EXON	CTTGTA_EXON	CTTGTT_EXON	CTTGTC_EXON	CTTGTG_EXON	CTTGCA_EXON	CTTGCT_EXON	CTTGCC_EXON	CTTGCG_EXON	CTTGGA_EXON	CTTGGT_EXON	CTTGGC_EXON	CTTGGG_EXON	CTCAAA_EXON	CTCAAT_EXON	CTCAAC_EXON	CTCAAG_EXON	CTCATA_EXON	CTCATT_EXON	CTCATC_EXON	CTCATG_EXON	CTCACA_EXON	CTCACT_EXON	CTCACC_EXON	CTCACG_EXON	CTCAGA_EXON	CTCAGT_EXON	CTCAGC_EXON	CTCAGG_EXON	CTCTAA_EXON	CTCTAT_EXON	CTCTAC_EXON	CTCTAG_EXON	CTCTTA_EXON	CTCTTT_EXON	CTCTTC_EXON	CTCTTG_EXON	CTCTCA_EXON	CTCTCT_EXON	CTCTCC_EXON	CTCTCG_EXON	CTCTGA_EXON	CTCTGT_EXON	CTCTGC_EXON	CTCTGG_EXON	CTCCAA_EXON	CTCCAT_EXON	CTCCAC_EXON	CTCCAG_EXON	CTCCTA_EXON	CTCCTT_EXON	CTCCTC_EXON	CTCCTG_EXON	CTCCCA_EXON	CTCCCT_EXON	CTCCCC_EXON	CTCCCG_EXON	CTCCGA_EXON	CTCCGT_EXON	CTCCGC_EXON	CTCCGG_EXON	CTCGAA_EXON	CTCGAT_EXON	CTCGAC_EXON	CTCGAG_EXON	CTCGTA_EXON	CTCGTT_EXON	CTCGTC_EXON	CTCGTG_EXON	CTCGCA_EXON	CTCGCT_EXON	CTCGCC_EXON	CTCGCG_EXON	CTCGGA_EXON	CTCGGT_EXON	CTCGGC_EXON	CTCGGG_EXON	CTGAAA_EXON	CTGAAT_EXON	CTGAAC_EXON	CTGAAG_EXON	CTGATA_EXON	CTGATT_EXON	CTGATC_EXON	CTGATG_EXON	CTGACA_EXON	CTGACT_EXON	CTGACC_EXON	CTGACG_EXON	CTGAGA_EXON	CTGAGT_EXON	CTGAGC_EXON	CTGAGG_EXON	CTGTAA_EXON	CTGTAT_EXON	CTGTAC_EXON	CTGTAG_EXON	CTGTTA_EXON	CTGTTT_EXON	CTGTTC_EXON	CTGTTG_EXON	CTGTCA_EXON	CTGTCT_EXON	CTGTCC_EXON	CTGTCG_EXON	CTGTGA_EXON	CTGTGT_EXON	CTGTGC_EXON	CTGTGG_EXON	CTGCAA_EXON	CTGCAT_EXON	CTGCAC_EXON	CTGCAG_EXON	CTGCTA_EXON	CTGCTT_EXON	CTGCTC_EXON	CTGCTG_EXON	CTGCCA_EXON	CTGCCT_EXON	CTGCCC_EXON	CTGCCG_EXON	CTGCGA_EXON	CTGCGT_EXON	CTGCGC_EXON	CTGCGG_EXON	CTGGAA_EXON	CTGGAT_EXON	CTGGAC_EXON	CTGGAG_EXON	CTGGTA_EXON	CTGGTT_EXON	CTGGTC_EXON	CTGGTG_EXON	CTGGCA_EXON	CTGGCT_EXON	CTGGCC_EXON	CTGGCG_EXON	CTGGGA_EXON	CTGGGT_EXON	CTGGGC_EXON	CTGGGG_EXON	CCAAAA_EXON	CCAAAT_EXON	CCAAAC_EXON	CCAAAG_EXON	CCAATA_EXON	CCAATT_EXON	CCAATC_EXON	CCAATG_EXON	CCAACA_EXON	CCAACT_EXON	CCAACC_EXON	CCAACG_EXON	CCAAGA_EXON	CCAAGT_EXON	CCAAGC_EXON	CCAAGG_EXON	CCATAA_EXON	CCATAT_EXON	CCATAC_EXON	CCATAG_EXON	CCATTA_EXON	CCATTT_EXON	CCATTC_EXON	CCATTG_EXON	CCATCA_EXON	CCATCT_EXON	CCATCC_EXON	CCATCG_EXON	CCATGA_EXON	CCATGT_EXON	CCATGC_EXON	CCATGG_EXON	CCACAA_EXON	CCACAT_EXON	CCACAC_EXON	CCACAG_EXON	CCACTA_EXON	CCACTT_EXON	CCACTC_EXON	CCACTG_EXON	CCACCA_EXON	CCACCT_EXON	CCACCC_EXON	CCACCG_EXON	CCACGA_EXON	CCACGT_EXON	CCACGC_EXON	CCACGG_EXON	CCAGAA_EXON	CCAGAT_EXON	CCAGAC_EXON	CCAGAG_EXON	CCAGTA_EXON	CCAGTT_EXON	CCAGTC_EXON	CCAGTG_EXON	CCAGCA_EXON	CCAGCT_EXON	CCAGCC_EXON	CCAGCG_EXON	CCAGGA_EXON	CCAGGT_EXON	CCAGGC_EXON	CCAGGG_EXON	CCTAAA_EXON	CCTAAT_EXON	CCTAAC_EXON	CCTAAG_EXON	CCTATA_EXON	CCTATT_EXON	CCTATC_EXON	CCTATG_EXON	CCTACA_EXON	CCTACT_EXON	CCTACC_EXON	CCTACG_EXON	CCTAGA_EXON	CCTAGT_EXON	CCTAGC_EXON	CCTAGG_EXON	CCTTAA_EXON	CCTTAT_EXON	CCTTAC_EXON	CCTTAG_EXON	CCTTTA_EXON	CCTTTT_EXON	CCTTTC_EXON	CCTTTG_EXON	CCTTCA_EXON	CCTTCT_EXON	CCTTCC_EXON	CCTTCG_EXON	CCTTGA_EXON	CCTTGT_EXON	CCTTGC_EXON	CCTTGG_EXON	CCTCAA_EXON	CCTCAT_EXON	CCTCAC_EXON	CCTCAG_EXON	CCTCTA_EXON	CCTCTT_EXON	CCTCTC_EXON	CCTCTG_EXON	CCTCCA_EXON	CCTCCT_EXON	CCTCCC_EXON	CCTCCG_EXON	CCTCGA_EXON	CCTCGT_EXON	CCTCGC_EXON	CCTCGG_EXON	CCTGAA_EXON	CCTGAT_EXON	CCTGAC_EXON	CCTGAG_EXON	CCTGTA_EXON	CCTGTT_EXON	CCTGTC_EXON	CCTGTG_EXON	CCTGCA_EXON	CCTGCT_EXON	CCTGCC_EXON	CCTGCG_EXON	CCTGGA_EXON	CCTGGT_EXON	CCTGGC_EXON	CCTGGG_EXON	CCCAAA_EXON	CCCAAT_EXON	CCCAAC_EXON	CCCAAG_EXON	CCCATA_EXON	CCCATT_EXON	CCCATC_EXON	CCCATG_EXON	CCCACA_EXON	CCCACT_EXON	CCCACC_EXON	CCCACG_EXON	CCCAGA_EXON	CCCAGT_EXON	CCCAGC_EXON	CCCAGG_EXON	CCCTAA_EXON	CCCTAT_EXON	CCCTAC_EXON	CCCTAG_EXON	CCCTTA_EXON	CCCTTT_EXON	CCCTTC_EXON	CCCTTG_EXON	CCCTCA_EXON	CCCTCT_EXON	CCCTCC_EXON	CCCTCG_EXON	CCCTGA_EXON	CCCTGT_EXON	CCCTGC_EXON	CCCTGG_EXON	CCCCAA_EXON	CCCCAT_EXON	CCCCAC_EXON	CCCCAG_EXON	CCCCTA_EXON	CCCCTT_EXON	CCCCTC_EXON	CCCCTG_EXON	CCCCCA_EXON	CCCCCT_EXON	CCCCCC_EXON	CCCCCG_EXON	CCCCGA_EXON	CCCCGT_EXON	CCCCGC_EXON	CCCCGG_EXON	CCCGAA_EXON	CCCGAT_EXON	CCCGAC_EXON	CCCGAG_EXON	CCCGTA_EXON	CCCGTT_EXON	CCCGTC_EXON	CCCGTG_EXON	CCCGCA_EXON	CCCGCT_EXON	CCCGCC_EXON	CCCGCG_EXON	CCCGGA_EXON	CCCGGT_EXON	CCCGGC_EXON	CCCGGG_EXON	CCGAAA_EXON	CCGAAT_EXON	CCGAAC_EXON	CCGAAG_EXON	CCGATA_EXON	CCGATT_EXON	CCGATC_EXON	CCGATG_EXON	CCGACA_EXON	CCGACT_EXON	CCGACC_EXON	CCGACG_EXON	CCGAGA_EXON	CCGAGT_EXON	CCGAGC_EXON	CCGAGG_EXON	CCGTAA_EXON	CCGTAT_EXON	CCGTAC_EXON	CCGTAG_EXON	CCGTTA_EXON	CCGTTT_EXON	CCGTTC_EXON	CCGTTG_EXON	CCGTCA_EXON	CCGTCT_EXON	CCGTCC_EXON	CCGTCG_EXON	CCGTGA_EXON	CCGTGT_EXON	CCGTGC_EXON	CCGTGG_EXON	CCGCAA_EXON	CCGCAT_EXON	CCGCAC_EXON	CCGCAG_EXON	CCGCTA_EXON	CCGCTT_EXON	CCGCTC_EXON	CCGCTG_EXON	CCGCCA_EXON	CCGCCT_EXON	CCGCCC_EXON	CCGCCG_EXON	CCGCGA_EXON	CCGCGT_EXON	CCGCGC_EXON	CCGCGG_EXON	CCGGAA_EXON	CCGGAT_EXON	CCGGAC_EXON	CCGGAG_EXON	CCGGTA_EXON	CCGGTT_EXON	CCGGTC_EXON	CCGGTG_EXON	CCGGCA_EXON	CCGGCT_EXON	CCGGCC_EXON	CCGGCG_EXON	CCGGGA_EXON	CCGGGT_EXON	CCGGGC_EXON	CCGGGG_EXON	CGAAAA_EXON	CGAAAT_EXON	CGAAAC_EXON	CGAAAG_EXON	CGAATA_EXON	CGAATT_EXON	CGAATC_EXON	CGAATG_EXON	CGAACA_EXON	CGAACT_EXON	CGAACC_EXON	CGAACG_EXON	CGAAGA_EXON	CGAAGT_EXON	CGAAGC_EXON	CGAAGG_EXON	CGATAA_EXON	CGATAT_EXON	CGATAC_EXON	CGATAG_EXON	CGATTA_EXON	CGATTT_EXON	CGATTC_EXON	CGATTG_EXON	CGATCA_EXON	CGATCT_EXON	CGATCC_EXON	CGATCG_EXON	CGATGA_EXON	CGATGT_EXON	CGATGC_EXON	CGATGG_EXON	CGACAA_EXON	CGACAT_EXON	CGACAC_EXON	CGACAG_EXON	CGACTA_EXON	CGACTT_EXON	CGACTC_EXON	CGACTG_EXON	CGACCA_EXON	CGACCT_EXON	CGACCC_EXON	CGACCG_EXON	CGACGA_EXON	CGACGT_EXON	CGACGC_EXON	CGACGG_EXON	CGAGAA_EXON	CGAGAT_EXON	CGAGAC_EXON	CGAGAG_EXON	CGAGTA_EXON	CGAGTT_EXON	CGAGTC_EXON	CGAGTG_EXON	CGAGCA_EXON	CGAGCT_EXON	CGAGCC_EXON	CGAGCG_EXON	CGAGGA_EXON	CGAGGT_EXON	CGAGGC_EXON	CGAGGG_EXON	CGTAAA_EXON	CGTAAT_EXON	CGTAAC_EXON	CGTAAG_EXON	CGTATA_EXON	CGTATT_EXON	CGTATC_EXON	CGTATG_EXON	CGTACA_EXON	CGTACT_EXON	CGTACC_EXON	CGTACG_EXON	CGTAGA_EXON	CGTAGT_EXON	CGTAGC_EXON	CGTAGG_EXON	CGTTAA_EXON	CGTTAT_EXON	CGTTAC_EXON	CGTTAG_EXON	CGTTTA_EXON	CGTTTT_EXON	CGTTTC_EXON	CGTTTG_EXON	CGTTCA_EXON	CGTTCT_EXON	CGTTCC_EXON	CGTTCG_EXON	CGTTGA_EXON	CGTTGT_EXON	CGTTGC_EXON	CGTTGG_EXON	CGTCAA_EXON	CGTCAT_EXON	CGTCAC_EXON	CGTCAG_EXON	CGTCTA_EXON	CGTCTT_EXON	CGTCTC_EXON	CGTCTG_EXON	CGTCCA_EXON	CGTCCT_EXON	CGTCCC_EXON	CGTCCG_EXON	CGTCGA_EXON	CGTCGT_EXON	CGTCGC_EXON	CGTCGG_EXON	CGTGAA_EXON	CGTGAT_EXON	CGTGAC_EXON	CGTGAG_EXON	CGTGTA_EXON	CGTGTT_EXON	CGTGTC_EXON	CGTGTG_EXON	CGTGCA_EXON	CGTGCT_EXON	CGTGCC_EXON	CGTGCG_EXON	CGTGGA_EXON	CGTGGT_EXON	CGTGGC_EXON	CGTGGG_EXON	CGCAAA_EXON	CGCAAT_EXON	CGCAAC_EXON	CGCAAG_EXON	CGCATA_EXON	CGCATT_EXON	CGCATC_EXON	CGCATG_EXON	CGCACA_EXON	CGCACT_EXON	CGCACC_EXON	CGCACG_EXON	CGCAGA_EXON	CGCAGT_EXON	CGCAGC_EXON	CGCAGG_EXON	CGCTAA_EXON	CGCTAT_EXON	CGCTAC_EXON	CGCTAG_EXON	CGCTTA_EXON	CGCTTT_EXON	CGCTTC_EXON	CGCTTG_EXON	CGCTCA_EXON	CGCTCT_EXON	CGCTCC_EXON	CGCTCG_EXON	CGCTGA_EXON	CGCTGT_EXON	CGCTGC_EXON	CGCTGG_EXON	CGCCAA_EXON	CGCCAT_EXON	CGCCAC_EXON	CGCCAG_EXON	CGCCTA_EXON	CGCCTT_EXON	CGCCTC_EXON	CGCCTG_EXON	CGCCCA_EXON	CGCCCT_EXON	CGCCCC_EXON	CGCCCG_EXON	CGCCGA_EXON	CGCCGT_EXON	CGCCGC_EXON	CGCCGG_EXON	CGCGAA_EXON	CGCGAT_EXON	CGCGAC_EXON	CGCGAG_EXON	CGCGTA_EXON	CGCGTT_EXON	CGCGTC_EXON	CGCGTG_EXON	CGCGCA_EXON	CGCGCT_EXON	CGCGCC_EXON	CGCGCG_EXON	CGCGGA_EXON	CGCGGT_EXON	CGCGGC_EXON	CGCGGG_EXON	CGGAAA_EXON	CGGAAT_EXON	CGGAAC_EXON	CGGAAG_EXON	CGGATA_EXON	CGGATT_EXON	CGGATC_EXON	CGGATG_EXON	CGGACA_EXON	CGGACT_EXON	CGGACC_EXON	CGGACG_EXON	CGGAGA_EXON	CGGAGT_EXON	CGGAGC_EXON	CGGAGG_EXON	CGGTAA_EXON	CGGTAT_EXON	CGGTAC_EXON	CGGTAG_EXON	CGGTTA_EXON	CGGTTT_EXON	CGGTTC_EXON	CGGTTG_EXON	CGGTCA_EXON	CGGTCT_EXON	CGGTCC_EXON	CGGTCG_EXON	CGGTGA_EXON	CGGTGT_EXON	CGGTGC_EXON	CGGTGG_EXON	CGGCAA_EXON	CGGCAT_EXON	CGGCAC_EXON	CGGCAG_EXON	CGGCTA_EXON	CGGCTT_EXON	CGGCTC_EXON	CGGCTG_EXON	CGGCCA_EXON	CGGCCT_EXON	CGGCCC_EXON	CGGCCG_EXON	CGGCGA_EXON	CGGCGT_EXON	CGGCGC_EXON	CGGCGG_EXON	CGGGAA_EXON	CGGGAT_EXON	CGGGAC_EXON	CGGGAG_EXON	CGGGTA_EXON	CGGGTT_EXON	CGGGTC_EXON	CGGGTG_EXON	CGGGCA_EXON	CGGGCT_EXON	CGGGCC_EXON	CGGGCG_EXON	CGGGGA_EXON	CGGGGT_EXON	CGGGGC_EXON	CGGGGG_EXON	GAAAAA_EXON	GAAAAT_EXON	GAAAAC_EXON	GAAAAG_EXON	GAAATA_EXON	GAAATT_EXON	GAAATC_EXON	GAAATG_EXON	GAAACA_EXON	GAAACT_EXON	GAAACC_EXON	GAAACG_EXON	GAAAGA_EXON	GAAAGT_EXON	GAAAGC_EXON	GAAAGG_EXON	GAATAA_EXON	GAATAT_EXON	GAATAC_EXON	GAATAG_EXON	GAATTA_EXON	GAATTT_EXON	GAATTC_EXON	GAATTG_EXON	GAATCA_EXON	GAATCT_EXON	GAATCC_EXON	GAATCG_EXON	GAATGA_EXON	GAATGT_EXON	GAATGC_EXON	GAATGG_EXON	GAACAA_EXON	GAACAT_EXON	GAACAC_EXON	GAACAG_EXON	GAACTA_EXON	GAACTT_EXON	GAACTC_EXON	GAACTG_EXON	GAACCA_EXON	GAACCT_EXON	GAACCC_EXON	GAACCG_EXON	GAACGA_EXON	GAACGT_EXON	GAACGC_EXON	GAACGG_EXON	GAAGAA_EXON	GAAGAT_EXON	GAAGAC_EXON	GAAGAG_EXON	GAAGTA_EXON	GAAGTT_EXON	GAAGTC_EXON	GAAGTG_EXON	GAAGCA_EXON	GAAGCT_EXON	GAAGCC_EXON	GAAGCG_EXON	GAAGGA_EXON	GAAGGT_EXON	GAAGGC_EXON	GAAGGG_EXON	GATAAA_EXON	GATAAT_EXON	GATAAC_EXON	GATAAG_EXON	GATATA_EXON	GATATT_EXON	GATATC_EXON	GATATG_EXON	GATACA_EXON	GATACT_EXON	GATACC_EXON	GATACG_EXON	GATAGA_EXON	GATAGT_EXON	GATAGC_EXON	GATAGG_EXON	GATTAA_EXON	GATTAT_EXON	GATTAC_EXON	GATTAG_EXON	GATTTA_EXON	GATTTT_EXON	GATTTC_EXON	GATTTG_EXON	GATTCA_EXON	GATTCT_EXON	GATTCC_EXON	GATTCG_EXON	GATTGA_EXON	GATTGT_EXON	GATTGC_EXON	GATTGG_EXON	GATCAA_EXON	GATCAT_EXON	GATCAC_EXON	GATCAG_EXON	GATCTA_EXON	GATCTT_EXON	GATCTC_EXON	GATCTG_EXON	GATCCA_EXON	GATCCT_EXON	GATCCC_EXON	GATCCG_EXON	GATCGA_EXON	GATCGT_EXON	GATCGC_EXON	GATCGG_EXON	GATGAA_EXON	GATGAT_EXON	GATGAC_EXON	GATGAG_EXON	GATGTA_EXON	GATGTT_EXON	GATGTC_EXON	GATGTG_EXON	GATGCA_EXON	GATGCT_EXON	GATGCC_EXON	GATGCG_EXON	GATGGA_EXON	GATGGT_EXON	GATGGC_EXON	GATGGG_EXON	GACAAA_EXON	GACAAT_EXON	GACAAC_EXON	GACAAG_EXON	GACATA_EXON	GACATT_EXON	GACATC_EXON	GACATG_EXON	GACACA_EXON	GACACT_EXON	GACACC_EXON	GACACG_EXON	GACAGA_EXON	GACAGT_EXON	GACAGC_EXON	GACAGG_EXON	GACTAA_EXON	GACTAT_EXON	GACTAC_EXON	GACTAG_EXON	GACTTA_EXON	GACTTT_EXON	GACTTC_EXON	GACTTG_EXON	GACTCA_EXON	GACTCT_EXON	GACTCC_EXON	GACTCG_EXON	GACTGA_EXON	GACTGT_EXON	GACTGC_EXON	GACTGG_EXON	GACCAA_EXON	GACCAT_EXON	GACCAC_EXON	GACCAG_EXON	GACCTA_EXON	GACCTT_EXON	GACCTC_EXON	GACCTG_EXON	GACCCA_EXON	GACCCT_EXON	GACCCC_EXON	GACCCG_EXON	GACCGA_EXON	GACCGT_EXON	GACCGC_EXON	GACCGG_EXON	GACGAA_EXON	GACGAT_EXON	GACGAC_EXON	GACGAG_EXON	GACGTA_EXON	GACGTT_EXON	GACGTC_EXON	GACGTG_EXON	GACGCA_EXON	GACGCT_EXON	GACGCC_EXON	GACGCG_EXON	GACGGA_EXON	GACGGT_EXON	GACGGC_EXON	GACGGG_EXON	GAGAAA_EXON	GAGAAT_EXON	GAGAAC_EXON	GAGAAG_EXON	GAGATA_EXON	GAGATT_EXON	GAGATC_EXON	GAGATG_EXON	GAGACA_EXON	GAGACT_EXON	GAGACC_EXON	GAGACG_EXON	GAGAGA_EXON	GAGAGT_EXON	GAGAGC_EXON	GAGAGG_EXON	GAGTAA_EXON	GAGTAT_EXON	GAGTAC_EXON	GAGTAG_EXON	GAGTTA_EXON	GAGTTT_EXON	GAGTTC_EXON	GAGTTG_EXON	GAGTCA_EXON	GAGTCT_EXON	GAGTCC_EXON	GAGTCG_EXON	GAGTGA_EXON	GAGTGT_EXON	GAGTGC_EXON	GAGTGG_EXON	GAGCAA_EXON	GAGCAT_EXON	GAGCAC_EXON	GAGCAG_EXON	GAGCTA_EXON	GAGCTT_EXON	GAGCTC_EXON	GAGCTG_EXON	GAGCCA_EXON	GAGCCT_EXON	GAGCCC_EXON	GAGCCG_EXON	GAGCGA_EXON	GAGCGT_EXON	GAGCGC_EXON	GAGCGG_EXON	GAGGAA_EXON	GAGGAT_EXON	GAGGAC_EXON	GAGGAG_EXON	GAGGTA_EXON	GAGGTT_EXON	GAGGTC_EXON	GAGGTG_EXON	GAGGCA_EXON	GAGGCT_EXON	GAGGCC_EXON	GAGGCG_EXON	GAGGGA_EXON	GAGGGT_EXON	GAGGGC_EXON	GAGGGG_EXON	GTAAAA_EXON	GTAAAT_EXON	GTAAAC_EXON	GTAAAG_EXON	GTAATA_EXON	GTAATT_EXON	GTAATC_EXON	GTAATG_EXON	GTAACA_EXON	GTAACT_EXON	GTAACC_EXON	GTAACG_EXON	GTAAGA_EXON	GTAAGT_EXON	GTAAGC_EXON	GTAAGG_EXON	GTATAA_EXON	GTATAT_EXON	GTATAC_EXON	GTATAG_EXON	GTATTA_EXON	GTATTT_EXON	GTATTC_EXON	GTATTG_EXON	GTATCA_EXON	GTATCT_EXON	GTATCC_EXON	GTATCG_EXON	GTATGA_EXON	GTATGT_EXON	GTATGC_EXON	GTATGG_EXON	GTACAA_EXON	GTACAT_EXON	GTACAC_EXON	GTACAG_EXON	GTACTA_EXON	GTACTT_EXON	GTACTC_EXON	GTACTG_EXON	GTACCA_EXON	GTACCT_EXON	GTACCC_EXON	GTACCG_EXON	GTACGA_EXON	GTACGT_EXON	GTACGC_EXON	GTACGG_EXON	GTAGAA_EXON	GTAGAT_EXON	GTAGAC_EXON	GTAGAG_EXON	GTAGTA_EXON	GTAGTT_EXON	GTAGTC_EXON	GTAGTG_EXON	GTAGCA_EXON	GTAGCT_EXON	GTAGCC_EXON	GTAGCG_EXON	GTAGGA_EXON	GTAGGT_EXON	GTAGGC_EXON	GTAGGG_EXON	GTTAAA_EXON	GTTAAT_EXON	GTTAAC_EXON	GTTAAG_EXON	GTTATA_EXON	GTTATT_EXON	GTTATC_EXON	GTTATG_EXON	GTTACA_EXON	GTTACT_EXON	GTTACC_EXON	GTTACG_EXON	GTTAGA_EXON	GTTAGT_EXON	GTTAGC_EXON	GTTAGG_EXON	GTTTAA_EXON	GTTTAT_EXON	GTTTAC_EXON	GTTTAG_EXON	GTTTTA_EXON	GTTTTT_EXON	GTTTTC_EXON	GTTTTG_EXON	GTTTCA_EXON	GTTTCT_EXON	GTTTCC_EXON	GTTTCG_EXON	GTTTGA_EXON	GTTTGT_EXON	GTTTGC_EXON	GTTTGG_EXON	GTTCAA_EXON	GTTCAT_EXON	GTTCAC_EXON	GTTCAG_EXON	GTTCTA_EXON	GTTCTT_EXON	GTTCTC_EXON	GTTCTG_EXON	GTTCCA_EXON	GTTCCT_EXON	GTTCCC_EXON	GTTCCG_EXON	GTTCGA_EXON	GTTCGT_EXON	GTTCGC_EXON	GTTCGG_EXON	GTTGAA_EXON	GTTGAT_EXON	GTTGAC_EXON	GTTGAG_EXON	GTTGTA_EXON	GTTGTT_EXON	GTTGTC_EXON	GTTGTG_EXON	GTTGCA_EXON	GTTGCT_EXON	GTTGCC_EXON	GTTGCG_EXON	GTTGGA_EXON	GTTGGT_EXON	GTTGGC_EXON	GTTGGG_EXON	GTCAAA_EXON	GTCAAT_EXON	GTCAAC_EXON	GTCAAG_EXON	GTCATA_EXON	GTCATT_EXON	GTCATC_EXON	GTCATG_EXON	GTCACA_EXON	GTCACT_EXON	GTCACC_EXON	GTCACG_EXON	GTCAGA_EXON	GTCAGT_EXON	GTCAGC_EXON	GTCAGG_EXON	GTCTAA_EXON	GTCTAT_EXON	GTCTAC_EXON	GTCTAG_EXON	GTCTTA_EXON	GTCTTT_EXON	GTCTTC_EXON	GTCTTG_EXON	GTCTCA_EXON	GTCTCT_EXON	GTCTCC_EXON	GTCTCG_EXON	GTCTGA_EXON	GTCTGT_EXON	GTCTGC_EXON	GTCTGG_EXON	GTCCAA_EXON	GTCCAT_EXON	GTCCAC_EXON	GTCCAG_EXON	GTCCTA_EXON	GTCCTT_EXON	GTCCTC_EXON	GTCCTG_EXON	GTCCCA_EXON	GTCCCT_EXON	GTCCCC_EXON	GTCCCG_EXON	GTCCGA_EXON	GTCCGT_EXON	GTCCGC_EXON	GTCCGG_EXON	GTCGAA_EXON	GTCGAT_EXON	GTCGAC_EXON	GTCGAG_EXON	GTCGTA_EXON	GTCGTT_EXON	GTCGTC_EXON	GTCGTG_EXON	GTCGCA_EXON	GTCGCT_EXON	GTCGCC_EXON	GTCGCG_EXON	GTCGGA_EXON	GTCGGT_EXON	GTCGGC_EXON	GTCGGG_EXON	GTGAAA_EXON	GTGAAT_EXON	GTGAAC_EXON	GTGAAG_EXON	GTGATA_EXON	GTGATT_EXON	GTGATC_EXON	GTGATG_EXON	GTGACA_EXON	GTGACT_EXON	GTGACC_EXON	GTGACG_EXON	GTGAGA_EXON	GTGAGT_EXON	GTGAGC_EXON	GTGAGG_EXON	GTGTAA_EXON	GTGTAT_EXON	GTGTAC_EXON	GTGTAG_EXON	GTGTTA_EXON	GTGTTT_EXON	GTGTTC_EXON	GTGTTG_EXON	GTGTCA_EXON	GTGTCT_EXON	GTGTCC_EXON	GTGTCG_EXON	GTGTGA_EXON	GTGTGT_EXON	GTGTGC_EXON	GTGTGG_EXON	GTGCAA_EXON	GTGCAT_EXON	GTGCAC_EXON	GTGCAG_EXON	GTGCTA_EXON	GTGCTT_EXON	GTGCTC_EXON	GTGCTG_EXON	GTGCCA_EXON	GTGCCT_EXON	GTGCCC_EXON	GTGCCG_EXON	GTGCGA_EXON	GTGCGT_EXON	GTGCGC_EXON	GTGCGG_EXON	GTGGAA_EXON	GTGGAT_EXON	GTGGAC_EXON	GTGGAG_EXON	GTGGTA_EXON	GTGGTT_EXON	GTGGTC_EXON	GTGGTG_EXON	GTGGCA_EXON	GTGGCT_EXON	GTGGCC_EXON	GTGGCG_EXON	GTGGGA_EXON	GTGGGT_EXON	GTGGGC_EXON	GTGGGG_EXON	GCAAAA_EXON	GCAAAT_EXON	GCAAAC_EXON	GCAAAG_EXON	GCAATA_EXON	GCAATT_EXON	GCAATC_EXON	GCAATG_EXON	GCAACA_EXON	GCAACT_EXON	GCAACC_EXON	GCAACG_EXON	GCAAGA_EXON	GCAAGT_EXON	GCAAGC_EXON	GCAAGG_EXON	GCATAA_EXON	GCATAT_EXON	GCATAC_EXON	GCATAG_EXON	GCATTA_EXON	GCATTT_EXON	GCATTC_EXON	GCATTG_EXON	GCATCA_EXON	GCATCT_EXON	GCATCC_EXON	GCATCG_EXON	GCATGA_EXON	GCATGT_EXON	GCATGC_EXON	GCATGG_EXON	GCACAA_EXON	GCACAT_EXON	GCACAC_EXON	GCACAG_EXON	GCACTA_EXON	GCACTT_EXON	GCACTC_EXON	GCACTG_EXON	GCACCA_EXON	GCACCT_EXON	GCACCC_EXON	GCACCG_EXON	GCACGA_EXON	GCACGT_EXON	GCACGC_EXON	GCACGG_EXON	GCAGAA_EXON	GCAGAT_EXON	GCAGAC_EXON	GCAGAG_EXON	GCAGTA_EXON	GCAGTT_EXON	GCAGTC_EXON	GCAGTG_EXON	GCAGCA_EXON	GCAGCT_EXON	GCAGCC_EXON	GCAGCG_EXON	GCAGGA_EXON	GCAGGT_EXON	GCAGGC_EXON	GCAGGG_EXON	GCTAAA_EXON	GCTAAT_EXON	GCTAAC_EXON	GCTAAG_EXON	GCTATA_EXON	GCTATT_EXON	GCTATC_EXON	GCTATG_EXON	GCTACA_EXON	GCTACT_EXON	GCTACC_EXON	GCTACG_EXON	GCTAGA_EXON	GCTAGT_EXON	GCTAGC_EXON	GCTAGG_EXON	GCTTAA_EXON	GCTTAT_EXON	GCTTAC_EXON	GCTTAG_EXON	GCTTTA_EXON	GCTTTT_EXON	GCTTTC_EXON	GCTTTG_EXON	GCTTCA_EXON	GCTTCT_EXON	GCTTCC_EXON	GCTTCG_EXON	GCTTGA_EXON	GCTTGT_EXON	GCTTGC_EXON	GCTTGG_EXON	GCTCAA_EXON	GCTCAT_EXON	GCTCAC_EXON	GCTCAG_EXON	GCTCTA_EXON	GCTCTT_EXON	GCTCTC_EXON	GCTCTG_EXON	GCTCCA_EXON	GCTCCT_EXON	GCTCCC_EXON	GCTCCG_EXON	GCTCGA_EXON	GCTCGT_EXON	GCTCGC_EXON	GCTCGG_EXON	GCTGAA_EXON	GCTGAT_EXON	GCTGAC_EXON	GCTGAG_EXON	GCTGTA_EXON	GCTGTT_EXON	GCTGTC_EXON	GCTGTG_EXON	GCTGCA_EXON	GCTGCT_EXON	GCTGCC_EXON	GCTGCG_EXON	GCTGGA_EXON	GCTGGT_EXON	GCTGGC_EXON	GCTGGG_EXON	GCCAAA_EXON	GCCAAT_EXON	GCCAAC_EXON	GCCAAG_EXON	GCCATA_EXON	GCCATT_EXON	GCCATC_EXON	GCCATG_EXON	GCCACA_EXON	GCCACT_EXON	GCCACC_EXON	GCCACG_EXON	GCCAGA_EXON	GCCAGT_EXON	GCCAGC_EXON	GCCAGG_EXON	GCCTAA_EXON	GCCTAT_EXON	GCCTAC_EXON	GCCTAG_EXON	GCCTTA_EXON	GCCTTT_EXON	GCCTTC_EXON	GCCTTG_EXON	GCCTCA_EXON	GCCTCT_EXON	GCCTCC_EXON	GCCTCG_EXON	GCCTGA_EXON	GCCTGT_EXON	GCCTGC_EXON	GCCTGG_EXON	GCCCAA_EXON	GCCCAT_EXON	GCCCAC_EXON	GCCCAG_EXON	GCCCTA_EXON	GCCCTT_EXON	GCCCTC_EXON	GCCCTG_EXON	GCCCCA_EXON	GCCCCT_EXON	GCCCCC_EXON	GCCCCG_EXON	GCCCGA_EXON	GCCCGT_EXON	GCCCGC_EXON	GCCCGG_EXON	GCCGAA_EXON	GCCGAT_EXON	GCCGAC_EXON	GCCGAG_EXON	GCCGTA_EXON	GCCGTT_EXON	GCCGTC_EXON	GCCGTG_EXON	GCCGCA_EXON	GCCGCT_EXON	GCCGCC_EXON	GCCGCG_EXON	GCCGGA_EXON	GCCGGT_EXON	GCCGGC_EXON	GCCGGG_EXON	GCGAAA_EXON	GCGAAT_EXON	GCGAAC_EXON	GCGAAG_EXON	GCGATA_EXON	GCGATT_EXON	GCGATC_EXON	GCGATG_EXON	GCGACA_EXON	GCGACT_EXON	GCGACC_EXON	GCGACG_EXON	GCGAGA_EXON	GCGAGT_EXON	GCGAGC_EXON	GCGAGG_EXON	GCGTAA_EXON	GCGTAT_EXON	GCGTAC_EXON	GCGTAG_EXON	GCGTTA_EXON	GCGTTT_EXON	GCGTTC_EXON	GCGTTG_EXON	GCGTCA_EXON	GCGTCT_EXON	GCGTCC_EXON	GCGTCG_EXON	GCGTGA_EXON	GCGTGT_EXON	GCGTGC_EXON	GCGTGG_EXON	GCGCAA_EXON	GCGCAT_EXON	GCGCAC_EXON	GCGCAG_EXON	GCGCTA_EXON	GCGCTT_EXON	GCGCTC_EXON	GCGCTG_EXON	GCGCCA_EXON	GCGCCT_EXON	GCGCCC_EXON	GCGCCG_EXON	GCGCGA_EXON	GCGCGT_EXON	GCGCGC_EXON	GCGCGG_EXON	GCGGAA_EXON	GCGGAT_EXON	GCGGAC_EXON	GCGGAG_EXON	GCGGTA_EXON	GCGGTT_EXON	GCGGTC_EXON	GCGGTG_EXON	GCGGCA_EXON	GCGGCT_EXON	GCGGCC_EXON	GCGGCG_EXON	GCGGGA_EXON	GCGGGT_EXON	GCGGGC_EXON	GCGGGG_EXON	GGAAAA_EXON	GGAAAT_EXON	GGAAAC_EXON	GGAAAG_EXON	GGAATA_EXON	GGAATT_EXON	GGAATC_EXON	GGAATG_EXON	GGAACA_EXON	GGAACT_EXON	GGAACC_EXON	GGAACG_EXON	GGAAGA_EXON	GGAAGT_EXON	GGAAGC_EXON	GGAAGG_EXON	GGATAA_EXON	GGATAT_EXON	GGATAC_EXON	GGATAG_EXON	GGATTA_EXON	GGATTT_EXON	GGATTC_EXON	GGATTG_EXON	GGATCA_EXON	GGATCT_EXON	GGATCC_EXON	GGATCG_EXON	GGATGA_EXON	GGATGT_EXON	GGATGC_EXON	GGATGG_EXON	GGACAA_EXON	GGACAT_EXON	GGACAC_EXON	GGACAG_EXON	GGACTA_EXON	GGACTT_EXON	GGACTC_EXON	GGACTG_EXON	GGACCA_EXON	GGACCT_EXON	GGACCC_EXON	GGACCG_EXON	GGACGA_EXON	GGACGT_EXON	GGACGC_EXON	GGACGG_EXON	GGAGAA_EXON	GGAGAT_EXON	GGAGAC_EXON	GGAGAG_EXON	GGAGTA_EXON	GGAGTT_EXON	GGAGTC_EXON	GGAGTG_EXON	GGAGCA_EXON	GGAGCT_EXON	GGAGCC_EXON	GGAGCG_EXON	GGAGGA_EXON	GGAGGT_EXON	GGAGGC_EXON	GGAGGG_EXON	GGTAAA_EXON	GGTAAT_EXON	GGTAAC_EXON	GGTAAG_EXON	GGTATA_EXON	GGTATT_EXON	GGTATC_EXON	GGTATG_EXON	GGTACA_EXON	GGTACT_EXON	GGTACC_EXON	GGTACG_EXON	GGTAGA_EXON	GGTAGT_EXON	GGTAGC_EXON	GGTAGG_EXON	GGTTAA_EXON	GGTTAT_EXON	GGTTAC_EXON	GGTTAG_EXON	GGTTTA_EXON	GGTTTT_EXON	GGTTTC_EXON	GGTTTG_EXON	GGTTCA_EXON	GGTTCT_EXON	GGTTCC_EXON	GGTTCG_EXON	GGTTGA_EXON	GGTTGT_EXON	GGTTGC_EXON	GGTTGG_EXON	GGTCAA_EXON	GGTCAT_EXON	GGTCAC_EXON	GGTCAG_EXON	GGTCTA_EXON	GGTCTT_EXON	GGTCTC_EXON	GGTCTG_EXON	GGTCCA_EXON	GGTCCT_EXON	GGTCCC_EXON	GGTCCG_EXON	GGTCGA_EXON	GGTCGT_EXON	GGTCGC_EXON	GGTCGG_EXON	GGTGAA_EXON	GGTGAT_EXON	GGTGAC_EXON	GGTGAG_EXON	GGTGTA_EXON	GGTGTT_EXON	GGTGTC_EXON	GGTGTG_EXON	GGTGCA_EXON	GGTGCT_EXON	GGTGCC_EXON	GGTGCG_EXON	GGTGGA_EXON	GGTGGT_EXON	GGTGGC_EXON	GGTGGG_EXON	GGCAAA_EXON	GGCAAT_EXON	GGCAAC_EXON	GGCAAG_EXON	GGCATA_EXON	GGCATT_EXON	GGCATC_EXON	GGCATG_EXON	GGCACA_EXON	GGCACT_EXON	GGCACC_EXON	GGCACG_EXON	GGCAGA_EXON	GGCAGT_EXON	GGCAGC_EXON	GGCAGG_EXON	GGCTAA_EXON	GGCTAT_EXON	GGCTAC_EXON	GGCTAG_EXON	GGCTTA_EXON	GGCTTT_EXON	GGCTTC_EXON	GGCTTG_EXON	GGCTCA_EXON	GGCTCT_EXON	GGCTCC_EXON	GGCTCG_EXON	GGCTGA_EXON	GGCTGT_EXON	GGCTGC_EXON	GGCTGG_EXON	GGCCAA_EXON	GGCCAT_EXON	GGCCAC_EXON	GGCCAG_EXON	GGCCTA_EXON	GGCCTT_EXON	GGCCTC_EXON	GGCCTG_EXON	GGCCCA_EXON	GGCCCT_EXON	GGCCCC_EXON	GGCCCG_EXON	GGCCGA_EXON	GGCCGT_EXON	GGCCGC_EXON	GGCCGG_EXON	GGCGAA_EXON	GGCGAT_EXON	GGCGAC_EXON	GGCGAG_EXON	GGCGTA_EXON	GGCGTT_EXON	GGCGTC_EXON	GGCGTG_EXON	GGCGCA_EXON	GGCGCT_EXON	GGCGCC_EXON	GGCGCG_EXON	GGCGGA_EXON	GGCGGT_EXON	GGCGGC_EXON	GGCGGG_EXON	GGGAAA_EXON	GGGAAT_EXON	GGGAAC_EXON	GGGAAG_EXON	GGGATA_EXON	GGGATT_EXON	GGGATC_EXON	GGGATG_EXON	GGGACA_EXON	GGGACT_EXON	GGGACC_EXON	GGGACG_EXON	GGGAGA_EXON	GGGAGT_EXON	GGGAGC_EXON	GGGAGG_EXON	GGGTAA_EXON	GGGTAT_EXON	GGGTAC_EXON	GGGTAG_EXON	GGGTTA_EXON	GGGTTT_EXON	GGGTTC_EXON	GGGTTG_EXON	GGGTCA_EXON	GGGTCT_EXON	GGGTCC_EXON	GGGTCG_EXON	GGGTGA_EXON	GGGTGT_EXON	GGGTGC_EXON	GGGTGG_EXON	GGGCAA_EXON	GGGCAT_EXON	GGGCAC_EXON	GGGCAG_EXON	GGGCTA_EXON	GGGCTT_EXON	GGGCTC_EXON	GGGCTG_EXON	GGGCCA_EXON	GGGCCT_EXON	GGGCCC_EXON	GGGCCG_EXON	GGGCGA_EXON	GGGCGT_EXON	GGGCGC_EXON	GGGCGG_EXON	GGGGAA_EXON	GGGGAT_EXON	GGGGAC_EXON	GGGGAG_EXON	GGGGTA_EXON	GGGGTT_EXON	GGGGTC_EXON	GGGGTG_EXON	GGGGCA_EXON	GGGGCT_EXON	GGGGCC_EXON	GGGGCG_EXON	GGGGGA_EXON	GGGGGT_EXON	GGGGGC_EXON	GGGGGG_EXON	AAAAAA_DU	AAAAAT_DU	AAAAAC_DU	AAAAAG_DU	AAAATA_DU	AAAATT_DU	AAAATC_DU	AAAATG_DU	AAAACA_DU	AAAACT_DU	AAAACC_DU	AAAACG_DU	AAAAGA_DU	AAAAGT_DU	AAAAGC_DU	AAAAGG_DU	AAATAA_DU	AAATAT_DU	AAATAC_DU	AAATAG_DU	AAATTA_DU	AAATTT_DU	AAATTC_DU	AAATTG_DU	AAATCA_DU	AAATCT_DU	AAATCC_DU	AAATCG_DU	AAATGA_DU	AAATGT_DU	AAATGC_DU	AAATGG_DU	AAACAA_DU	AAACAT_DU	AAACAC_DU	AAACAG_DU	AAACTA_DU	AAACTT_DU	AAACTC_DU	AAACTG_DU	AAACCA_DU	AAACCT_DU	AAACCC_DU	AAACCG_DU	AAACGA_DU	AAACGT_DU	AAACGC_DU	AAACGG_DU	AAAGAA_DU	AAAGAT_DU	AAAGAC_DU	AAAGAG_DU	AAAGTA_DU	AAAGTT_DU	AAAGTC_DU	AAAGTG_DU	AAAGCA_DU	AAAGCT_DU	AAAGCC_DU	AAAGCG_DU	AAAGGA_DU	AAAGGT_DU	AAAGGC_DU	AAAGGG_DU	AATAAA_DU	AATAAT_DU	AATAAC_DU	AATAAG_DU	AATATA_DU	AATATT_DU	AATATC_DU	AATATG_DU	AATACA_DU	AATACT_DU	AATACC_DU	AATACG_DU	AATAGA_DU	AATAGT_DU	AATAGC_DU	AATAGG_DU	AATTAA_DU	AATTAT_DU	AATTAC_DU	AATTAG_DU	AATTTA_DU	AATTTT_DU	AATTTC_DU	AATTTG_DU	AATTCA_DU	AATTCT_DU	AATTCC_DU	AATTCG_DU	AATTGA_DU	AATTGT_DU	AATTGC_DU	AATTGG_DU	AATCAA_DU	AATCAT_DU	AATCAC_DU	AATCAG_DU	AATCTA_DU	AATCTT_DU	AATCTC_DU	AATCTG_DU	AATCCA_DU	AATCCT_DU	AATCCC_DU	AATCCG_DU	AATCGA_DU	AATCGT_DU	AATCGC_DU	AATCGG_DU	AATGAA_DU	AATGAT_DU	AATGAC_DU	AATGAG_DU	AATGTA_DU	AATGTT_DU	AATGTC_DU	AATGTG_DU	AATGCA_DU	AATGCT_DU	AATGCC_DU	AATGCG_DU	AATGGA_DU	AATGGT_DU	AATGGC_DU	AATGGG_DU	AACAAA_DU	AACAAT_DU	AACAAC_DU	AACAAG_DU	AACATA_DU	AACATT_DU	AACATC_DU	AACATG_DU	AACACA_DU	AACACT_DU	AACACC_DU	AACACG_DU	AACAGA_DU	AACAGT_DU	AACAGC_DU	AACAGG_DU	AACTAA_DU	AACTAT_DU	AACTAC_DU	AACTAG_DU	AACTTA_DU	AACTTT_DU	AACTTC_DU	AACTTG_DU	AACTCA_DU	AACTCT_DU	AACTCC_DU	AACTCG_DU	AACTGA_DU	AACTGT_DU	AACTGC_DU	AACTGG_DU	AACCAA_DU	AACCAT_DU	AACCAC_DU	AACCAG_DU	AACCTA_DU	AACCTT_DU	AACCTC_DU	AACCTG_DU	AACCCA_DU	AACCCT_DU	AACCCC_DU	AACCCG_DU	AACCGA_DU	AACCGT_DU	AACCGC_DU	AACCGG_DU	AACGAA_DU	AACGAT_DU	AACGAC_DU	AACGAG_DU	AACGTA_DU	AACGTT_DU	AACGTC_DU	AACGTG_DU	AACGCA_DU	AACGCT_DU	AACGCC_DU	AACGCG_DU	AACGGA_DU	AACGGT_DU	AACGGC_DU	AACGGG_DU	AAGAAA_DU	AAGAAT_DU	AAGAAC_DU	AAGAAG_DU	AAGATA_DU	AAGATT_DU	AAGATC_DU	AAGATG_DU	AAGACA_DU	AAGACT_DU	AAGACC_DU	AAGACG_DU	AAGAGA_DU	AAGAGT_DU	AAGAGC_DU	AAGAGG_DU	AAGTAA_DU	AAGTAT_DU	AAGTAC_DU	AAGTAG_DU	AAGTTA_DU	AAGTTT_DU	AAGTTC_DU	AAGTTG_DU	AAGTCA_DU	AAGTCT_DU	AAGTCC_DU	AAGTCG_DU	AAGTGA_DU	AAGTGT_DU	AAGTGC_DU	AAGTGG_DU	AAGCAA_DU	AAGCAT_DU	AAGCAC_DU	AAGCAG_DU	AAGCTA_DU	AAGCTT_DU	AAGCTC_DU	AAGCTG_DU	AAGCCA_DU	AAGCCT_DU	AAGCCC_DU	AAGCCG_DU	AAGCGA_DU	AAGCGT_DU	AAGCGC_DU	AAGCGG_DU	AAGGAA_DU	AAGGAT_DU	AAGGAC_DU	AAGGAG_DU	AAGGTA_DU	AAGGTT_DU	AAGGTC_DU	AAGGTG_DU	AAGGCA_DU	AAGGCT_DU	AAGGCC_DU	AAGGCG_DU	AAGGGA_DU	AAGGGT_DU	AAGGGC_DU	AAGGGG_DU	ATAAAA_DU	ATAAAT_DU	ATAAAC_DU	ATAAAG_DU	ATAATA_DU	ATAATT_DU	ATAATC_DU	ATAATG_DU	ATAACA_DU	ATAACT_DU	ATAACC_DU	ATAACG_DU	ATAAGA_DU	ATAAGT_DU	ATAAGC_DU	ATAAGG_DU	ATATAA_DU	ATATAT_DU	ATATAC_DU	ATATAG_DU	ATATTA_DU	ATATTT_DU	ATATTC_DU	ATATTG_DU	ATATCA_DU	ATATCT_DU	ATATCC_DU	ATATCG_DU	ATATGA_DU	ATATGT_DU	ATATGC_DU	ATATGG_DU	ATACAA_DU	ATACAT_DU	ATACAC_DU	ATACAG_DU	ATACTA_DU	ATACTT_DU	ATACTC_DU	ATACTG_DU	ATACCA_DU	ATACCT_DU	ATACCC_DU	ATACCG_DU	ATACGA_DU	ATACGT_DU	ATACGC_DU	ATACGG_DU	ATAGAA_DU	ATAGAT_DU	ATAGAC_DU	ATAGAG_DU	ATAGTA_DU	ATAGTT_DU	ATAGTC_DU	ATAGTG_DU	ATAGCA_DU	ATAGCT_DU	ATAGCC_DU	ATAGCG_DU	ATAGGA_DU	ATAGGT_DU	ATAGGC_DU	ATAGGG_DU	ATTAAA_DU	ATTAAT_DU	ATTAAC_DU	ATTAAG_DU	ATTATA_DU	ATTATT_DU	ATTATC_DU	ATTATG_DU	ATTACA_DU	ATTACT_DU	ATTACC_DU	ATTACG_DU	ATTAGA_DU	ATTAGT_DU	ATTAGC_DU	ATTAGG_DU	ATTTAA_DU	ATTTAT_DU	ATTTAC_DU	ATTTAG_DU	ATTTTA_DU	ATTTTT_DU	ATTTTC_DU	ATTTTG_DU	ATTTCA_DU	ATTTCT_DU	ATTTCC_DU	ATTTCG_DU	ATTTGA_DU	ATTTGT_DU	ATTTGC_DU	ATTTGG_DU	ATTCAA_DU	ATTCAT_DU	ATTCAC_DU	ATTCAG_DU	ATTCTA_DU	ATTCTT_DU	ATTCTC_DU	ATTCTG_DU	ATTCCA_DU	ATTCCT_DU	ATTCCC_DU	ATTCCG_DU	ATTCGA_DU	ATTCGT_DU	ATTCGC_DU	ATTCGG_DU	ATTGAA_DU	ATTGAT_DU	ATTGAC_DU	ATTGAG_DU	ATTGTA_DU	ATTGTT_DU	ATTGTC_DU	ATTGTG_DU	ATTGCA_DU	ATTGCT_DU	ATTGCC_DU	ATTGCG_DU	ATTGGA_DU	ATTGGT_DU	ATTGGC_DU	ATTGGG_DU	ATCAAA_DU	ATCAAT_DU	ATCAAC_DU	ATCAAG_DU	ATCATA_DU	ATCATT_DU	ATCATC_DU	ATCATG_DU	ATCACA_DU	ATCACT_DU	ATCACC_DU	ATCACG_DU	ATCAGA_DU	ATCAGT_DU	ATCAGC_DU	ATCAGG_DU	ATCTAA_DU	ATCTAT_DU	ATCTAC_DU	ATCTAG_DU	ATCTTA_DU	ATCTTT_DU	ATCTTC_DU	ATCTTG_DU	ATCTCA_DU	ATCTCT_DU	ATCTCC_DU	ATCTCG_DU	ATCTGA_DU	ATCTGT_DU	ATCTGC_DU	ATCTGG_DU	ATCCAA_DU	ATCCAT_DU	ATCCAC_DU	ATCCAG_DU	ATCCTA_DU	ATCCTT_DU	ATCCTC_DU	ATCCTG_DU	ATCCCA_DU	ATCCCT_DU	ATCCCC_DU	ATCCCG_DU	ATCCGA_DU	ATCCGT_DU	ATCCGC_DU	ATCCGG_DU	ATCGAA_DU	ATCGAT_DU	ATCGAC_DU	ATCGAG_DU	ATCGTA_DU	ATCGTT_DU	ATCGTC_DU	ATCGTG_DU	ATCGCA_DU	ATCGCT_DU	ATCGCC_DU	ATCGCG_DU	ATCGGA_DU	ATCGGT_DU	ATCGGC_DU	ATCGGG_DU	ATGAAA_DU	ATGAAT_DU	ATGAAC_DU	ATGAAG_DU	ATGATA_DU	ATGATT_DU	ATGATC_DU	ATGATG_DU	ATGACA_DU	ATGACT_DU	ATGACC_DU	ATGACG_DU	ATGAGA_DU	ATGAGT_DU	ATGAGC_DU	ATGAGG_DU	ATGTAA_DU	ATGTAT_DU	ATGTAC_DU	ATGTAG_DU	ATGTTA_DU	ATGTTT_DU	ATGTTC_DU	ATGTTG_DU	ATGTCA_DU	ATGTCT_DU	ATGTCC_DU	ATGTCG_DU	ATGTGA_DU	ATGTGT_DU	ATGTGC_DU	ATGTGG_DU	ATGCAA_DU	ATGCAT_DU	ATGCAC_DU	ATGCAG_DU	ATGCTA_DU	ATGCTT_DU	ATGCTC_DU	ATGCTG_DU	ATGCCA_DU	ATGCCT_DU	ATGCCC_DU	ATGCCG_DU	ATGCGA_DU	ATGCGT_DU	ATGCGC_DU	ATGCGG_DU	ATGGAA_DU	ATGGAT_DU	ATGGAC_DU	ATGGAG_DU	ATGGTA_DU	ATGGTT_DU	ATGGTC_DU	ATGGTG_DU	ATGGCA_DU	ATGGCT_DU	ATGGCC_DU	ATGGCG_DU	ATGGGA_DU	ATGGGT_DU	ATGGGC_DU	ATGGGG_DU	ACAAAA_DU	ACAAAT_DU	ACAAAC_DU	ACAAAG_DU	ACAATA_DU	ACAATT_DU	ACAATC_DU	ACAATG_DU	ACAACA_DU	ACAACT_DU	ACAACC_DU	ACAACG_DU	ACAAGA_DU	ACAAGT_DU	ACAAGC_DU	ACAAGG_DU	ACATAA_DU	ACATAT_DU	ACATAC_DU	ACATAG_DU	ACATTA_DU	ACATTT_DU	ACATTC_DU	ACATTG_DU	ACATCA_DU	ACATCT_DU	ACATCC_DU	ACATCG_DU	ACATGA_DU	ACATGT_DU	ACATGC_DU	ACATGG_DU	ACACAA_DU	ACACAT_DU	ACACAC_DU	ACACAG_DU	ACACTA_DU	ACACTT_DU	ACACTC_DU	ACACTG_DU	ACACCA_DU	ACACCT_DU	ACACCC_DU	ACACCG_DU	ACACGA_DU	ACACGT_DU	ACACGC_DU	ACACGG_DU	ACAGAA_DU	ACAGAT_DU	ACAGAC_DU	ACAGAG_DU	ACAGTA_DU	ACAGTT_DU	ACAGTC_DU	ACAGTG_DU	ACAGCA_DU	ACAGCT_DU	ACAGCC_DU	ACAGCG_DU	ACAGGA_DU	ACAGGT_DU	ACAGGC_DU	ACAGGG_DU	ACTAAA_DU	ACTAAT_DU	ACTAAC_DU	ACTAAG_DU	ACTATA_DU	ACTATT_DU	ACTATC_DU	ACTATG_DU	ACTACA_DU	ACTACT_DU	ACTACC_DU	ACTACG_DU	ACTAGA_DU	ACTAGT_DU	ACTAGC_DU	ACTAGG_DU	ACTTAA_DU	ACTTAT_DU	ACTTAC_DU	ACTTAG_DU	ACTTTA_DU	ACTTTT_DU	ACTTTC_DU	ACTTTG_DU	ACTTCA_DU	ACTTCT_DU	ACTTCC_DU	ACTTCG_DU	ACTTGA_DU	ACTTGT_DU	ACTTGC_DU	ACTTGG_DU	ACTCAA_DU	ACTCAT_DU	ACTCAC_DU	ACTCAG_DU	ACTCTA_DU	ACTCTT_DU	ACTCTC_DU	ACTCTG_DU	ACTCCA_DU	ACTCCT_DU	ACTCCC_DU	ACTCCG_DU	ACTCGA_DU	ACTCGT_DU	ACTCGC_DU	ACTCGG_DU	ACTGAA_DU	ACTGAT_DU	ACTGAC_DU	ACTGAG_DU	ACTGTA_DU	ACTGTT_DU	ACTGTC_DU	ACTGTG_DU	ACTGCA_DU	ACTGCT_DU	ACTGCC_DU	ACTGCG_DU	ACTGGA_DU	ACTGGT_DU	ACTGGC_DU	ACTGGG_DU	ACCAAA_DU	ACCAAT_DU	ACCAAC_DU	ACCAAG_DU	ACCATA_DU	ACCATT_DU	ACCATC_DU	ACCATG_DU	ACCACA_DU	ACCACT_DU	ACCACC_DU	ACCACG_DU	ACCAGA_DU	ACCAGT_DU	ACCAGC_DU	ACCAGG_DU	ACCTAA_DU	ACCTAT_DU	ACCTAC_DU	ACCTAG_DU	ACCTTA_DU	ACCTTT_DU	ACCTTC_DU	ACCTTG_DU	ACCTCA_DU	ACCTCT_DU	ACCTCC_DU	ACCTCG_DU	ACCTGA_DU	ACCTGT_DU	ACCTGC_DU	ACCTGG_DU	ACCCAA_DU	ACCCAT_DU	ACCCAC_DU	ACCCAG_DU	ACCCTA_DU	ACCCTT_DU	ACCCTC_DU	ACCCTG_DU	ACCCCA_DU	ACCCCT_DU	ACCCCC_DU	ACCCCG_DU	ACCCGA_DU	ACCCGT_DU	ACCCGC_DU	ACCCGG_DU	ACCGAA_DU	ACCGAT_DU	ACCGAC_DU	ACCGAG_DU	ACCGTA_DU	ACCGTT_DU	ACCGTC_DU	ACCGTG_DU	ACCGCA_DU	ACCGCT_DU	ACCGCC_DU	ACCGCG_DU	ACCGGA_DU	ACCGGT_DU	ACCGGC_DU	ACCGGG_DU	ACGAAA_DU	ACGAAT_DU	ACGAAC_DU	ACGAAG_DU	ACGATA_DU	ACGATT_DU	ACGATC_DU	ACGATG_DU	ACGACA_DU	ACGACT_DU	ACGACC_DU	ACGACG_DU	ACGAGA_DU	ACGAGT_DU	ACGAGC_DU	ACGAGG_DU	ACGTAA_DU	ACGTAT_DU	ACGTAC_DU	ACGTAG_DU	ACGTTA_DU	ACGTTT_DU	ACGTTC_DU	ACGTTG_DU	ACGTCA_DU	ACGTCT_DU	ACGTCC_DU	ACGTCG_DU	ACGTGA_DU	ACGTGT_DU	ACGTGC_DU	ACGTGG_DU	ACGCAA_DU	ACGCAT_DU	ACGCAC_DU	ACGCAG_DU	ACGCTA_DU	ACGCTT_DU	ACGCTC_DU	ACGCTG_DU	ACGCCA_DU	ACGCCT_DU	ACGCCC_DU	ACGCCG_DU	ACGCGA_DU	ACGCGT_DU	ACGCGC_DU	ACGCGG_DU	ACGGAA_DU	ACGGAT_DU	ACGGAC_DU	ACGGAG_DU	ACGGTA_DU	ACGGTT_DU	ACGGTC_DU	ACGGTG_DU	ACGGCA_DU	ACGGCT_DU	ACGGCC_DU	ACGGCG_DU	ACGGGA_DU	ACGGGT_DU	ACGGGC_DU	ACGGGG_DU	AGAAAA_DU	AGAAAT_DU	AGAAAC_DU	AGAAAG_DU	AGAATA_DU	AGAATT_DU	AGAATC_DU	AGAATG_DU	AGAACA_DU	AGAACT_DU	AGAACC_DU	AGAACG_DU	AGAAGA_DU	AGAAGT_DU	AGAAGC_DU	AGAAGG_DU	AGATAA_DU	AGATAT_DU	AGATAC_DU	AGATAG_DU	AGATTA_DU	AGATTT_DU	AGATTC_DU	AGATTG_DU	AGATCA_DU	AGATCT_DU	AGATCC_DU	AGATCG_DU	AGATGA_DU	AGATGT_DU	AGATGC_DU	AGATGG_DU	AGACAA_DU	AGACAT_DU	AGACAC_DU	AGACAG_DU	AGACTA_DU	AGACTT_DU	AGACTC_DU	AGACTG_DU	AGACCA_DU	AGACCT_DU	AGACCC_DU	AGACCG_DU	AGACGA_DU	AGACGT_DU	AGACGC_DU	AGACGG_DU	AGAGAA_DU	AGAGAT_DU	AGAGAC_DU	AGAGAG_DU	AGAGTA_DU	AGAGTT_DU	AGAGTC_DU	AGAGTG_DU	AGAGCA_DU	AGAGCT_DU	AGAGCC_DU	AGAGCG_DU	AGAGGA_DU	AGAGGT_DU	AGAGGC_DU	AGAGGG_DU	AGTAAA_DU	AGTAAT_DU	AGTAAC_DU	AGTAAG_DU	AGTATA_DU	AGTATT_DU	AGTATC_DU	AGTATG_DU	AGTACA_DU	AGTACT_DU	AGTACC_DU	AGTACG_DU	AGTAGA_DU	AGTAGT_DU	AGTAGC_DU	AGTAGG_DU	AGTTAA_DU	AGTTAT_DU	AGTTAC_DU	AGTTAG_DU	AGTTTA_DU	AGTTTT_DU	AGTTTC_DU	AGTTTG_DU	AGTTCA_DU	AGTTCT_DU	AGTTCC_DU	AGTTCG_DU	AGTTGA_DU	AGTTGT_DU	AGTTGC_DU	AGTTGG_DU	AGTCAA_DU	AGTCAT_DU	AGTCAC_DU	AGTCAG_DU	AGTCTA_DU	AGTCTT_DU	AGTCTC_DU	AGTCTG_DU	AGTCCA_DU	AGTCCT_DU	AGTCCC_DU	AGTCCG_DU	AGTCGA_DU	AGTCGT_DU	AGTCGC_DU	AGTCGG_DU	AGTGAA_DU	AGTGAT_DU	AGTGAC_DU	AGTGAG_DU	AGTGTA_DU	AGTGTT_DU	AGTGTC_DU	AGTGTG_DU	AGTGCA_DU	AGTGCT_DU	AGTGCC_DU	AGTGCG_DU	AGTGGA_DU	AGTGGT_DU	AGTGGC_DU	AGTGGG_DU	AGCAAA_DU	AGCAAT_DU	AGCAAC_DU	AGCAAG_DU	AGCATA_DU	AGCATT_DU	AGCATC_DU	AGCATG_DU	AGCACA_DU	AGCACT_DU	AGCACC_DU	AGCACG_DU	AGCAGA_DU	AGCAGT_DU	AGCAGC_DU	AGCAGG_DU	AGCTAA_DU	AGCTAT_DU	AGCTAC_DU	AGCTAG_DU	AGCTTA_DU	AGCTTT_DU	AGCTTC_DU	AGCTTG_DU	AGCTCA_DU	AGCTCT_DU	AGCTCC_DU	AGCTCG_DU	AGCTGA_DU	AGCTGT_DU	AGCTGC_DU	AGCTGG_DU	AGCCAA_DU	AGCCAT_DU	AGCCAC_DU	AGCCAG_DU	AGCCTA_DU	AGCCTT_DU	AGCCTC_DU	AGCCTG_DU	AGCCCA_DU	AGCCCT_DU	AGCCCC_DU	AGCCCG_DU	AGCCGA_DU	AGCCGT_DU	AGCCGC_DU	AGCCGG_DU	AGCGAA_DU	AGCGAT_DU	AGCGAC_DU	AGCGAG_DU	AGCGTA_DU	AGCGTT_DU	AGCGTC_DU	AGCGTG_DU	AGCGCA_DU	AGCGCT_DU	AGCGCC_DU	AGCGCG_DU	AGCGGA_DU	AGCGGT_DU	AGCGGC_DU	AGCGGG_DU	AGGAAA_DU	AGGAAT_DU	AGGAAC_DU	AGGAAG_DU	AGGATA_DU	AGGATT_DU	AGGATC_DU	AGGATG_DU	AGGACA_DU	AGGACT_DU	AGGACC_DU	AGGACG_DU	AGGAGA_DU	AGGAGT_DU	AGGAGC_DU	AGGAGG_DU	AGGTAA_DU	AGGTAT_DU	AGGTAC_DU	AGGTAG_DU	AGGTTA_DU	AGGTTT_DU	AGGTTC_DU	AGGTTG_DU	AGGTCA_DU	AGGTCT_DU	AGGTCC_DU	AGGTCG_DU	AGGTGA_DU	AGGTGT_DU	AGGTGC_DU	AGGTGG_DU	AGGCAA_DU	AGGCAT_DU	AGGCAC_DU	AGGCAG_DU	AGGCTA_DU	AGGCTT_DU	AGGCTC_DU	AGGCTG_DU	AGGCCA_DU	AGGCCT_DU	AGGCCC_DU	AGGCCG_DU	AGGCGA_DU	AGGCGT_DU	AGGCGC_DU	AGGCGG_DU	AGGGAA_DU	AGGGAT_DU	AGGGAC_DU	AGGGAG_DU	AGGGTA_DU	AGGGTT_DU	AGGGTC_DU	AGGGTG_DU	AGGGCA_DU	AGGGCT_DU	AGGGCC_DU	AGGGCG_DU	AGGGGA_DU	AGGGGT_DU	AGGGGC_DU	AGGGGG_DU	TAAAAA_DU	TAAAAT_DU	TAAAAC_DU	TAAAAG_DU	TAAATA_DU	TAAATT_DU	TAAATC_DU	TAAATG_DU	TAAACA_DU	TAAACT_DU	TAAACC_DU	TAAACG_DU	TAAAGA_DU	TAAAGT_DU	TAAAGC_DU	TAAAGG_DU	TAATAA_DU	TAATAT_DU	TAATAC_DU	TAATAG_DU	TAATTA_DU	TAATTT_DU	TAATTC_DU	TAATTG_DU	TAATCA_DU	TAATCT_DU	TAATCC_DU	TAATCG_DU	TAATGA_DU	TAATGT_DU	TAATGC_DU	TAATGG_DU	TAACAA_DU	TAACAT_DU	TAACAC_DU	TAACAG_DU	TAACTA_DU	TAACTT_DU	TAACTC_DU	TAACTG_DU	TAACCA_DU	TAACCT_DU	TAACCC_DU	TAACCG_DU	TAACGA_DU	TAACGT_DU	TAACGC_DU	TAACGG_DU	TAAGAA_DU	TAAGAT_DU	TAAGAC_DU	TAAGAG_DU	TAAGTA_DU	TAAGTT_DU	TAAGTC_DU	TAAGTG_DU	TAAGCA_DU	TAAGCT_DU	TAAGCC_DU	TAAGCG_DU	TAAGGA_DU	TAAGGT_DU	TAAGGC_DU	TAAGGG_DU	TATAAA_DU	TATAAT_DU	TATAAC_DU	TATAAG_DU	TATATA_DU	TATATT_DU	TATATC_DU	TATATG_DU	TATACA_DU	TATACT_DU	TATACC_DU	TATACG_DU	TATAGA_DU	TATAGT_DU	TATAGC_DU	TATAGG_DU	TATTAA_DU	TATTAT_DU	TATTAC_DU	TATTAG_DU	TATTTA_DU	TATTTT_DU	TATTTC_DU	TATTTG_DU	TATTCA_DU	TATTCT_DU	TATTCC_DU	TATTCG_DU	TATTGA_DU	TATTGT_DU	TATTGC_DU	TATTGG_DU	TATCAA_DU	TATCAT_DU	TATCAC_DU	TATCAG_DU	TATCTA_DU	TATCTT_DU	TATCTC_DU	TATCTG_DU	TATCCA_DU	TATCCT_DU	TATCCC_DU	TATCCG_DU	TATCGA_DU	TATCGT_DU	TATCGC_DU	TATCGG_DU	TATGAA_DU	TATGAT_DU	TATGAC_DU	TATGAG_DU	TATGTA_DU	TATGTT_DU	TATGTC_DU	TATGTG_DU	TATGCA_DU	TATGCT_DU	TATGCC_DU	TATGCG_DU	TATGGA_DU	TATGGT_DU	TATGGC_DU	TATGGG_DU	TACAAA_DU	TACAAT_DU	TACAAC_DU	TACAAG_DU	TACATA_DU	TACATT_DU	TACATC_DU	TACATG_DU	TACACA_DU	TACACT_DU	TACACC_DU	TACACG_DU	TACAGA_DU	TACAGT_DU	TACAGC_DU	TACAGG_DU	TACTAA_DU	TACTAT_DU	TACTAC_DU	TACTAG_DU	TACTTA_DU	TACTTT_DU	TACTTC_DU	TACTTG_DU	TACTCA_DU	TACTCT_DU	TACTCC_DU	TACTCG_DU	TACTGA_DU	TACTGT_DU	TACTGC_DU	TACTGG_DU	TACCAA_DU	TACCAT_DU	TACCAC_DU	TACCAG_DU	TACCTA_DU	TACCTT_DU	TACCTC_DU	TACCTG_DU	TACCCA_DU	TACCCT_DU	TACCCC_DU	TACCCG_DU	TACCGA_DU	TACCGT_DU	TACCGC_DU	TACCGG_DU	TACGAA_DU	TACGAT_DU	TACGAC_DU	TACGAG_DU	TACGTA_DU	TACGTT_DU	TACGTC_DU	TACGTG_DU	TACGCA_DU	TACGCT_DU	TACGCC_DU	TACGCG_DU	TACGGA_DU	TACGGT_DU	TACGGC_DU	TACGGG_DU	TAGAAA_DU	TAGAAT_DU	TAGAAC_DU	TAGAAG_DU	TAGATA_DU	TAGATT_DU	TAGATC_DU	TAGATG_DU	TAGACA_DU	TAGACT_DU	TAGACC_DU	TAGACG_DU	TAGAGA_DU	TAGAGT_DU	TAGAGC_DU	TAGAGG_DU	TAGTAA_DU	TAGTAT_DU	TAGTAC_DU	TAGTAG_DU	TAGTTA_DU	TAGTTT_DU	TAGTTC_DU	TAGTTG_DU	TAGTCA_DU	TAGTCT_DU	TAGTCC_DU	TAGTCG_DU	TAGTGA_DU	TAGTGT_DU	TAGTGC_DU	TAGTGG_DU	TAGCAA_DU	TAGCAT_DU	TAGCAC_DU	TAGCAG_DU	TAGCTA_DU	TAGCTT_DU	TAGCTC_DU	TAGCTG_DU	TAGCCA_DU	TAGCCT_DU	TAGCCC_DU	TAGCCG_DU	TAGCGA_DU	TAGCGT_DU	TAGCGC_DU	TAGCGG_DU	TAGGAA_DU	TAGGAT_DU	TAGGAC_DU	TAGGAG_DU	TAGGTA_DU	TAGGTT_DU	TAGGTC_DU	TAGGTG_DU	TAGGCA_DU	TAGGCT_DU	TAGGCC_DU	TAGGCG_DU	TAGGGA_DU	TAGGGT_DU	TAGGGC_DU	TAGGGG_DU	TTAAAA_DU	TTAAAT_DU	TTAAAC_DU	TTAAAG_DU	TTAATA_DU	TTAATT_DU	TTAATC_DU	TTAATG_DU	TTAACA_DU	TTAACT_DU	TTAACC_DU	TTAACG_DU	TTAAGA_DU	TTAAGT_DU	TTAAGC_DU	TTAAGG_DU	TTATAA_DU	TTATAT_DU	TTATAC_DU	TTATAG_DU	TTATTA_DU	TTATTT_DU	TTATTC_DU	TTATTG_DU	TTATCA_DU	TTATCT_DU	TTATCC_DU	TTATCG_DU	TTATGA_DU	TTATGT_DU	TTATGC_DU	TTATGG_DU	TTACAA_DU	TTACAT_DU	TTACAC_DU	TTACAG_DU	TTACTA_DU	TTACTT_DU	TTACTC_DU	TTACTG_DU	TTACCA_DU	TTACCT_DU	TTACCC_DU	TTACCG_DU	TTACGA_DU	TTACGT_DU	TTACGC_DU	TTACGG_DU	TTAGAA_DU	TTAGAT_DU	TTAGAC_DU	TTAGAG_DU	TTAGTA_DU	TTAGTT_DU	TTAGTC_DU	TTAGTG_DU	TTAGCA_DU	TTAGCT_DU	TTAGCC_DU	TTAGCG_DU	TTAGGA_DU	TTAGGT_DU	TTAGGC_DU	TTAGGG_DU	TTTAAA_DU	TTTAAT_DU	TTTAAC_DU	TTTAAG_DU	TTTATA_DU	TTTATT_DU	TTTATC_DU	TTTATG_DU	TTTACA_DU	TTTACT_DU	TTTACC_DU	TTTACG_DU	TTTAGA_DU	TTTAGT_DU	TTTAGC_DU	TTTAGG_DU	TTTTAA_DU	TTTTAT_DU	TTTTAC_DU	TTTTAG_DU	TTTTTA_DU	TTTTTT_DU	TTTTTC_DU	TTTTTG_DU	TTTTCA_DU	TTTTCT_DU	TTTTCC_DU	TTTTCG_DU	TTTTGA_DU	TTTTGT_DU	TTTTGC_DU	TTTTGG_DU	TTTCAA_DU	TTTCAT_DU	TTTCAC_DU	TTTCAG_DU	TTTCTA_DU	TTTCTT_DU	TTTCTC_DU	TTTCTG_DU	TTTCCA_DU	TTTCCT_DU	TTTCCC_DU	TTTCCG_DU	TTTCGA_DU	TTTCGT_DU	TTTCGC_DU	TTTCGG_DU	TTTGAA_DU	TTTGAT_DU	TTTGAC_DU	TTTGAG_DU	TTTGTA_DU	TTTGTT_DU	TTTGTC_DU	TTTGTG_DU	TTTGCA_DU	TTTGCT_DU	TTTGCC_DU	TTTGCG_DU	TTTGGA_DU	TTTGGT_DU	TTTGGC_DU	TTTGGG_DU	TTCAAA_DU	TTCAAT_DU	TTCAAC_DU	TTCAAG_DU	TTCATA_DU	TTCATT_DU	TTCATC_DU	TTCATG_DU	TTCACA_DU	TTCACT_DU	TTCACC_DU	TTCACG_DU	TTCAGA_DU	TTCAGT_DU	TTCAGC_DU	TTCAGG_DU	TTCTAA_DU	TTCTAT_DU	TTCTAC_DU	TTCTAG_DU	TTCTTA_DU	TTCTTT_DU	TTCTTC_DU	TTCTTG_DU	TTCTCA_DU	TTCTCT_DU	TTCTCC_DU	TTCTCG_DU	TTCTGA_DU	TTCTGT_DU	TTCTGC_DU	TTCTGG_DU	TTCCAA_DU	TTCCAT_DU	TTCCAC_DU	TTCCAG_DU	TTCCTA_DU	TTCCTT_DU	TTCCTC_DU	TTCCTG_DU	TTCCCA_DU	TTCCCT_DU	TTCCCC_DU	TTCCCG_DU	TTCCGA_DU	TTCCGT_DU	TTCCGC_DU	TTCCGG_DU	TTCGAA_DU	TTCGAT_DU	TTCGAC_DU	TTCGAG_DU	TTCGTA_DU	TTCGTT_DU	TTCGTC_DU	TTCGTG_DU	TTCGCA_DU	TTCGCT_DU	TTCGCC_DU	TTCGCG_DU	TTCGGA_DU	TTCGGT_DU	TTCGGC_DU	TTCGGG_DU	TTGAAA_DU	TTGAAT_DU	TTGAAC_DU	TTGAAG_DU	TTGATA_DU	TTGATT_DU	TTGATC_DU	TTGATG_DU	TTGACA_DU	TTGACT_DU	TTGACC_DU	TTGACG_DU	TTGAGA_DU	TTGAGT_DU	TTGAGC_DU	TTGAGG_DU	TTGTAA_DU	TTGTAT_DU	TTGTAC_DU	TTGTAG_DU	TTGTTA_DU	TTGTTT_DU	TTGTTC_DU	TTGTTG_DU	TTGTCA_DU	TTGTCT_DU	TTGTCC_DU	TTGTCG_DU	TTGTGA_DU	TTGTGT_DU	TTGTGC_DU	TTGTGG_DU	TTGCAA_DU	TTGCAT_DU	TTGCAC_DU	TTGCAG_DU	TTGCTA_DU	TTGCTT_DU	TTGCTC_DU	TTGCTG_DU	TTGCCA_DU	TTGCCT_DU	TTGCCC_DU	TTGCCG_DU	TTGCGA_DU	TTGCGT_DU	TTGCGC_DU	TTGCGG_DU	TTGGAA_DU	TTGGAT_DU	TTGGAC_DU	TTGGAG_DU	TTGGTA_DU	TTGGTT_DU	TTGGTC_DU	TTGGTG_DU	TTGGCA_DU	TTGGCT_DU	TTGGCC_DU	TTGGCG_DU	TTGGGA_DU	TTGGGT_DU	TTGGGC_DU	TTGGGG_DU	TCAAAA_DU	TCAAAT_DU	TCAAAC_DU	TCAAAG_DU	TCAATA_DU	TCAATT_DU	TCAATC_DU	TCAATG_DU	TCAACA_DU	TCAACT_DU	TCAACC_DU	TCAACG_DU	TCAAGA_DU	TCAAGT_DU	TCAAGC_DU	TCAAGG_DU	TCATAA_DU	TCATAT_DU	TCATAC_DU	TCATAG_DU	TCATTA_DU	TCATTT_DU	TCATTC_DU	TCATTG_DU	TCATCA_DU	TCATCT_DU	TCATCC_DU	TCATCG_DU	TCATGA_DU	TCATGT_DU	TCATGC_DU	TCATGG_DU	TCACAA_DU	TCACAT_DU	TCACAC_DU	TCACAG_DU	TCACTA_DU	TCACTT_DU	TCACTC_DU	TCACTG_DU	TCACCA_DU	TCACCT_DU	TCACCC_DU	TCACCG_DU	TCACGA_DU	TCACGT_DU	TCACGC_DU	TCACGG_DU	TCAGAA_DU	TCAGAT_DU	TCAGAC_DU	TCAGAG_DU	TCAGTA_DU	TCAGTT_DU	TCAGTC_DU	TCAGTG_DU	TCAGCA_DU	TCAGCT_DU	TCAGCC_DU	TCAGCG_DU	TCAGGA_DU	TCAGGT_DU	TCAGGC_DU	TCAGGG_DU	TCTAAA_DU	TCTAAT_DU	TCTAAC_DU	TCTAAG_DU	TCTATA_DU	TCTATT_DU	TCTATC_DU	TCTATG_DU	TCTACA_DU	TCTACT_DU	TCTACC_DU	TCTACG_DU	TCTAGA_DU	TCTAGT_DU	TCTAGC_DU	TCTAGG_DU	TCTTAA_DU	TCTTAT_DU	TCTTAC_DU	TCTTAG_DU	TCTTTA_DU	TCTTTT_DU	TCTTTC_DU	TCTTTG_DU	TCTTCA_DU	TCTTCT_DU	TCTTCC_DU	TCTTCG_DU	TCTTGA_DU	TCTTGT_DU	TCTTGC_DU	TCTTGG_DU	TCTCAA_DU	TCTCAT_DU	TCTCAC_DU	TCTCAG_DU	TCTCTA_DU	TCTCTT_DU	TCTCTC_DU	TCTCTG_DU	TCTCCA_DU	TCTCCT_DU	TCTCCC_DU	TCTCCG_DU	TCTCGA_DU	TCTCGT_DU	TCTCGC_DU	TCTCGG_DU	TCTGAA_DU	TCTGAT_DU	TCTGAC_DU	TCTGAG_DU	TCTGTA_DU	TCTGTT_DU	TCTGTC_DU	TCTGTG_DU	TCTGCA_DU	TCTGCT_DU	TCTGCC_DU	TCTGCG_DU	TCTGGA_DU	TCTGGT_DU	TCTGGC_DU	TCTGGG_DU	TCCAAA_DU	TCCAAT_DU	TCCAAC_DU	TCCAAG_DU	TCCATA_DU	TCCATT_DU	TCCATC_DU	TCCATG_DU	TCCACA_DU	TCCACT_DU	TCCACC_DU	TCCACG_DU	TCCAGA_DU	TCCAGT_DU	TCCAGC_DU	TCCAGG_DU	TCCTAA_DU	TCCTAT_DU	TCCTAC_DU	TCCTAG_DU	TCCTTA_DU	TCCTTT_DU	TCCTTC_DU	TCCTTG_DU	TCCTCA_DU	TCCTCT_DU	TCCTCC_DU	TCCTCG_DU	TCCTGA_DU	TCCTGT_DU	TCCTGC_DU	TCCTGG_DU	TCCCAA_DU	TCCCAT_DU	TCCCAC_DU	TCCCAG_DU	TCCCTA_DU	TCCCTT_DU	TCCCTC_DU	TCCCTG_DU	TCCCCA_DU	TCCCCT_DU	TCCCCC_DU	TCCCCG_DU	TCCCGA_DU	TCCCGT_DU	TCCCGC_DU	TCCCGG_DU	TCCGAA_DU	TCCGAT_DU	TCCGAC_DU	TCCGAG_DU	TCCGTA_DU	TCCGTT_DU	TCCGTC_DU	TCCGTG_DU	TCCGCA_DU	TCCGCT_DU	TCCGCC_DU	TCCGCG_DU	TCCGGA_DU	TCCGGT_DU	TCCGGC_DU	TCCGGG_DU	TCGAAA_DU	TCGAAT_DU	TCGAAC_DU	TCGAAG_DU	TCGATA_DU	TCGATT_DU	TCGATC_DU	TCGATG_DU	TCGACA_DU	TCGACT_DU	TCGACC_DU	TCGACG_DU	TCGAGA_DU	TCGAGT_DU	TCGAGC_DU	TCGAGG_DU	TCGTAA_DU	TCGTAT_DU	TCGTAC_DU	TCGTAG_DU	TCGTTA_DU	TCGTTT_DU	TCGTTC_DU	TCGTTG_DU	TCGTCA_DU	TCGTCT_DU	TCGTCC_DU	TCGTCG_DU	TCGTGA_DU	TCGTGT_DU	TCGTGC_DU	TCGTGG_DU	TCGCAA_DU	TCGCAT_DU	TCGCAC_DU	TCGCAG_DU	TCGCTA_DU	TCGCTT_DU	TCGCTC_DU	TCGCTG_DU	TCGCCA_DU	TCGCCT_DU	TCGCCC_DU	TCGCCG_DU	TCGCGA_DU	TCGCGT_DU	TCGCGC_DU	TCGCGG_DU	TCGGAA_DU	TCGGAT_DU	TCGGAC_DU	TCGGAG_DU	TCGGTA_DU	TCGGTT_DU	TCGGTC_DU	TCGGTG_DU	TCGGCA_DU	TCGGCT_DU	TCGGCC_DU	TCGGCG_DU	TCGGGA_DU	TCGGGT_DU	TCGGGC_DU	TCGGGG_DU	TGAAAA_DU	TGAAAT_DU	TGAAAC_DU	TGAAAG_DU	TGAATA_DU	TGAATT_DU	TGAATC_DU	TGAATG_DU	TGAACA_DU	TGAACT_DU	TGAACC_DU	TGAACG_DU	TGAAGA_DU	TGAAGT_DU	TGAAGC_DU	TGAAGG_DU	TGATAA_DU	TGATAT_DU	TGATAC_DU	TGATAG_DU	TGATTA_DU	TGATTT_DU	TGATTC_DU	TGATTG_DU	TGATCA_DU	TGATCT_DU	TGATCC_DU	TGATCG_DU	TGATGA_DU	TGATGT_DU	TGATGC_DU	TGATGG_DU	TGACAA_DU	TGACAT_DU	TGACAC_DU	TGACAG_DU	TGACTA_DU	TGACTT_DU	TGACTC_DU	TGACTG_DU	TGACCA_DU	TGACCT_DU	TGACCC_DU	TGACCG_DU	TGACGA_DU	TGACGT_DU	TGACGC_DU	TGACGG_DU	TGAGAA_DU	TGAGAT_DU	TGAGAC_DU	TGAGAG_DU	TGAGTA_DU	TGAGTT_DU	TGAGTC_DU	TGAGTG_DU	TGAGCA_DU	TGAGCT_DU	TGAGCC_DU	TGAGCG_DU	TGAGGA_DU	TGAGGT_DU	TGAGGC_DU	TGAGGG_DU	TGTAAA_DU	TGTAAT_DU	TGTAAC_DU	TGTAAG_DU	TGTATA_DU	TGTATT_DU	TGTATC_DU	TGTATG_DU	TGTACA_DU	TGTACT_DU	TGTACC_DU	TGTACG_DU	TGTAGA_DU	TGTAGT_DU	TGTAGC_DU	TGTAGG_DU	TGTTAA_DU	TGTTAT_DU	TGTTAC_DU	TGTTAG_DU	TGTTTA_DU	TGTTTT_DU	TGTTTC_DU	TGTTTG_DU	TGTTCA_DU	TGTTCT_DU	TGTTCC_DU	TGTTCG_DU	TGTTGA_DU	TGTTGT_DU	TGTTGC_DU	TGTTGG_DU	TGTCAA_DU	TGTCAT_DU	TGTCAC_DU	TGTCAG_DU	TGTCTA_DU	TGTCTT_DU	TGTCTC_DU	TGTCTG_DU	TGTCCA_DU	TGTCCT_DU	TGTCCC_DU	TGTCCG_DU	TGTCGA_DU	TGTCGT_DU	TGTCGC_DU	TGTCGG_DU	TGTGAA_DU	TGTGAT_DU	TGTGAC_DU	TGTGAG_DU	TGTGTA_DU	TGTGTT_DU	TGTGTC_DU	TGTGTG_DU	TGTGCA_DU	TGTGCT_DU	TGTGCC_DU	TGTGCG_DU	TGTGGA_DU	TGTGGT_DU	TGTGGC_DU	TGTGGG_DU	TGCAAA_DU	TGCAAT_DU	TGCAAC_DU	TGCAAG_DU	TGCATA_DU	TGCATT_DU	TGCATC_DU	TGCATG_DU	TGCACA_DU	TGCACT_DU	TGCACC_DU	TGCACG_DU	TGCAGA_DU	TGCAGT_DU	TGCAGC_DU	TGCAGG_DU	TGCTAA_DU	TGCTAT_DU	TGCTAC_DU	TGCTAG_DU	TGCTTA_DU	TGCTTT_DU	TGCTTC_DU	TGCTTG_DU	TGCTCA_DU	TGCTCT_DU	TGCTCC_DU	TGCTCG_DU	TGCTGA_DU	TGCTGT_DU	TGCTGC_DU	TGCTGG_DU	TGCCAA_DU	TGCCAT_DU	TGCCAC_DU	TGCCAG_DU	TGCCTA_DU	TGCCTT_DU	TGCCTC_DU	TGCCTG_DU	TGCCCA_DU	TGCCCT_DU	TGCCCC_DU	TGCCCG_DU	TGCCGA_DU	TGCCGT_DU	TGCCGC_DU	TGCCGG_DU	TGCGAA_DU	TGCGAT_DU	TGCGAC_DU	TGCGAG_DU	TGCGTA_DU	TGCGTT_DU	TGCGTC_DU	TGCGTG_DU	TGCGCA_DU	TGCGCT_DU	TGCGCC_DU	TGCGCG_DU	TGCGGA_DU	TGCGGT_DU	TGCGGC_DU	TGCGGG_DU	TGGAAA_DU	TGGAAT_DU	TGGAAC_DU	TGGAAG_DU	TGGATA_DU	TGGATT_DU	TGGATC_DU	TGGATG_DU	TGGACA_DU	TGGACT_DU	TGGACC_DU	TGGACG_DU	TGGAGA_DU	TGGAGT_DU	TGGAGC_DU	TGGAGG_DU	TGGTAA_DU	TGGTAT_DU	TGGTAC_DU	TGGTAG_DU	TGGTTA_DU	TGGTTT_DU	TGGTTC_DU	TGGTTG_DU	TGGTCA_DU	TGGTCT_DU	TGGTCC_DU	TGGTCG_DU	TGGTGA_DU	TGGTGT_DU	TGGTGC_DU	TGGTGG_DU	TGGCAA_DU	TGGCAT_DU	TGGCAC_DU	TGGCAG_DU	TGGCTA_DU	TGGCTT_DU	TGGCTC_DU	TGGCTG_DU	TGGCCA_DU	TGGCCT_DU	TGGCCC_DU	TGGCCG_DU	TGGCGA_DU	TGGCGT_DU	TGGCGC_DU	TGGCGG_DU	TGGGAA_DU	TGGGAT_DU	TGGGAC_DU	TGGGAG_DU	TGGGTA_DU	TGGGTT_DU	TGGGTC_DU	TGGGTG_DU	TGGGCA_DU	TGGGCT_DU	TGGGCC_DU	TGGGCG_DU	TGGGGA_DU	TGGGGT_DU	TGGGGC_DU	TGGGGG_DU	CAAAAA_DU	CAAAAT_DU	CAAAAC_DU	CAAAAG_DU	CAAATA_DU	CAAATT_DU	CAAATC_DU	CAAATG_DU	CAAACA_DU	CAAACT_DU	CAAACC_DU	CAAACG_DU	CAAAGA_DU	CAAAGT_DU	CAAAGC_DU	CAAAGG_DU	CAATAA_DU	CAATAT_DU	CAATAC_DU	CAATAG_DU	CAATTA_DU	CAATTT_DU	CAATTC_DU	CAATTG_DU	CAATCA_DU	CAATCT_DU	CAATCC_DU	CAATCG_DU	CAATGA_DU	CAATGT_DU	CAATGC_DU	CAATGG_DU	CAACAA_DU	CAACAT_DU	CAACAC_DU	CAACAG_DU	CAACTA_DU	CAACTT_DU	CAACTC_DU	CAACTG_DU	CAACCA_DU	CAACCT_DU	CAACCC_DU	CAACCG_DU	CAACGA_DU	CAACGT_DU	CAACGC_DU	CAACGG_DU	CAAGAA_DU	CAAGAT_DU	CAAGAC_DU	CAAGAG_DU	CAAGTA_DU	CAAGTT_DU	CAAGTC_DU	CAAGTG_DU	CAAGCA_DU	CAAGCT_DU	CAAGCC_DU	CAAGCG_DU	CAAGGA_DU	CAAGGT_DU	CAAGGC_DU	CAAGGG_DU	CATAAA_DU	CATAAT_DU	CATAAC_DU	CATAAG_DU	CATATA_DU	CATATT_DU	CATATC_DU	CATATG_DU	CATACA_DU	CATACT_DU	CATACC_DU	CATACG_DU	CATAGA_DU	CATAGT_DU	CATAGC_DU	CATAGG_DU	CATTAA_DU	CATTAT_DU	CATTAC_DU	CATTAG_DU	CATTTA_DU	CATTTT_DU	CATTTC_DU	CATTTG_DU	CATTCA_DU	CATTCT_DU	CATTCC_DU	CATTCG_DU	CATTGA_DU	CATTGT_DU	CATTGC_DU	CATTGG_DU	CATCAA_DU	CATCAT_DU	CATCAC_DU	CATCAG_DU	CATCTA_DU	CATCTT_DU	CATCTC_DU	CATCTG_DU	CATCCA_DU	CATCCT_DU	CATCCC_DU	CATCCG_DU	CATCGA_DU	CATCGT_DU	CATCGC_DU	CATCGG_DU	CATGAA_DU	CATGAT_DU	CATGAC_DU	CATGAG_DU	CATGTA_DU	CATGTT_DU	CATGTC_DU	CATGTG_DU	CATGCA_DU	CATGCT_DU	CATGCC_DU	CATGCG_DU	CATGGA_DU	CATGGT_DU	CATGGC_DU	CATGGG_DU	CACAAA_DU	CACAAT_DU	CACAAC_DU	CACAAG_DU	CACATA_DU	CACATT_DU	CACATC_DU	CACATG_DU	CACACA_DU	CACACT_DU	CACACC_DU	CACACG_DU	CACAGA_DU	CACAGT_DU	CACAGC_DU	CACAGG_DU	CACTAA_DU	CACTAT_DU	CACTAC_DU	CACTAG_DU	CACTTA_DU	CACTTT_DU	CACTTC_DU	CACTTG_DU	CACTCA_DU	CACTCT_DU	CACTCC_DU	CACTCG_DU	CACTGA_DU	CACTGT_DU	CACTGC_DU	CACTGG_DU	CACCAA_DU	CACCAT_DU	CACCAC_DU	CACCAG_DU	CACCTA_DU	CACCTT_DU	CACCTC_DU	CACCTG_DU	CACCCA_DU	CACCCT_DU	CACCCC_DU	CACCCG_DU	CACCGA_DU	CACCGT_DU	CACCGC_DU	CACCGG_DU	CACGAA_DU	CACGAT_DU	CACGAC_DU	CACGAG_DU	CACGTA_DU	CACGTT_DU	CACGTC_DU	CACGTG_DU	CACGCA_DU	CACGCT_DU	CACGCC_DU	CACGCG_DU	CACGGA_DU	CACGGT_DU	CACGGC_DU	CACGGG_DU	CAGAAA_DU	CAGAAT_DU	CAGAAC_DU	CAGAAG_DU	CAGATA_DU	CAGATT_DU	CAGATC_DU	CAGATG_DU	CAGACA_DU	CAGACT_DU	CAGACC_DU	CAGACG_DU	CAGAGA_DU	CAGAGT_DU	CAGAGC_DU	CAGAGG_DU	CAGTAA_DU	CAGTAT_DU	CAGTAC_DU	CAGTAG_DU	CAGTTA_DU	CAGTTT_DU	CAGTTC_DU	CAGTTG_DU	CAGTCA_DU	CAGTCT_DU	CAGTCC_DU	CAGTCG_DU	CAGTGA_DU	CAGTGT_DU	CAGTGC_DU	CAGTGG_DU	CAGCAA_DU	CAGCAT_DU	CAGCAC_DU	CAGCAG_DU	CAGCTA_DU	CAGCTT_DU	CAGCTC_DU	CAGCTG_DU	CAGCCA_DU	CAGCCT_DU	CAGCCC_DU	CAGCCG_DU	CAGCGA_DU	CAGCGT_DU	CAGCGC_DU	CAGCGG_DU	CAGGAA_DU	CAGGAT_DU	CAGGAC_DU	CAGGAG_DU	CAGGTA_DU	CAGGTT_DU	CAGGTC_DU	CAGGTG_DU	CAGGCA_DU	CAGGCT_DU	CAGGCC_DU	CAGGCG_DU	CAGGGA_DU	CAGGGT_DU	CAGGGC_DU	CAGGGG_DU	CTAAAA_DU	CTAAAT_DU	CTAAAC_DU	CTAAAG_DU	CTAATA_DU	CTAATT_DU	CTAATC_DU	CTAATG_DU	CTAACA_DU	CTAACT_DU	CTAACC_DU	CTAACG_DU	CTAAGA_DU	CTAAGT_DU	CTAAGC_DU	CTAAGG_DU	CTATAA_DU	CTATAT_DU	CTATAC_DU	CTATAG_DU	CTATTA_DU	CTATTT_DU	CTATTC_DU	CTATTG_DU	CTATCA_DU	CTATCT_DU	CTATCC_DU	CTATCG_DU	CTATGA_DU	CTATGT_DU	CTATGC_DU	CTATGG_DU	CTACAA_DU	CTACAT_DU	CTACAC_DU	CTACAG_DU	CTACTA_DU	CTACTT_DU	CTACTC_DU	CTACTG_DU	CTACCA_DU	CTACCT_DU	CTACCC_DU	CTACCG_DU	CTACGA_DU	CTACGT_DU	CTACGC_DU	CTACGG_DU	CTAGAA_DU	CTAGAT_DU	CTAGAC_DU	CTAGAG_DU	CTAGTA_DU	CTAGTT_DU	CTAGTC_DU	CTAGTG_DU	CTAGCA_DU	CTAGCT_DU	CTAGCC_DU	CTAGCG_DU	CTAGGA_DU	CTAGGT_DU	CTAGGC_DU	CTAGGG_DU	CTTAAA_DU	CTTAAT_DU	CTTAAC_DU	CTTAAG_DU	CTTATA_DU	CTTATT_DU	CTTATC_DU	CTTATG_DU	CTTACA_DU	CTTACT_DU	CTTACC_DU	CTTACG_DU	CTTAGA_DU	CTTAGT_DU	CTTAGC_DU	CTTAGG_DU	CTTTAA_DU	CTTTAT_DU	CTTTAC_DU	CTTTAG_DU	CTTTTA_DU	CTTTTT_DU	CTTTTC_DU	CTTTTG_DU	CTTTCA_DU	CTTTCT_DU	CTTTCC_DU	CTTTCG_DU	CTTTGA_DU	CTTTGT_DU	CTTTGC_DU	CTTTGG_DU	CTTCAA_DU	CTTCAT_DU	CTTCAC_DU	CTTCAG_DU	CTTCTA_DU	CTTCTT_DU	CTTCTC_DU	CTTCTG_DU	CTTCCA_DU	CTTCCT_DU	CTTCCC_DU	CTTCCG_DU	CTTCGA_DU	CTTCGT_DU	CTTCGC_DU	CTTCGG_DU	CTTGAA_DU	CTTGAT_DU	CTTGAC_DU	CTTGAG_DU	CTTGTA_DU	CTTGTT_DU	CTTGTC_DU	CTTGTG_DU	CTTGCA_DU	CTTGCT_DU	CTTGCC_DU	CTTGCG_DU	CTTGGA_DU	CTTGGT_DU	CTTGGC_DU	CTTGGG_DU	CTCAAA_DU	CTCAAT_DU	CTCAAC_DU	CTCAAG_DU	CTCATA_DU	CTCATT_DU	CTCATC_DU	CTCATG_DU	CTCACA_DU	CTCACT_DU	CTCACC_DU	CTCACG_DU	CTCAGA_DU	CTCAGT_DU	CTCAGC_DU	CTCAGG_DU	CTCTAA_DU	CTCTAT_DU	CTCTAC_DU	CTCTAG_DU	CTCTTA_DU	CTCTTT_DU	CTCTTC_DU	CTCTTG_DU	CTCTCA_DU	CTCTCT_DU	CTCTCC_DU	CTCTCG_DU	CTCTGA_DU	CTCTGT_DU	CTCTGC_DU	CTCTGG_DU	CTCCAA_DU	CTCCAT_DU	CTCCAC_DU	CTCCAG_DU	CTCCTA_DU	CTCCTT_DU	CTCCTC_DU	CTCCTG_DU	CTCCCA_DU	CTCCCT_DU	CTCCCC_DU	CTCCCG_DU	CTCCGA_DU	CTCCGT_DU	CTCCGC_DU	CTCCGG_DU	CTCGAA_DU	CTCGAT_DU	CTCGAC_DU	CTCGAG_DU	CTCGTA_DU	CTCGTT_DU	CTCGTC_DU	CTCGTG_DU	CTCGCA_DU	CTCGCT_DU	CTCGCC_DU	CTCGCG_DU	CTCGGA_DU	CTCGGT_DU	CTCGGC_DU	CTCGGG_DU	CTGAAA_DU	CTGAAT_DU	CTGAAC_DU	CTGAAG_DU	CTGATA_DU	CTGATT_DU	CTGATC_DU	CTGATG_DU	CTGACA_DU	CTGACT_DU	CTGACC_DU	CTGACG_DU	CTGAGA_DU	CTGAGT_DU	CTGAGC_DU	CTGAGG_DU	CTGTAA_DU	CTGTAT_DU	CTGTAC_DU	CTGTAG_DU	CTGTTA_DU	CTGTTT_DU	CTGTTC_DU	CTGTTG_DU	CTGTCA_DU	CTGTCT_DU	CTGTCC_DU	CTGTCG_DU	CTGTGA_DU	CTGTGT_DU	CTGTGC_DU	CTGTGG_DU	CTGCAA_DU	CTGCAT_DU	CTGCAC_DU	CTGCAG_DU	CTGCTA_DU	CTGCTT_DU	CTGCTC_DU	CTGCTG_DU	CTGCCA_DU	CTGCCT_DU	CTGCCC_DU	CTGCCG_DU	CTGCGA_DU	CTGCGT_DU	CTGCGC_DU	CTGCGG_DU	CTGGAA_DU	CTGGAT_DU	CTGGAC_DU	CTGGAG_DU	CTGGTA_DU	CTGGTT_DU	CTGGTC_DU	CTGGTG_DU	CTGGCA_DU	CTGGCT_DU	CTGGCC_DU	CTGGCG_DU	CTGGGA_DU	CTGGGT_DU	CTGGGC_DU	CTGGGG_DU	CCAAAA_DU	CCAAAT_DU	CCAAAC_DU	CCAAAG_DU	CCAATA_DU	CCAATT_DU	CCAATC_DU	CCAATG_DU	CCAACA_DU	CCAACT_DU	CCAACC_DU	CCAACG_DU	CCAAGA_DU	CCAAGT_DU	CCAAGC_DU	CCAAGG_DU	CCATAA_DU	CCATAT_DU	CCATAC_DU	CCATAG_DU	CCATTA_DU	CCATTT_DU	CCATTC_DU	CCATTG_DU	CCATCA_DU	CCATCT_DU	CCATCC_DU	CCATCG_DU	CCATGA_DU	CCATGT_DU	CCATGC_DU	CCATGG_DU	CCACAA_DU	CCACAT_DU	CCACAC_DU	CCACAG_DU	CCACTA_DU	CCACTT_DU	CCACTC_DU	CCACTG_DU	CCACCA_DU	CCACCT_DU	CCACCC_DU	CCACCG_DU	CCACGA_DU	CCACGT_DU	CCACGC_DU	CCACGG_DU	CCAGAA_DU	CCAGAT_DU	CCAGAC_DU	CCAGAG_DU	CCAGTA_DU	CCAGTT_DU	CCAGTC_DU	CCAGTG_DU	CCAGCA_DU	CCAGCT_DU	CCAGCC_DU	CCAGCG_DU	CCAGGA_DU	CCAGGT_DU	CCAGGC_DU	CCAGGG_DU	CCTAAA_DU	CCTAAT_DU	CCTAAC_DU	CCTAAG_DU	CCTATA_DU	CCTATT_DU	CCTATC_DU	CCTATG_DU	CCTACA_DU	CCTACT_DU	CCTACC_DU	CCTACG_DU	CCTAGA_DU	CCTAGT_DU	CCTAGC_DU	CCTAGG_DU	CCTTAA_DU	CCTTAT_DU	CCTTAC_DU	CCTTAG_DU	CCTTTA_DU	CCTTTT_DU	CCTTTC_DU	CCTTTG_DU	CCTTCA_DU	CCTTCT_DU	CCTTCC_DU	CCTTCG_DU	CCTTGA_DU	CCTTGT_DU	CCTTGC_DU	CCTTGG_DU	CCTCAA_DU	CCTCAT_DU	CCTCAC_DU	CCTCAG_DU	CCTCTA_DU	CCTCTT_DU	CCTCTC_DU	CCTCTG_DU	CCTCCA_DU	CCTCCT_DU	CCTCCC_DU	CCTCCG_DU	CCTCGA_DU	CCTCGT_DU	CCTCGC_DU	CCTCGG_DU	CCTGAA_DU	CCTGAT_DU	CCTGAC_DU	CCTGAG_DU	CCTGTA_DU	CCTGTT_DU	CCTGTC_DU	CCTGTG_DU	CCTGCA_DU	CCTGCT_DU	CCTGCC_DU	CCTGCG_DU	CCTGGA_DU	CCTGGT_DU	CCTGGC_DU	CCTGGG_DU	CCCAAA_DU	CCCAAT_DU	CCCAAC_DU	CCCAAG_DU	CCCATA_DU	CCCATT_DU	CCCATC_DU	CCCATG_DU	CCCACA_DU	CCCACT_DU	CCCACC_DU	CCCACG_DU	CCCAGA_DU	CCCAGT_DU	CCCAGC_DU	CCCAGG_DU	CCCTAA_DU	CCCTAT_DU	CCCTAC_DU	CCCTAG_DU	CCCTTA_DU	CCCTTT_DU	CCCTTC_DU	CCCTTG_DU	CCCTCA_DU	CCCTCT_DU	CCCTCC_DU	CCCTCG_DU	CCCTGA_DU	CCCTGT_DU	CCCTGC_DU	CCCTGG_DU	CCCCAA_DU	CCCCAT_DU	CCCCAC_DU	CCCCAG_DU	CCCCTA_DU	CCCCTT_DU	CCCCTC_DU	CCCCTG_DU	CCCCCA_DU	CCCCCT_DU	CCCCCC_DU	CCCCCG_DU	CCCCGA_DU	CCCCGT_DU	CCCCGC_DU	CCCCGG_DU	CCCGAA_DU	CCCGAT_DU	CCCGAC_DU	CCCGAG_DU	CCCGTA_DU	CCCGTT_DU	CCCGTC_DU	CCCGTG_DU	CCCGCA_DU	CCCGCT_DU	CCCGCC_DU	CCCGCG_DU	CCCGGA_DU	CCCGGT_DU	CCCGGC_DU	CCCGGG_DU	CCGAAA_DU	CCGAAT_DU	CCGAAC_DU	CCGAAG_DU	CCGATA_DU	CCGATT_DU	CCGATC_DU	CCGATG_DU	CCGACA_DU	CCGACT_DU	CCGACC_DU	CCGACG_DU	CCGAGA_DU	CCGAGT_DU	CCGAGC_DU	CCGAGG_DU	CCGTAA_DU	CCGTAT_DU	CCGTAC_DU	CCGTAG_DU	CCGTTA_DU	CCGTTT_DU	CCGTTC_DU	CCGTTG_DU	CCGTCA_DU	CCGTCT_DU	CCGTCC_DU	CCGTCG_DU	CCGTGA_DU	CCGTGT_DU	CCGTGC_DU	CCGTGG_DU	CCGCAA_DU	CCGCAT_DU	CCGCAC_DU	CCGCAG_DU	CCGCTA_DU	CCGCTT_DU	CCGCTC_DU	CCGCTG_DU	CCGCCA_DU	CCGCCT_DU	CCGCCC_DU	CCGCCG_DU	CCGCGA_DU	CCGCGT_DU	CCGCGC_DU	CCGCGG_DU	CCGGAA_DU	CCGGAT_DU	CCGGAC_DU	CCGGAG_DU	CCGGTA_DU	CCGGTT_DU	CCGGTC_DU	CCGGTG_DU	CCGGCA_DU	CCGGCT_DU	CCGGCC_DU	CCGGCG_DU	CCGGGA_DU	CCGGGT_DU	CCGGGC_DU	CCGGGG_DU	CGAAAA_DU	CGAAAT_DU	CGAAAC_DU	CGAAAG_DU	CGAATA_DU	CGAATT_DU	CGAATC_DU	CGAATG_DU	CGAACA_DU	CGAACT_DU	CGAACC_DU	CGAACG_DU	CGAAGA_DU	CGAAGT_DU	CGAAGC_DU	CGAAGG_DU	CGATAA_DU	CGATAT_DU	CGATAC_DU	CGATAG_DU	CGATTA_DU	CGATTT_DU	CGATTC_DU	CGATTG_DU	CGATCA_DU	CGATCT_DU	CGATCC_DU	CGATCG_DU	CGATGA_DU	CGATGT_DU	CGATGC_DU	CGATGG_DU	CGACAA_DU	CGACAT_DU	CGACAC_DU	CGACAG_DU	CGACTA_DU	CGACTT_DU	CGACTC_DU	CGACTG_DU	CGACCA_DU	CGACCT_DU	CGACCC_DU	CGACCG_DU	CGACGA_DU	CGACGT_DU	CGACGC_DU	CGACGG_DU	CGAGAA_DU	CGAGAT_DU	CGAGAC_DU	CGAGAG_DU	CGAGTA_DU	CGAGTT_DU	CGAGTC_DU	CGAGTG_DU	CGAGCA_DU	CGAGCT_DU	CGAGCC_DU	CGAGCG_DU	CGAGGA_DU	CGAGGT_DU	CGAGGC_DU	CGAGGG_DU	CGTAAA_DU	CGTAAT_DU	CGTAAC_DU	CGTAAG_DU	CGTATA_DU	CGTATT_DU	CGTATC_DU	CGTATG_DU	CGTACA_DU	CGTACT_DU	CGTACC_DU	CGTACG_DU	CGTAGA_DU	CGTAGT_DU	CGTAGC_DU	CGTAGG_DU	CGTTAA_DU	CGTTAT_DU	CGTTAC_DU	CGTTAG_DU	CGTTTA_DU	CGTTTT_DU	CGTTTC_DU	CGTTTG_DU	CGTTCA_DU	CGTTCT_DU	CGTTCC_DU	CGTTCG_DU	CGTTGA_DU	CGTTGT_DU	CGTTGC_DU	CGTTGG_DU	CGTCAA_DU	CGTCAT_DU	CGTCAC_DU	CGTCAG_DU	CGTCTA_DU	CGTCTT_DU	CGTCTC_DU	CGTCTG_DU	CGTCCA_DU	CGTCCT_DU	CGTCCC_DU	CGTCCG_DU	CGTCGA_DU	CGTCGT_DU	CGTCGC_DU	CGTCGG_DU	CGTGAA_DU	CGTGAT_DU	CGTGAC_DU	CGTGAG_DU	CGTGTA_DU	CGTGTT_DU	CGTGTC_DU	CGTGTG_DU	CGTGCA_DU	CGTGCT_DU	CGTGCC_DU	CGTGCG_DU	CGTGGA_DU	CGTGGT_DU	CGTGGC_DU	CGTGGG_DU	CGCAAA_DU	CGCAAT_DU	CGCAAC_DU	CGCAAG_DU	CGCATA_DU	CGCATT_DU	CGCATC_DU	CGCATG_DU	CGCACA_DU	CGCACT_DU	CGCACC_DU	CGCACG_DU	CGCAGA_DU	CGCAGT_DU	CGCAGC_DU	CGCAGG_DU	CGCTAA_DU	CGCTAT_DU	CGCTAC_DU	CGCTAG_DU	CGCTTA_DU	CGCTTT_DU	CGCTTC_DU	CGCTTG_DU	CGCTCA_DU	CGCTCT_DU	CGCTCC_DU	CGCTCG_DU	CGCTGA_DU	CGCTGT_DU	CGCTGC_DU	CGCTGG_DU	CGCCAA_DU	CGCCAT_DU	CGCCAC_DU	CGCCAG_DU	CGCCTA_DU	CGCCTT_DU	CGCCTC_DU	CGCCTG_DU	CGCCCA_DU	CGCCCT_DU	CGCCCC_DU	CGCCCG_DU	CGCCGA_DU	CGCCGT_DU	CGCCGC_DU	CGCCGG_DU	CGCGAA_DU	CGCGAT_DU	CGCGAC_DU	CGCGAG_DU	CGCGTA_DU	CGCGTT_DU	CGCGTC_DU	CGCGTG_DU	CGCGCA_DU	CGCGCT_DU	CGCGCC_DU	CGCGCG_DU	CGCGGA_DU	CGCGGT_DU	CGCGGC_DU	CGCGGG_DU	CGGAAA_DU	CGGAAT_DU	CGGAAC_DU	CGGAAG_DU	CGGATA_DU	CGGATT_DU	CGGATC_DU	CGGATG_DU	CGGACA_DU	CGGACT_DU	CGGACC_DU	CGGACG_DU	CGGAGA_DU	CGGAGT_DU	CGGAGC_DU	CGGAGG_DU	CGGTAA_DU	CGGTAT_DU	CGGTAC_DU	CGGTAG_DU	CGGTTA_DU	CGGTTT_DU	CGGTTC_DU	CGGTTG_DU	CGGTCA_DU	CGGTCT_DU	CGGTCC_DU	CGGTCG_DU	CGGTGA_DU	CGGTGT_DU	CGGTGC_DU	CGGTGG_DU	CGGCAA_DU	CGGCAT_DU	CGGCAC_DU	CGGCAG_DU	CGGCTA_DU	CGGCTT_DU	CGGCTC_DU	CGGCTG_DU	CGGCCA_DU	CGGCCT_DU	CGGCCC_DU	CGGCCG_DU	CGGCGA_DU	CGGCGT_DU	CGGCGC_DU	CGGCGG_DU	CGGGAA_DU	CGGGAT_DU	CGGGAC_DU	CGGGAG_DU	CGGGTA_DU	CGGGTT_DU	CGGGTC_DU	CGGGTG_DU	CGGGCA_DU	CGGGCT_DU	CGGGCC_DU	CGGGCG_DU	CGGGGA_DU	CGGGGT_DU	CGGGGC_DU	CGGGGG_DU	GAAAAA_DU	GAAAAT_DU	GAAAAC_DU	GAAAAG_DU	GAAATA_DU	GAAATT_DU	GAAATC_DU	GAAATG_DU	GAAACA_DU	GAAACT_DU	GAAACC_DU	GAAACG_DU	GAAAGA_DU	GAAAGT_DU	GAAAGC_DU	GAAAGG_DU	GAATAA_DU	GAATAT_DU	GAATAC_DU	GAATAG_DU	GAATTA_DU	GAATTT_DU	GAATTC_DU	GAATTG_DU	GAATCA_DU	GAATCT_DU	GAATCC_DU	GAATCG_DU	GAATGA_DU	GAATGT_DU	GAATGC_DU	GAATGG_DU	GAACAA_DU	GAACAT_DU	GAACAC_DU	GAACAG_DU	GAACTA_DU	GAACTT_DU	GAACTC_DU	GAACTG_DU	GAACCA_DU	GAACCT_DU	GAACCC_DU	GAACCG_DU	GAACGA_DU	GAACGT_DU	GAACGC_DU	GAACGG_DU	GAAGAA_DU	GAAGAT_DU	GAAGAC_DU	GAAGAG_DU	GAAGTA_DU	GAAGTT_DU	GAAGTC_DU	GAAGTG_DU	GAAGCA_DU	GAAGCT_DU	GAAGCC_DU	GAAGCG_DU	GAAGGA_DU	GAAGGT_DU	GAAGGC_DU	GAAGGG_DU	GATAAA_DU	GATAAT_DU	GATAAC_DU	GATAAG_DU	GATATA_DU	GATATT_DU	GATATC_DU	GATATG_DU	GATACA_DU	GATACT_DU	GATACC_DU	GATACG_DU	GATAGA_DU	GATAGT_DU	GATAGC_DU	GATAGG_DU	GATTAA_DU	GATTAT_DU	GATTAC_DU	GATTAG_DU	GATTTA_DU	GATTTT_DU	GATTTC_DU	GATTTG_DU	GATTCA_DU	GATTCT_DU	GATTCC_DU	GATTCG_DU	GATTGA_DU	GATTGT_DU	GATTGC_DU	GATTGG_DU	GATCAA_DU	GATCAT_DU	GATCAC_DU	GATCAG_DU	GATCTA_DU	GATCTT_DU	GATCTC_DU	GATCTG_DU	GATCCA_DU	GATCCT_DU	GATCCC_DU	GATCCG_DU	GATCGA_DU	GATCGT_DU	GATCGC_DU	GATCGG_DU	GATGAA_DU	GATGAT_DU	GATGAC_DU	GATGAG_DU	GATGTA_DU	GATGTT_DU	GATGTC_DU	GATGTG_DU	GATGCA_DU	GATGCT_DU	GATGCC_DU	GATGCG_DU	GATGGA_DU	GATGGT_DU	GATGGC_DU	GATGGG_DU	GACAAA_DU	GACAAT_DU	GACAAC_DU	GACAAG_DU	GACATA_DU	GACATT_DU	GACATC_DU	GACATG_DU	GACACA_DU	GACACT_DU	GACACC_DU	GACACG_DU	GACAGA_DU	GACAGT_DU	GACAGC_DU	GACAGG_DU	GACTAA_DU	GACTAT_DU	GACTAC_DU	GACTAG_DU	GACTTA_DU	GACTTT_DU	GACTTC_DU	GACTTG_DU	GACTCA_DU	GACTCT_DU	GACTCC_DU	GACTCG_DU	GACTGA_DU	GACTGT_DU	GACTGC_DU	GACTGG_DU	GACCAA_DU	GACCAT_DU	GACCAC_DU	GACCAG_DU	GACCTA_DU	GACCTT_DU	GACCTC_DU	GACCTG_DU	GACCCA_DU	GACCCT_DU	GACCCC_DU	GACCCG_DU	GACCGA_DU	GACCGT_DU	GACCGC_DU	GACCGG_DU	GACGAA_DU	GACGAT_DU	GACGAC_DU	GACGAG_DU	GACGTA_DU	GACGTT_DU	GACGTC_DU	GACGTG_DU	GACGCA_DU	GACGCT_DU	GACGCC_DU	GACGCG_DU	GACGGA_DU	GACGGT_DU	GACGGC_DU	GACGGG_DU	GAGAAA_DU	GAGAAT_DU	GAGAAC_DU	GAGAAG_DU	GAGATA_DU	GAGATT_DU	GAGATC_DU	GAGATG_DU	GAGACA_DU	GAGACT_DU	GAGACC_DU	GAGACG_DU	GAGAGA_DU	GAGAGT_DU	GAGAGC_DU	GAGAGG_DU	GAGTAA_DU	GAGTAT_DU	GAGTAC_DU	GAGTAG_DU	GAGTTA_DU	GAGTTT_DU	GAGTTC_DU	GAGTTG_DU	GAGTCA_DU	GAGTCT_DU	GAGTCC_DU	GAGTCG_DU	GAGTGA_DU	GAGTGT_DU	GAGTGC_DU	GAGTGG_DU	GAGCAA_DU	GAGCAT_DU	GAGCAC_DU	GAGCAG_DU	GAGCTA_DU	GAGCTT_DU	GAGCTC_DU	GAGCTG_DU	GAGCCA_DU	GAGCCT_DU	GAGCCC_DU	GAGCCG_DU	GAGCGA_DU	GAGCGT_DU	GAGCGC_DU	GAGCGG_DU	GAGGAA_DU	GAGGAT_DU	GAGGAC_DU	GAGGAG_DU	GAGGTA_DU	GAGGTT_DU	GAGGTC_DU	GAGGTG_DU	GAGGCA_DU	GAGGCT_DU	GAGGCC_DU	GAGGCG_DU	GAGGGA_DU	GAGGGT_DU	GAGGGC_DU	GAGGGG_DU	GTAAAA_DU	GTAAAT_DU	GTAAAC_DU	GTAAAG_DU	GTAATA_DU	GTAATT_DU	GTAATC_DU	GTAATG_DU	GTAACA_DU	GTAACT_DU	GTAACC_DU	GTAACG_DU	GTAAGA_DU	GTAAGT_DU	GTAAGC_DU	GTAAGG_DU	GTATAA_DU	GTATAT_DU	GTATAC_DU	GTATAG_DU	GTATTA_DU	GTATTT_DU	GTATTC_DU	GTATTG_DU	GTATCA_DU	GTATCT_DU	GTATCC_DU	GTATCG_DU	GTATGA_DU	GTATGT_DU	GTATGC_DU	GTATGG_DU	GTACAA_DU	GTACAT_DU	GTACAC_DU	GTACAG_DU	GTACTA_DU	GTACTT_DU	GTACTC_DU	GTACTG_DU	GTACCA_DU	GTACCT_DU	GTACCC_DU	GTACCG_DU	GTACGA_DU	GTACGT_DU	GTACGC_DU	GTACGG_DU	GTAGAA_DU	GTAGAT_DU	GTAGAC_DU	GTAGAG_DU	GTAGTA_DU	GTAGTT_DU	GTAGTC_DU	GTAGTG_DU	GTAGCA_DU	GTAGCT_DU	GTAGCC_DU	GTAGCG_DU	GTAGGA_DU	GTAGGT_DU	GTAGGC_DU	GTAGGG_DU	GTTAAA_DU	GTTAAT_DU	GTTAAC_DU	GTTAAG_DU	GTTATA_DU	GTTATT_DU	GTTATC_DU	GTTATG_DU	GTTACA_DU	GTTACT_DU	GTTACC_DU	GTTACG_DU	GTTAGA_DU	GTTAGT_DU	GTTAGC_DU	GTTAGG_DU	GTTTAA_DU	GTTTAT_DU	GTTTAC_DU	GTTTAG_DU	GTTTTA_DU	GTTTTT_DU	GTTTTC_DU	GTTTTG_DU	GTTTCA_DU	GTTTCT_DU	GTTTCC_DU	GTTTCG_DU	GTTTGA_DU	GTTTGT_DU	GTTTGC_DU	GTTTGG_DU	GTTCAA_DU	GTTCAT_DU	GTTCAC_DU	GTTCAG_DU	GTTCTA_DU	GTTCTT_DU	GTTCTC_DU	GTTCTG_DU	GTTCCA_DU	GTTCCT_DU	GTTCCC_DU	GTTCCG_DU	GTTCGA_DU	GTTCGT_DU	GTTCGC_DU	GTTCGG_DU	GTTGAA_DU	GTTGAT_DU	GTTGAC_DU	GTTGAG_DU	GTTGTA_DU	GTTGTT_DU	GTTGTC_DU	GTTGTG_DU	GTTGCA_DU	GTTGCT_DU	GTTGCC_DU	GTTGCG_DU	GTTGGA_DU	GTTGGT_DU	GTTGGC_DU	GTTGGG_DU	GTCAAA_DU	GTCAAT_DU	GTCAAC_DU	GTCAAG_DU	GTCATA_DU	GTCATT_DU	GTCATC_DU	GTCATG_DU	GTCACA_DU	GTCACT_DU	GTCACC_DU	GTCACG_DU	GTCAGA_DU	GTCAGT_DU	GTCAGC_DU	GTCAGG_DU	GTCTAA_DU	GTCTAT_DU	GTCTAC_DU	GTCTAG_DU	GTCTTA_DU	GTCTTT_DU	GTCTTC_DU	GTCTTG_DU	GTCTCA_DU	GTCTCT_DU	GTCTCC_DU	GTCTCG_DU	GTCTGA_DU	GTCTGT_DU	GTCTGC_DU	GTCTGG_DU	GTCCAA_DU	GTCCAT_DU	GTCCAC_DU	GTCCAG_DU	GTCCTA_DU	GTCCTT_DU	GTCCTC_DU	GTCCTG_DU	GTCCCA_DU	GTCCCT_DU	GTCCCC_DU	GTCCCG_DU	GTCCGA_DU	GTCCGT_DU	GTCCGC_DU	GTCCGG_DU	GTCGAA_DU	GTCGAT_DU	GTCGAC_DU	GTCGAG_DU	GTCGTA_DU	GTCGTT_DU	GTCGTC_DU	GTCGTG_DU	GTCGCA_DU	GTCGCT_DU	GTCGCC_DU	GTCGCG_DU	GTCGGA_DU	GTCGGT_DU	GTCGGC_DU	GTCGGG_DU	GTGAAA_DU	GTGAAT_DU	GTGAAC_DU	GTGAAG_DU	GTGATA_DU	GTGATT_DU	GTGATC_DU	GTGATG_DU	GTGACA_DU	GTGACT_DU	GTGACC_DU	GTGACG_DU	GTGAGA_DU	GTGAGT_DU	GTGAGC_DU	GTGAGG_DU	GTGTAA_DU	GTGTAT_DU	GTGTAC_DU	GTGTAG_DU	GTGTTA_DU	GTGTTT_DU	GTGTTC_DU	GTGTTG_DU	GTGTCA_DU	GTGTCT_DU	GTGTCC_DU	GTGTCG_DU	GTGTGA_DU	GTGTGT_DU	GTGTGC_DU	GTGTGG_DU	GTGCAA_DU	GTGCAT_DU	GTGCAC_DU	GTGCAG_DU	GTGCTA_DU	GTGCTT_DU	GTGCTC_DU	GTGCTG_DU	GTGCCA_DU	GTGCCT_DU	GTGCCC_DU	GTGCCG_DU	GTGCGA_DU	GTGCGT_DU	GTGCGC_DU	GTGCGG_DU	GTGGAA_DU	GTGGAT_DU	GTGGAC_DU	GTGGAG_DU	GTGGTA_DU	GTGGTT_DU	GTGGTC_DU	GTGGTG_DU	GTGGCA_DU	GTGGCT_DU	GTGGCC_DU	GTGGCG_DU	GTGGGA_DU	GTGGGT_DU	GTGGGC_DU	GTGGGG_DU	GCAAAA_DU	GCAAAT_DU	GCAAAC_DU	GCAAAG_DU	GCAATA_DU	GCAATT_DU	GCAATC_DU	GCAATG_DU	GCAACA_DU	GCAACT_DU	GCAACC_DU	GCAACG_DU	GCAAGA_DU	GCAAGT_DU	GCAAGC_DU	GCAAGG_DU	GCATAA_DU	GCATAT_DU	GCATAC_DU	GCATAG_DU	GCATTA_DU	GCATTT_DU	GCATTC_DU	GCATTG_DU	GCATCA_DU	GCATCT_DU	GCATCC_DU	GCATCG_DU	GCATGA_DU	GCATGT_DU	GCATGC_DU	GCATGG_DU	GCACAA_DU	GCACAT_DU	GCACAC_DU	GCACAG_DU	GCACTA_DU	GCACTT_DU	GCACTC_DU	GCACTG_DU	GCACCA_DU	GCACCT_DU	GCACCC_DU	GCACCG_DU	GCACGA_DU	GCACGT_DU	GCACGC_DU	GCACGG_DU	GCAGAA_DU	GCAGAT_DU	GCAGAC_DU	GCAGAG_DU	GCAGTA_DU	GCAGTT_DU	GCAGTC_DU	GCAGTG_DU	GCAGCA_DU	GCAGCT_DU	GCAGCC_DU	GCAGCG_DU	GCAGGA_DU	GCAGGT_DU	GCAGGC_DU	GCAGGG_DU	GCTAAA_DU	GCTAAT_DU	GCTAAC_DU	GCTAAG_DU	GCTATA_DU	GCTATT_DU	GCTATC_DU	GCTATG_DU	GCTACA_DU	GCTACT_DU	GCTACC_DU	GCTACG_DU	GCTAGA_DU	GCTAGT_DU	GCTAGC_DU	GCTAGG_DU	GCTTAA_DU	GCTTAT_DU	GCTTAC_DU	GCTTAG_DU	GCTTTA_DU	GCTTTT_DU	GCTTTC_DU	GCTTTG_DU	GCTTCA_DU	GCTTCT_DU	GCTTCC_DU	GCTTCG_DU	GCTTGA_DU	GCTTGT_DU	GCTTGC_DU	GCTTGG_DU	GCTCAA_DU	GCTCAT_DU	GCTCAC_DU	GCTCAG_DU	GCTCTA_DU	GCTCTT_DU	GCTCTC_DU	GCTCTG_DU	GCTCCA_DU	GCTCCT_DU	GCTCCC_DU	GCTCCG_DU	GCTCGA_DU	GCTCGT_DU	GCTCGC_DU	GCTCGG_DU	GCTGAA_DU	GCTGAT_DU	GCTGAC_DU	GCTGAG_DU	GCTGTA_DU	GCTGTT_DU	GCTGTC_DU	GCTGTG_DU	GCTGCA_DU	GCTGCT_DU	GCTGCC_DU	GCTGCG_DU	GCTGGA_DU	GCTGGT_DU	GCTGGC_DU	GCTGGG_DU	GCCAAA_DU	GCCAAT_DU	GCCAAC_DU	GCCAAG_DU	GCCATA_DU	GCCATT_DU	GCCATC_DU	GCCATG_DU	GCCACA_DU	GCCACT_DU	GCCACC_DU	GCCACG_DU	GCCAGA_DU	GCCAGT_DU	GCCAGC_DU	GCCAGG_DU	GCCTAA_DU	GCCTAT_DU	GCCTAC_DU	GCCTAG_DU	GCCTTA_DU	GCCTTT_DU	GCCTTC_DU	GCCTTG_DU	GCCTCA_DU	GCCTCT_DU	GCCTCC_DU	GCCTCG_DU	GCCTGA_DU	GCCTGT_DU	GCCTGC_DU	GCCTGG_DU	GCCCAA_DU	GCCCAT_DU	GCCCAC_DU	GCCCAG_DU	GCCCTA_DU	GCCCTT_DU	GCCCTC_DU	GCCCTG_DU	GCCCCA_DU	GCCCCT_DU	GCCCCC_DU	GCCCCG_DU	GCCCGA_DU	GCCCGT_DU	GCCCGC_DU	GCCCGG_DU	GCCGAA_DU	GCCGAT_DU	GCCGAC_DU	GCCGAG_DU	GCCGTA_DU	GCCGTT_DU	GCCGTC_DU	GCCGTG_DU	GCCGCA_DU	GCCGCT_DU	GCCGCC_DU	GCCGCG_DU	GCCGGA_DU	GCCGGT_DU	GCCGGC_DU	GCCGGG_DU	GCGAAA_DU	GCGAAT_DU	GCGAAC_DU	GCGAAG_DU	GCGATA_DU	GCGATT_DU	GCGATC_DU	GCGATG_DU	GCGACA_DU	GCGACT_DU	GCGACC_DU	GCGACG_DU	GCGAGA_DU	GCGAGT_DU	GCGAGC_DU	GCGAGG_DU	GCGTAA_DU	GCGTAT_DU	GCGTAC_DU	GCGTAG_DU	GCGTTA_DU	GCGTTT_DU	GCGTTC_DU	GCGTTG_DU	GCGTCA_DU	GCGTCT_DU	GCGTCC_DU	GCGTCG_DU	GCGTGA_DU	GCGTGT_DU	GCGTGC_DU	GCGTGG_DU	GCGCAA_DU	GCGCAT_DU	GCGCAC_DU	GCGCAG_DU	GCGCTA_DU	GCGCTT_DU	GCGCTC_DU	GCGCTG_DU	GCGCCA_DU	GCGCCT_DU	GCGCCC_DU	GCGCCG_DU	GCGCGA_DU	GCGCGT_DU	GCGCGC_DU	GCGCGG_DU	GCGGAA_DU	GCGGAT_DU	GCGGAC_DU	GCGGAG_DU	GCGGTA_DU	GCGGTT_DU	GCGGTC_DU	GCGGTG_DU	GCGGCA_DU	GCGGCT_DU	GCGGCC_DU	GCGGCG_DU	GCGGGA_DU	GCGGGT_DU	GCGGGC_DU	GCGGGG_DU	GGAAAA_DU	GGAAAT_DU	GGAAAC_DU	GGAAAG_DU	GGAATA_DU	GGAATT_DU	GGAATC_DU	GGAATG_DU	GGAACA_DU	GGAACT_DU	GGAACC_DU	GGAACG_DU	GGAAGA_DU	GGAAGT_DU	GGAAGC_DU	GGAAGG_DU	GGATAA_DU	GGATAT_DU	GGATAC_DU	GGATAG_DU	GGATTA_DU	GGATTT_DU	GGATTC_DU	GGATTG_DU	GGATCA_DU	GGATCT_DU	GGATCC_DU	GGATCG_DU	GGATGA_DU	GGATGT_DU	GGATGC_DU	GGATGG_DU	GGACAA_DU	GGACAT_DU	GGACAC_DU	GGACAG_DU	GGACTA_DU	GGACTT_DU	GGACTC_DU	GGACTG_DU	GGACCA_DU	GGACCT_DU	GGACCC_DU	GGACCG_DU	GGACGA_DU	GGACGT_DU	GGACGC_DU	GGACGG_DU	GGAGAA_DU	GGAGAT_DU	GGAGAC_DU	GGAGAG_DU	GGAGTA_DU	GGAGTT_DU	GGAGTC_DU	GGAGTG_DU	GGAGCA_DU	GGAGCT_DU	GGAGCC_DU	GGAGCG_DU	GGAGGA_DU	GGAGGT_DU	GGAGGC_DU	GGAGGG_DU	GGTAAA_DU	GGTAAT_DU	GGTAAC_DU	GGTAAG_DU	GGTATA_DU	GGTATT_DU	GGTATC_DU	GGTATG_DU	GGTACA_DU	GGTACT_DU	GGTACC_DU	GGTACG_DU	GGTAGA_DU	GGTAGT_DU	GGTAGC_DU	GGTAGG_DU	GGTTAA_DU	GGTTAT_DU	GGTTAC_DU	GGTTAG_DU	GGTTTA_DU	GGTTTT_DU	GGTTTC_DU	GGTTTG_DU	GGTTCA_DU	GGTTCT_DU	GGTTCC_DU	GGTTCG_DU	GGTTGA_DU	GGTTGT_DU	GGTTGC_DU	GGTTGG_DU	GGTCAA_DU	GGTCAT_DU	GGTCAC_DU	GGTCAG_DU	GGTCTA_DU	GGTCTT_DU	GGTCTC_DU	GGTCTG_DU	GGTCCA_DU	GGTCCT_DU	GGTCCC_DU	GGTCCG_DU	GGTCGA_DU	GGTCGT_DU	GGTCGC_DU	GGTCGG_DU	GGTGAA_DU	GGTGAT_DU	GGTGAC_DU	GGTGAG_DU	GGTGTA_DU	GGTGTT_DU	GGTGTC_DU	GGTGTG_DU	GGTGCA_DU	GGTGCT_DU	GGTGCC_DU	GGTGCG_DU	GGTGGA_DU	GGTGGT_DU	GGTGGC_DU	GGTGGG_DU	GGCAAA_DU	GGCAAT_DU	GGCAAC_DU	GGCAAG_DU	GGCATA_DU	GGCATT_DU	GGCATC_DU	GGCATG_DU	GGCACA_DU	GGCACT_DU	GGCACC_DU	GGCACG_DU	GGCAGA_DU	GGCAGT_DU	GGCAGC_DU	GGCAGG_DU	GGCTAA_DU	GGCTAT_DU	GGCTAC_DU	GGCTAG_DU	GGCTTA_DU	GGCTTT_DU	GGCTTC_DU	GGCTTG_DU	GGCTCA_DU	GGCTCT_DU	GGCTCC_DU	GGCTCG_DU	GGCTGA_DU	GGCTGT_DU	GGCTGC_DU	GGCTGG_DU	GGCCAA_DU	GGCCAT_DU	GGCCAC_DU	GGCCAG_DU	GGCCTA_DU	GGCCTT_DU	GGCCTC_DU	GGCCTG_DU	GGCCCA_DU	GGCCCT_DU	GGCCCC_DU	GGCCCG_DU	GGCCGA_DU	GGCCGT_DU	GGCCGC_DU	GGCCGG_DU	GGCGAA_DU	GGCGAT_DU	GGCGAC_DU	GGCGAG_DU	GGCGTA_DU	GGCGTT_DU	GGCGTC_DU	GGCGTG_DU	GGCGCA_DU	GGCGCT_DU	GGCGCC_DU	GGCGCG_DU	GGCGGA_DU	GGCGGT_DU	GGCGGC_DU	GGCGGG_DU	GGGAAA_DU	GGGAAT_DU	GGGAAC_DU	GGGAAG_DU	GGGATA_DU	GGGATT_DU	GGGATC_DU	GGGATG_DU	GGGACA_DU	GGGACT_DU	GGGACC_DU	GGGACG_DU	GGGAGA_DU	GGGAGT_DU	GGGAGC_DU	GGGAGG_DU	GGGTAA_DU	GGGTAT_DU	GGGTAC_DU	GGGTAG_DU	GGGTTA_DU	GGGTTT_DU	GGGTTC_DU	GGGTTG_DU	GGGTCA_DU	GGGTCT_DU	GGGTCC_DU	GGGTCG_DU	GGGTGA_DU	GGGTGT_DU	GGGTGC_DU	GGGTGG_DU	GGGCAA_DU	GGGCAT_DU	GGGCAC_DU	GGGCAG_DU	GGGCTA_DU	GGGCTT_DU	GGGCTC_DU	GGGCTG_DU	GGGCCA_DU	GGGCCT_DU	GGGCCC_DU	GGGCCG_DU	GGGCGA_DU	GGGCGT_DU	GGGCGC_DU	GGGCGG_DU	GGGGAA_DU	GGGGAT_DU	GGGGAC_DU	GGGGAG_DU	GGGGTA_DU	GGGGTT_DU	GGGGTC_DU	GGGGTG_DU	GGGGCA_DU	GGGGCT_DU	GGGGCC_DU	GGGGCG_DU	GGGGGA_DU	GGGGGT_DU	GGGGGC_DU	GGGGGG_DU	AAAAAA_DD	AAAAAT_DD	AAAAAC_DD	AAAAAG_DD	AAAATA_DD	AAAATT_DD	AAAATC_DD	AAAATG_DD	AAAACA_DD	AAAACT_DD	AAAACC_DD	AAAACG_DD	AAAAGA_DD	AAAAGT_DD	AAAAGC_DD	AAAAGG_DD	AAATAA_DD	AAATAT_DD	AAATAC_DD	AAATAG_DD	AAATTA_DD	AAATTT_DD	AAATTC_DD	AAATTG_DD	AAATCA_DD	AAATCT_DD	AAATCC_DD	AAATCG_DD	AAATGA_DD	AAATGT_DD	AAATGC_DD	AAATGG_DD	AAACAA_DD	AAACAT_DD	AAACAC_DD	AAACAG_DD	AAACTA_DD	AAACTT_DD	AAACTC_DD	AAACTG_DD	AAACCA_DD	AAACCT_DD	AAACCC_DD	AAACCG_DD	AAACGA_DD	AAACGT_DD	AAACGC_DD	AAACGG_DD	AAAGAA_DD	AAAGAT_DD	AAAGAC_DD	AAAGAG_DD	AAAGTA_DD	AAAGTT_DD	AAAGTC_DD	AAAGTG_DD	AAAGCA_DD	AAAGCT_DD	AAAGCC_DD	AAAGCG_DD	AAAGGA_DD	AAAGGT_DD	AAAGGC_DD	AAAGGG_DD	AATAAA_DD	AATAAT_DD	AATAAC_DD	AATAAG_DD	AATATA_DD	AATATT_DD	AATATC_DD	AATATG_DD	AATACA_DD	AATACT_DD	AATACC_DD	AATACG_DD	AATAGA_DD	AATAGT_DD	AATAGC_DD	AATAGG_DD	AATTAA_DD	AATTAT_DD	AATTAC_DD	AATTAG_DD	AATTTA_DD	AATTTT_DD	AATTTC_DD	AATTTG_DD	AATTCA_DD	AATTCT_DD	AATTCC_DD	AATTCG_DD	AATTGA_DD	AATTGT_DD	AATTGC_DD	AATTGG_DD	AATCAA_DD	AATCAT_DD	AATCAC_DD	AATCAG_DD	AATCTA_DD	AATCTT_DD	AATCTC_DD	AATCTG_DD	AATCCA_DD	AATCCT_DD	AATCCC_DD	AATCCG_DD	AATCGA_DD	AATCGT_DD	AATCGC_DD	AATCGG_DD	AATGAA_DD	AATGAT_DD	AATGAC_DD	AATGAG_DD	AATGTA_DD	AATGTT_DD	AATGTC_DD	AATGTG_DD	AATGCA_DD	AATGCT_DD	AATGCC_DD	AATGCG_DD	AATGGA_DD	AATGGT_DD	AATGGC_DD	AATGGG_DD	AACAAA_DD	AACAAT_DD	AACAAC_DD	AACAAG_DD	AACATA_DD	AACATT_DD	AACATC_DD	AACATG_DD	AACACA_DD	AACACT_DD	AACACC_DD	AACACG_DD	AACAGA_DD	AACAGT_DD	AACAGC_DD	AACAGG_DD	AACTAA_DD	AACTAT_DD	AACTAC_DD	AACTAG_DD	AACTTA_DD	AACTTT_DD	AACTTC_DD	AACTTG_DD	AACTCA_DD	AACTCT_DD	AACTCC_DD	AACTCG_DD	AACTGA_DD	AACTGT_DD	AACTGC_DD	AACTGG_DD	AACCAA_DD	AACCAT_DD	AACCAC_DD	AACCAG_DD	AACCTA_DD	AACCTT_DD	AACCTC_DD	AACCTG_DD	AACCCA_DD	AACCCT_DD	AACCCC_DD	AACCCG_DD	AACCGA_DD	AACCGT_DD	AACCGC_DD	AACCGG_DD	AACGAA_DD	AACGAT_DD	AACGAC_DD	AACGAG_DD	AACGTA_DD	AACGTT_DD	AACGTC_DD	AACGTG_DD	AACGCA_DD	AACGCT_DD	AACGCC_DD	AACGCG_DD	AACGGA_DD	AACGGT_DD	AACGGC_DD	AACGGG_DD	AAGAAA_DD	AAGAAT_DD	AAGAAC_DD	AAGAAG_DD	AAGATA_DD	AAGATT_DD	AAGATC_DD	AAGATG_DD	AAGACA_DD	AAGACT_DD	AAGACC_DD	AAGACG_DD	AAGAGA_DD	AAGAGT_DD	AAGAGC_DD	AAGAGG_DD	AAGTAA_DD	AAGTAT_DD	AAGTAC_DD	AAGTAG_DD	AAGTTA_DD	AAGTTT_DD	AAGTTC_DD	AAGTTG_DD	AAGTCA_DD	AAGTCT_DD	AAGTCC_DD	AAGTCG_DD	AAGTGA_DD	AAGTGT_DD	AAGTGC_DD	AAGTGG_DD	AAGCAA_DD	AAGCAT_DD	AAGCAC_DD	AAGCAG_DD	AAGCTA_DD	AAGCTT_DD	AAGCTC_DD	AAGCTG_DD	AAGCCA_DD	AAGCCT_DD	AAGCCC_DD	AAGCCG_DD	AAGCGA_DD	AAGCGT_DD	AAGCGC_DD	AAGCGG_DD	AAGGAA_DD	AAGGAT_DD	AAGGAC_DD	AAGGAG_DD	AAGGTA_DD	AAGGTT_DD	AAGGTC_DD	AAGGTG_DD	AAGGCA_DD	AAGGCT_DD	AAGGCC_DD	AAGGCG_DD	AAGGGA_DD	AAGGGT_DD	AAGGGC_DD	AAGGGG_DD	ATAAAA_DD	ATAAAT_DD	ATAAAC_DD	ATAAAG_DD	ATAATA_DD	ATAATT_DD	ATAATC_DD	ATAATG_DD	ATAACA_DD	ATAACT_DD	ATAACC_DD	ATAACG_DD	ATAAGA_DD	ATAAGT_DD	ATAAGC_DD	ATAAGG_DD	ATATAA_DD	ATATAT_DD	ATATAC_DD	ATATAG_DD	ATATTA_DD	ATATTT_DD	ATATTC_DD	ATATTG_DD	ATATCA_DD	ATATCT_DD	ATATCC_DD	ATATCG_DD	ATATGA_DD	ATATGT_DD	ATATGC_DD	ATATGG_DD	ATACAA_DD	ATACAT_DD	ATACAC_DD	ATACAG_DD	ATACTA_DD	ATACTT_DD	ATACTC_DD	ATACTG_DD	ATACCA_DD	ATACCT_DD	ATACCC_DD	ATACCG_DD	ATACGA_DD	ATACGT_DD	ATACGC_DD	ATACGG_DD	ATAGAA_DD	ATAGAT_DD	ATAGAC_DD	ATAGAG_DD	ATAGTA_DD	ATAGTT_DD	ATAGTC_DD	ATAGTG_DD	ATAGCA_DD	ATAGCT_DD	ATAGCC_DD	ATAGCG_DD	ATAGGA_DD	ATAGGT_DD	ATAGGC_DD	ATAGGG_DD	ATTAAA_DD	ATTAAT_DD	ATTAAC_DD	ATTAAG_DD	ATTATA_DD	ATTATT_DD	ATTATC_DD	ATTATG_DD	ATTACA_DD	ATTACT_DD	ATTACC_DD	ATTACG_DD	ATTAGA_DD	ATTAGT_DD	ATTAGC_DD	ATTAGG_DD	ATTTAA_DD	ATTTAT_DD	ATTTAC_DD	ATTTAG_DD	ATTTTA_DD	ATTTTT_DD	ATTTTC_DD	ATTTTG_DD	ATTTCA_DD	ATTTCT_DD	ATTTCC_DD	ATTTCG_DD	ATTTGA_DD	ATTTGT_DD	ATTTGC_DD	ATTTGG_DD	ATTCAA_DD	ATTCAT_DD	ATTCAC_DD	ATTCAG_DD	ATTCTA_DD	ATTCTT_DD	ATTCTC_DD	ATTCTG_DD	ATTCCA_DD	ATTCCT_DD	ATTCCC_DD	ATTCCG_DD	ATTCGA_DD	ATTCGT_DD	ATTCGC_DD	ATTCGG_DD	ATTGAA_DD	ATTGAT_DD	ATTGAC_DD	ATTGAG_DD	ATTGTA_DD	ATTGTT_DD	ATTGTC_DD	ATTGTG_DD	ATTGCA_DD	ATTGCT_DD	ATTGCC_DD	ATTGCG_DD	ATTGGA_DD	ATTGGT_DD	ATTGGC_DD	ATTGGG_DD	ATCAAA_DD	ATCAAT_DD	ATCAAC_DD	ATCAAG_DD	ATCATA_DD	ATCATT_DD	ATCATC_DD	ATCATG_DD	ATCACA_DD	ATCACT_DD	ATCACC_DD	ATCACG_DD	ATCAGA_DD	ATCAGT_DD	ATCAGC_DD	ATCAGG_DD	ATCTAA_DD	ATCTAT_DD	ATCTAC_DD	ATCTAG_DD	ATCTTA_DD	ATCTTT_DD	ATCTTC_DD	ATCTTG_DD	ATCTCA_DD	ATCTCT_DD	ATCTCC_DD	ATCTCG_DD	ATCTGA_DD	ATCTGT_DD	ATCTGC_DD	ATCTGG_DD	ATCCAA_DD	ATCCAT_DD	ATCCAC_DD	ATCCAG_DD	ATCCTA_DD	ATCCTT_DD	ATCCTC_DD	ATCCTG_DD	ATCCCA_DD	ATCCCT_DD	ATCCCC_DD	ATCCCG_DD	ATCCGA_DD	ATCCGT_DD	ATCCGC_DD	ATCCGG_DD	ATCGAA_DD	ATCGAT_DD	ATCGAC_DD	ATCGAG_DD	ATCGTA_DD	ATCGTT_DD	ATCGTC_DD	ATCGTG_DD	ATCGCA_DD	ATCGCT_DD	ATCGCC_DD	ATCGCG_DD	ATCGGA_DD	ATCGGT_DD	ATCGGC_DD	ATCGGG_DD	ATGAAA_DD	ATGAAT_DD	ATGAAC_DD	ATGAAG_DD	ATGATA_DD	ATGATT_DD	ATGATC_DD	ATGATG_DD	ATGACA_DD	ATGACT_DD	ATGACC_DD	ATGACG_DD	ATGAGA_DD	ATGAGT_DD	ATGAGC_DD	ATGAGG_DD	ATGTAA_DD	ATGTAT_DD	ATGTAC_DD	ATGTAG_DD	ATGTTA_DD	ATGTTT_DD	ATGTTC_DD	ATGTTG_DD	ATGTCA_DD	ATGTCT_DD	ATGTCC_DD	ATGTCG_DD	ATGTGA_DD	ATGTGT_DD	ATGTGC_DD	ATGTGG_DD	ATGCAA_DD	ATGCAT_DD	ATGCAC_DD	ATGCAG_DD	ATGCTA_DD	ATGCTT_DD	ATGCTC_DD	ATGCTG_DD	ATGCCA_DD	ATGCCT_DD	ATGCCC_DD	ATGCCG_DD	ATGCGA_DD	ATGCGT_DD	ATGCGC_DD	ATGCGG_DD	ATGGAA_DD	ATGGAT_DD	ATGGAC_DD	ATGGAG_DD	ATGGTA_DD	ATGGTT_DD	ATGGTC_DD	ATGGTG_DD	ATGGCA_DD	ATGGCT_DD	ATGGCC_DD	ATGGCG_DD	ATGGGA_DD	ATGGGT_DD	ATGGGC_DD	ATGGGG_DD	ACAAAA_DD	ACAAAT_DD	ACAAAC_DD	ACAAAG_DD	ACAATA_DD	ACAATT_DD	ACAATC_DD	ACAATG_DD	ACAACA_DD	ACAACT_DD	ACAACC_DD	ACAACG_DD	ACAAGA_DD	ACAAGT_DD	ACAAGC_DD	ACAAGG_DD	ACATAA_DD	ACATAT_DD	ACATAC_DD	ACATAG_DD	ACATTA_DD	ACATTT_DD	ACATTC_DD	ACATTG_DD	ACATCA_DD	ACATCT_DD	ACATCC_DD	ACATCG_DD	ACATGA_DD	ACATGT_DD	ACATGC_DD	ACATGG_DD	ACACAA_DD	ACACAT_DD	ACACAC_DD	ACACAG_DD	ACACTA_DD	ACACTT_DD	ACACTC_DD	ACACTG_DD	ACACCA_DD	ACACCT_DD	ACACCC_DD	ACACCG_DD	ACACGA_DD	ACACGT_DD	ACACGC_DD	ACACGG_DD	ACAGAA_DD	ACAGAT_DD	ACAGAC_DD	ACAGAG_DD	ACAGTA_DD	ACAGTT_DD	ACAGTC_DD	ACAGTG_DD	ACAGCA_DD	ACAGCT_DD	ACAGCC_DD	ACAGCG_DD	ACAGGA_DD	ACAGGT_DD	ACAGGC_DD	ACAGGG_DD	ACTAAA_DD	ACTAAT_DD	ACTAAC_DD	ACTAAG_DD	ACTATA_DD	ACTATT_DD	ACTATC_DD	ACTATG_DD	ACTACA_DD	ACTACT_DD	ACTACC_DD	ACTACG_DD	ACTAGA_DD	ACTAGT_DD	ACTAGC_DD	ACTAGG_DD	ACTTAA_DD	ACTTAT_DD	ACTTAC_DD	ACTTAG_DD	ACTTTA_DD	ACTTTT_DD	ACTTTC_DD	ACTTTG_DD	ACTTCA_DD	ACTTCT_DD	ACTTCC_DD	ACTTCG_DD	ACTTGA_DD	ACTTGT_DD	ACTTGC_DD	ACTTGG_DD	ACTCAA_DD	ACTCAT_DD	ACTCAC_DD	ACTCAG_DD	ACTCTA_DD	ACTCTT_DD	ACTCTC_DD	ACTCTG_DD	ACTCCA_DD	ACTCCT_DD	ACTCCC_DD	ACTCCG_DD	ACTCGA_DD	ACTCGT_DD	ACTCGC_DD	ACTCGG_DD	ACTGAA_DD	ACTGAT_DD	ACTGAC_DD	ACTGAG_DD	ACTGTA_DD	ACTGTT_DD	ACTGTC_DD	ACTGTG_DD	ACTGCA_DD	ACTGCT_DD	ACTGCC_DD	ACTGCG_DD	ACTGGA_DD	ACTGGT_DD	ACTGGC_DD	ACTGGG_DD	ACCAAA_DD	ACCAAT_DD	ACCAAC_DD	ACCAAG_DD	ACCATA_DD	ACCATT_DD	ACCATC_DD	ACCATG_DD	ACCACA_DD	ACCACT_DD	ACCACC_DD	ACCACG_DD	ACCAGA_DD	ACCAGT_DD	ACCAGC_DD	ACCAGG_DD	ACCTAA_DD	ACCTAT_DD	ACCTAC_DD	ACCTAG_DD	ACCTTA_DD	ACCTTT_DD	ACCTTC_DD	ACCTTG_DD	ACCTCA_DD	ACCTCT_DD	ACCTCC_DD	ACCTCG_DD	ACCTGA_DD	ACCTGT_DD	ACCTGC_DD	ACCTGG_DD	ACCCAA_DD	ACCCAT_DD	ACCCAC_DD	ACCCAG_DD	ACCCTA_DD	ACCCTT_DD	ACCCTC_DD	ACCCTG_DD	ACCCCA_DD	ACCCCT_DD	ACCCCC_DD	ACCCCG_DD	ACCCGA_DD	ACCCGT_DD	ACCCGC_DD	ACCCGG_DD	ACCGAA_DD	ACCGAT_DD	ACCGAC_DD	ACCGAG_DD	ACCGTA_DD	ACCGTT_DD	ACCGTC_DD	ACCGTG_DD	ACCGCA_DD	ACCGCT_DD	ACCGCC_DD	ACCGCG_DD	ACCGGA_DD	ACCGGT_DD	ACCGGC_DD	ACCGGG_DD	ACGAAA_DD	ACGAAT_DD	ACGAAC_DD	ACGAAG_DD	ACGATA_DD	ACGATT_DD	ACGATC_DD	ACGATG_DD	ACGACA_DD	ACGACT_DD	ACGACC_DD	ACGACG_DD	ACGAGA_DD	ACGAGT_DD	ACGAGC_DD	ACGAGG_DD	ACGTAA_DD	ACGTAT_DD	ACGTAC_DD	ACGTAG_DD	ACGTTA_DD	ACGTTT_DD	ACGTTC_DD	ACGTTG_DD	ACGTCA_DD	ACGTCT_DD	ACGTCC_DD	ACGTCG_DD	ACGTGA_DD	ACGTGT_DD	ACGTGC_DD	ACGTGG_DD	ACGCAA_DD	ACGCAT_DD	ACGCAC_DD	ACGCAG_DD	ACGCTA_DD	ACGCTT_DD	ACGCTC_DD	ACGCTG_DD	ACGCCA_DD	ACGCCT_DD	ACGCCC_DD	ACGCCG_DD	ACGCGA_DD	ACGCGT_DD	ACGCGC_DD	ACGCGG_DD	ACGGAA_DD	ACGGAT_DD	ACGGAC_DD	ACGGAG_DD	ACGGTA_DD	ACGGTT_DD	ACGGTC_DD	ACGGTG_DD	ACGGCA_DD	ACGGCT_DD	ACGGCC_DD	ACGGCG_DD	ACGGGA_DD	ACGGGT_DD	ACGGGC_DD	ACGGGG_DD	AGAAAA_DD	AGAAAT_DD	AGAAAC_DD	AGAAAG_DD	AGAATA_DD	AGAATT_DD	AGAATC_DD	AGAATG_DD	AGAACA_DD	AGAACT_DD	AGAACC_DD	AGAACG_DD	AGAAGA_DD	AGAAGT_DD	AGAAGC_DD	AGAAGG_DD	AGATAA_DD	AGATAT_DD	AGATAC_DD	AGATAG_DD	AGATTA_DD	AGATTT_DD	AGATTC_DD	AGATTG_DD	AGATCA_DD	AGATCT_DD	AGATCC_DD	AGATCG_DD	AGATGA_DD	AGATGT_DD	AGATGC_DD	AGATGG_DD	AGACAA_DD	AGACAT_DD	AGACAC_DD	AGACAG_DD	AGACTA_DD	AGACTT_DD	AGACTC_DD	AGACTG_DD	AGACCA_DD	AGACCT_DD	AGACCC_DD	AGACCG_DD	AGACGA_DD	AGACGT_DD	AGACGC_DD	AGACGG_DD	AGAGAA_DD	AGAGAT_DD	AGAGAC_DD	AGAGAG_DD	AGAGTA_DD	AGAGTT_DD	AGAGTC_DD	AGAGTG_DD	AGAGCA_DD	AGAGCT_DD	AGAGCC_DD	AGAGCG_DD	AGAGGA_DD	AGAGGT_DD	AGAGGC_DD	AGAGGG_DD	AGTAAA_DD	AGTAAT_DD	AGTAAC_DD	AGTAAG_DD	AGTATA_DD	AGTATT_DD	AGTATC_DD	AGTATG_DD	AGTACA_DD	AGTACT_DD	AGTACC_DD	AGTACG_DD	AGTAGA_DD	AGTAGT_DD	AGTAGC_DD	AGTAGG_DD	AGTTAA_DD	AGTTAT_DD	AGTTAC_DD	AGTTAG_DD	AGTTTA_DD	AGTTTT_DD	AGTTTC_DD	AGTTTG_DD	AGTTCA_DD	AGTTCT_DD	AGTTCC_DD	AGTTCG_DD	AGTTGA_DD	AGTTGT_DD	AGTTGC_DD	AGTTGG_DD	AGTCAA_DD	AGTCAT_DD	AGTCAC_DD	AGTCAG_DD	AGTCTA_DD	AGTCTT_DD	AGTCTC_DD	AGTCTG_DD	AGTCCA_DD	AGTCCT_DD	AGTCCC_DD	AGTCCG_DD	AGTCGA_DD	AGTCGT_DD	AGTCGC_DD	AGTCGG_DD	AGTGAA_DD	AGTGAT_DD	AGTGAC_DD	AGTGAG_DD	AGTGTA_DD	AGTGTT_DD	AGTGTC_DD	AGTGTG_DD	AGTGCA_DD	AGTGCT_DD	AGTGCC_DD	AGTGCG_DD	AGTGGA_DD	AGTGGT_DD	AGTGGC_DD	AGTGGG_DD	AGCAAA_DD	AGCAAT_DD	AGCAAC_DD	AGCAAG_DD	AGCATA_DD	AGCATT_DD	AGCATC_DD	AGCATG_DD	AGCACA_DD	AGCACT_DD	AGCACC_DD	AGCACG_DD	AGCAGA_DD	AGCAGT_DD	AGCAGC_DD	AGCAGG_DD	AGCTAA_DD	AGCTAT_DD	AGCTAC_DD	AGCTAG_DD	AGCTTA_DD	AGCTTT_DD	AGCTTC_DD	AGCTTG_DD	AGCTCA_DD	AGCTCT_DD	AGCTCC_DD	AGCTCG_DD	AGCTGA_DD	AGCTGT_DD	AGCTGC_DD	AGCTGG_DD	AGCCAA_DD	AGCCAT_DD	AGCCAC_DD	AGCCAG_DD	AGCCTA_DD	AGCCTT_DD	AGCCTC_DD	AGCCTG_DD	AGCCCA_DD	AGCCCT_DD	AGCCCC_DD	AGCCCG_DD	AGCCGA_DD	AGCCGT_DD	AGCCGC_DD	AGCCGG_DD	AGCGAA_DD	AGCGAT_DD	AGCGAC_DD	AGCGAG_DD	AGCGTA_DD	AGCGTT_DD	AGCGTC_DD	AGCGTG_DD	AGCGCA_DD	AGCGCT_DD	AGCGCC_DD	AGCGCG_DD	AGCGGA_DD	AGCGGT_DD	AGCGGC_DD	AGCGGG_DD	AGGAAA_DD	AGGAAT_DD	AGGAAC_DD	AGGAAG_DD	AGGATA_DD	AGGATT_DD	AGGATC_DD	AGGATG_DD	AGGACA_DD	AGGACT_DD	AGGACC_DD	AGGACG_DD	AGGAGA_DD	AGGAGT_DD	AGGAGC_DD	AGGAGG_DD	AGGTAA_DD	AGGTAT_DD	AGGTAC_DD	AGGTAG_DD	AGGTTA_DD	AGGTTT_DD	AGGTTC_DD	AGGTTG_DD	AGGTCA_DD	AGGTCT_DD	AGGTCC_DD	AGGTCG_DD	AGGTGA_DD	AGGTGT_DD	AGGTGC_DD	AGGTGG_DD	AGGCAA_DD	AGGCAT_DD	AGGCAC_DD	AGGCAG_DD	AGGCTA_DD	AGGCTT_DD	AGGCTC_DD	AGGCTG_DD	AGGCCA_DD	AGGCCT_DD	AGGCCC_DD	AGGCCG_DD	AGGCGA_DD	AGGCGT_DD	AGGCGC_DD	AGGCGG_DD	AGGGAA_DD	AGGGAT_DD	AGGGAC_DD	AGGGAG_DD	AGGGTA_DD	AGGGTT_DD	AGGGTC_DD	AGGGTG_DD	AGGGCA_DD	AGGGCT_DD	AGGGCC_DD	AGGGCG_DD	AGGGGA_DD	AGGGGT_DD	AGGGGC_DD	AGGGGG_DD	TAAAAA_DD	TAAAAT_DD	TAAAAC_DD	TAAAAG_DD	TAAATA_DD	TAAATT_DD	TAAATC_DD	TAAATG_DD	TAAACA_DD	TAAACT_DD	TAAACC_DD	TAAACG_DD	TAAAGA_DD	TAAAGT_DD	TAAAGC_DD	TAAAGG_DD	TAATAA_DD	TAATAT_DD	TAATAC_DD	TAATAG_DD	TAATTA_DD	TAATTT_DD	TAATTC_DD	TAATTG_DD	TAATCA_DD	TAATCT_DD	TAATCC_DD	TAATCG_DD	TAATGA_DD	TAATGT_DD	TAATGC_DD	TAATGG_DD	TAACAA_DD	TAACAT_DD	TAACAC_DD	TAACAG_DD	TAACTA_DD	TAACTT_DD	TAACTC_DD	TAACTG_DD	TAACCA_DD	TAACCT_DD	TAACCC_DD	TAACCG_DD	TAACGA_DD	TAACGT_DD	TAACGC_DD	TAACGG_DD	TAAGAA_DD	TAAGAT_DD	TAAGAC_DD	TAAGAG_DD	TAAGTA_DD	TAAGTT_DD	TAAGTC_DD	TAAGTG_DD	TAAGCA_DD	TAAGCT_DD	TAAGCC_DD	TAAGCG_DD	TAAGGA_DD	TAAGGT_DD	TAAGGC_DD	TAAGGG_DD	TATAAA_DD	TATAAT_DD	TATAAC_DD	TATAAG_DD	TATATA_DD	TATATT_DD	TATATC_DD	TATATG_DD	TATACA_DD	TATACT_DD	TATACC_DD	TATACG_DD	TATAGA_DD	TATAGT_DD	TATAGC_DD	TATAGG_DD	TATTAA_DD	TATTAT_DD	TATTAC_DD	TATTAG_DD	TATTTA_DD	TATTTT_DD	TATTTC_DD	TATTTG_DD	TATTCA_DD	TATTCT_DD	TATTCC_DD	TATTCG_DD	TATTGA_DD	TATTGT_DD	TATTGC_DD	TATTGG_DD	TATCAA_DD	TATCAT_DD	TATCAC_DD	TATCAG_DD	TATCTA_DD	TATCTT_DD	TATCTC_DD	TATCTG_DD	TATCCA_DD	TATCCT_DD	TATCCC_DD	TATCCG_DD	TATCGA_DD	TATCGT_DD	TATCGC_DD	TATCGG_DD	TATGAA_DD	TATGAT_DD	TATGAC_DD	TATGAG_DD	TATGTA_DD	TATGTT_DD	TATGTC_DD	TATGTG_DD	TATGCA_DD	TATGCT_DD	TATGCC_DD	TATGCG_DD	TATGGA_DD	TATGGT_DD	TATGGC_DD	TATGGG_DD	TACAAA_DD	TACAAT_DD	TACAAC_DD	TACAAG_DD	TACATA_DD	TACATT_DD	TACATC_DD	TACATG_DD	TACACA_DD	TACACT_DD	TACACC_DD	TACACG_DD	TACAGA_DD	TACAGT_DD	TACAGC_DD	TACAGG_DD	TACTAA_DD	TACTAT_DD	TACTAC_DD	TACTAG_DD	TACTTA_DD	TACTTT_DD	TACTTC_DD	TACTTG_DD	TACTCA_DD	TACTCT_DD	TACTCC_DD	TACTCG_DD	TACTGA_DD	TACTGT_DD	TACTGC_DD	TACTGG_DD	TACCAA_DD	TACCAT_DD	TACCAC_DD	TACCAG_DD	TACCTA_DD	TACCTT_DD	TACCTC_DD	TACCTG_DD	TACCCA_DD	TACCCT_DD	TACCCC_DD	TACCCG_DD	TACCGA_DD	TACCGT_DD	TACCGC_DD	TACCGG_DD	TACGAA_DD	TACGAT_DD	TACGAC_DD	TACGAG_DD	TACGTA_DD	TACGTT_DD	TACGTC_DD	TACGTG_DD	TACGCA_DD	TACGCT_DD	TACGCC_DD	TACGCG_DD	TACGGA_DD	TACGGT_DD	TACGGC_DD	TACGGG_DD	TAGAAA_DD	TAGAAT_DD	TAGAAC_DD	TAGAAG_DD	TAGATA_DD	TAGATT_DD	TAGATC_DD	TAGATG_DD	TAGACA_DD	TAGACT_DD	TAGACC_DD	TAGACG_DD	TAGAGA_DD	TAGAGT_DD	TAGAGC_DD	TAGAGG_DD	TAGTAA_DD	TAGTAT_DD	TAGTAC_DD	TAGTAG_DD	TAGTTA_DD	TAGTTT_DD	TAGTTC_DD	TAGTTG_DD	TAGTCA_DD	TAGTCT_DD	TAGTCC_DD	TAGTCG_DD	TAGTGA_DD	TAGTGT_DD	TAGTGC_DD	TAGTGG_DD	TAGCAA_DD	TAGCAT_DD	TAGCAC_DD	TAGCAG_DD	TAGCTA_DD	TAGCTT_DD	TAGCTC_DD	TAGCTG_DD	TAGCCA_DD	TAGCCT_DD	TAGCCC_DD	TAGCCG_DD	TAGCGA_DD	TAGCGT_DD	TAGCGC_DD	TAGCGG_DD	TAGGAA_DD	TAGGAT_DD	TAGGAC_DD	TAGGAG_DD	TAGGTA_DD	TAGGTT_DD	TAGGTC_DD	TAGGTG_DD	TAGGCA_DD	TAGGCT_DD	TAGGCC_DD	TAGGCG_DD	TAGGGA_DD	TAGGGT_DD	TAGGGC_DD	TAGGGG_DD	TTAAAA_DD	TTAAAT_DD	TTAAAC_DD	TTAAAG_DD	TTAATA_DD	TTAATT_DD	TTAATC_DD	TTAATG_DD	TTAACA_DD	TTAACT_DD	TTAACC_DD	TTAACG_DD	TTAAGA_DD	TTAAGT_DD	TTAAGC_DD	TTAAGG_DD	TTATAA_DD	TTATAT_DD	TTATAC_DD	TTATAG_DD	TTATTA_DD	TTATTT_DD	TTATTC_DD	TTATTG_DD	TTATCA_DD	TTATCT_DD	TTATCC_DD	TTATCG_DD	TTATGA_DD	TTATGT_DD	TTATGC_DD	TTATGG_DD	TTACAA_DD	TTACAT_DD	TTACAC_DD	TTACAG_DD	TTACTA_DD	TTACTT_DD	TTACTC_DD	TTACTG_DD	TTACCA_DD	TTACCT_DD	TTACCC_DD	TTACCG_DD	TTACGA_DD	TTACGT_DD	TTACGC_DD	TTACGG_DD	TTAGAA_DD	TTAGAT_DD	TTAGAC_DD	TTAGAG_DD	TTAGTA_DD	TTAGTT_DD	TTAGTC_DD	TTAGTG_DD	TTAGCA_DD	TTAGCT_DD	TTAGCC_DD	TTAGCG_DD	TTAGGA_DD	TTAGGT_DD	TTAGGC_DD	TTAGGG_DD	TTTAAA_DD	TTTAAT_DD	TTTAAC_DD	TTTAAG_DD	TTTATA_DD	TTTATT_DD	TTTATC_DD	TTTATG_DD	TTTACA_DD	TTTACT_DD	TTTACC_DD	TTTACG_DD	TTTAGA_DD	TTTAGT_DD	TTTAGC_DD	TTTAGG_DD	TTTTAA_DD	TTTTAT_DD	TTTTAC_DD	TTTTAG_DD	TTTTTA_DD	TTTTTT_DD	TTTTTC_DD	TTTTTG_DD	TTTTCA_DD	TTTTCT_DD	TTTTCC_DD	TTTTCG_DD	TTTTGA_DD	TTTTGT_DD	TTTTGC_DD	TTTTGG_DD	TTTCAA_DD	TTTCAT_DD	TTTCAC_DD	TTTCAG_DD	TTTCTA_DD	TTTCTT_DD	TTTCTC_DD	TTTCTG_DD	TTTCCA_DD	TTTCCT_DD	TTTCCC_DD	TTTCCG_DD	TTTCGA_DD	TTTCGT_DD	TTTCGC_DD	TTTCGG_DD	TTTGAA_DD	TTTGAT_DD	TTTGAC_DD	TTTGAG_DD	TTTGTA_DD	TTTGTT_DD	TTTGTC_DD	TTTGTG_DD	TTTGCA_DD	TTTGCT_DD	TTTGCC_DD	TTTGCG_DD	TTTGGA_DD	TTTGGT_DD	TTTGGC_DD	TTTGGG_DD	TTCAAA_DD	TTCAAT_DD	TTCAAC_DD	TTCAAG_DD	TTCATA_DD	TTCATT_DD	TTCATC_DD	TTCATG_DD	TTCACA_DD	TTCACT_DD	TTCACC_DD	TTCACG_DD	TTCAGA_DD	TTCAGT_DD	TTCAGC_DD	TTCAGG_DD	TTCTAA_DD	TTCTAT_DD	TTCTAC_DD	TTCTAG_DD	TTCTTA_DD	TTCTTT_DD	TTCTTC_DD	TTCTTG_DD	TTCTCA_DD	TTCTCT_DD	TTCTCC_DD	TTCTCG_DD	TTCTGA_DD	TTCTGT_DD	TTCTGC_DD	TTCTGG_DD	TTCCAA_DD	TTCCAT_DD	TTCCAC_DD	TTCCAG_DD	TTCCTA_DD	TTCCTT_DD	TTCCTC_DD	TTCCTG_DD	TTCCCA_DD	TTCCCT_DD	TTCCCC_DD	TTCCCG_DD	TTCCGA_DD	TTCCGT_DD	TTCCGC_DD	TTCCGG_DD	TTCGAA_DD	TTCGAT_DD	TTCGAC_DD	TTCGAG_DD	TTCGTA_DD	TTCGTT_DD	TTCGTC_DD	TTCGTG_DD	TTCGCA_DD	TTCGCT_DD	TTCGCC_DD	TTCGCG_DD	TTCGGA_DD	TTCGGT_DD	TTCGGC_DD	TTCGGG_DD	TTGAAA_DD	TTGAAT_DD	TTGAAC_DD	TTGAAG_DD	TTGATA_DD	TTGATT_DD	TTGATC_DD	TTGATG_DD	TTGACA_DD	TTGACT_DD	TTGACC_DD	TTGACG_DD	TTGAGA_DD	TTGAGT_DD	TTGAGC_DD	TTGAGG_DD	TTGTAA_DD	TTGTAT_DD	TTGTAC_DD	TTGTAG_DD	TTGTTA_DD	TTGTTT_DD	TTGTTC_DD	TTGTTG_DD	TTGTCA_DD	TTGTCT_DD	TTGTCC_DD	TTGTCG_DD	TTGTGA_DD	TTGTGT_DD	TTGTGC_DD	TTGTGG_DD	TTGCAA_DD	TTGCAT_DD	TTGCAC_DD	TTGCAG_DD	TTGCTA_DD	TTGCTT_DD	TTGCTC_DD	TTGCTG_DD	TTGCCA_DD	TTGCCT_DD	TTGCCC_DD	TTGCCG_DD	TTGCGA_DD	TTGCGT_DD	TTGCGC_DD	TTGCGG_DD	TTGGAA_DD	TTGGAT_DD	TTGGAC_DD	TTGGAG_DD	TTGGTA_DD	TTGGTT_DD	TTGGTC_DD	TTGGTG_DD	TTGGCA_DD	TTGGCT_DD	TTGGCC_DD	TTGGCG_DD	TTGGGA_DD	TTGGGT_DD	TTGGGC_DD	TTGGGG_DD	TCAAAA_DD	TCAAAT_DD	TCAAAC_DD	TCAAAG_DD	TCAATA_DD	TCAATT_DD	TCAATC_DD	TCAATG_DD	TCAACA_DD	TCAACT_DD	TCAACC_DD	TCAACG_DD	TCAAGA_DD	TCAAGT_DD	TCAAGC_DD	TCAAGG_DD	TCATAA_DD	TCATAT_DD	TCATAC_DD	TCATAG_DD	TCATTA_DD	TCATTT_DD	TCATTC_DD	TCATTG_DD	TCATCA_DD	TCATCT_DD	TCATCC_DD	TCATCG_DD	TCATGA_DD	TCATGT_DD	TCATGC_DD	TCATGG_DD	TCACAA_DD	TCACAT_DD	TCACAC_DD	TCACAG_DD	TCACTA_DD	TCACTT_DD	TCACTC_DD	TCACTG_DD	TCACCA_DD	TCACCT_DD	TCACCC_DD	TCACCG_DD	TCACGA_DD	TCACGT_DD	TCACGC_DD	TCACGG_DD	TCAGAA_DD	TCAGAT_DD	TCAGAC_DD	TCAGAG_DD	TCAGTA_DD	TCAGTT_DD	TCAGTC_DD	TCAGTG_DD	TCAGCA_DD	TCAGCT_DD	TCAGCC_DD	TCAGCG_DD	TCAGGA_DD	TCAGGT_DD	TCAGGC_DD	TCAGGG_DD	TCTAAA_DD	TCTAAT_DD	TCTAAC_DD	TCTAAG_DD	TCTATA_DD	TCTATT_DD	TCTATC_DD	TCTATG_DD	TCTACA_DD	TCTACT_DD	TCTACC_DD	TCTACG_DD	TCTAGA_DD	TCTAGT_DD	TCTAGC_DD	TCTAGG_DD	TCTTAA_DD	TCTTAT_DD	TCTTAC_DD	TCTTAG_DD	TCTTTA_DD	TCTTTT_DD	TCTTTC_DD	TCTTTG_DD	TCTTCA_DD	TCTTCT_DD	TCTTCC_DD	TCTTCG_DD	TCTTGA_DD	TCTTGT_DD	TCTTGC_DD	TCTTGG_DD	TCTCAA_DD	TCTCAT_DD	TCTCAC_DD	TCTCAG_DD	TCTCTA_DD	TCTCTT_DD	TCTCTC_DD	TCTCTG_DD	TCTCCA_DD	TCTCCT_DD	TCTCCC_DD	TCTCCG_DD	TCTCGA_DD	TCTCGT_DD	TCTCGC_DD	TCTCGG_DD	TCTGAA_DD	TCTGAT_DD	TCTGAC_DD	TCTGAG_DD	TCTGTA_DD	TCTGTT_DD	TCTGTC_DD	TCTGTG_DD	TCTGCA_DD	TCTGCT_DD	TCTGCC_DD	TCTGCG_DD	TCTGGA_DD	TCTGGT_DD	TCTGGC_DD	TCTGGG_DD	TCCAAA_DD	TCCAAT_DD	TCCAAC_DD	TCCAAG_DD	TCCATA_DD	TCCATT_DD	TCCATC_DD	TCCATG_DD	TCCACA_DD	TCCACT_DD	TCCACC_DD	TCCACG_DD	TCCAGA_DD	TCCAGT_DD	TCCAGC_DD	TCCAGG_DD	TCCTAA_DD	TCCTAT_DD	TCCTAC_DD	TCCTAG_DD	TCCTTA_DD	TCCTTT_DD	TCCTTC_DD	TCCTTG_DD	TCCTCA_DD	TCCTCT_DD	TCCTCC_DD	TCCTCG_DD	TCCTGA_DD	TCCTGT_DD	TCCTGC_DD	TCCTGG_DD	TCCCAA_DD	TCCCAT_DD	TCCCAC_DD	TCCCAG_DD	TCCCTA_DD	TCCCTT_DD	TCCCTC_DD	TCCCTG_DD	TCCCCA_DD	TCCCCT_DD	TCCCCC_DD	TCCCCG_DD	TCCCGA_DD	TCCCGT_DD	TCCCGC_DD	TCCCGG_DD	TCCGAA_DD	TCCGAT_DD	TCCGAC_DD	TCCGAG_DD	TCCGTA_DD	TCCGTT_DD	TCCGTC_DD	TCCGTG_DD	TCCGCA_DD	TCCGCT_DD	TCCGCC_DD	TCCGCG_DD	TCCGGA_DD	TCCGGT_DD	TCCGGC_DD	TCCGGG_DD	TCGAAA_DD	TCGAAT_DD	TCGAAC_DD	TCGAAG_DD	TCGATA_DD	TCGATT_DD	TCGATC_DD	TCGATG_DD	TCGACA_DD	TCGACT_DD	TCGACC_DD	TCGACG_DD	TCGAGA_DD	TCGAGT_DD	TCGAGC_DD	TCGAGG_DD	TCGTAA_DD	TCGTAT_DD	TCGTAC_DD	TCGTAG_DD	TCGTTA_DD	TCGTTT_DD	TCGTTC_DD	TCGTTG_DD	TCGTCA_DD	TCGTCT_DD	TCGTCC_DD	TCGTCG_DD	TCGTGA_DD	TCGTGT_DD	TCGTGC_DD	TCGTGG_DD	TCGCAA_DD	TCGCAT_DD	TCGCAC_DD	TCGCAG_DD	TCGCTA_DD	TCGCTT_DD	TCGCTC_DD	TCGCTG_DD	TCGCCA_DD	TCGCCT_DD	TCGCCC_DD	TCGCCG_DD	TCGCGA_DD	TCGCGT_DD	TCGCGC_DD	TCGCGG_DD	TCGGAA_DD	TCGGAT_DD	TCGGAC_DD	TCGGAG_DD	TCGGTA_DD	TCGGTT_DD	TCGGTC_DD	TCGGTG_DD	TCGGCA_DD	TCGGCT_DD	TCGGCC_DD	TCGGCG_DD	TCGGGA_DD	TCGGGT_DD	TCGGGC_DD	TCGGGG_DD	TGAAAA_DD	TGAAAT_DD	TGAAAC_DD	TGAAAG_DD	TGAATA_DD	TGAATT_DD	TGAATC_DD	TGAATG_DD	TGAACA_DD	TGAACT_DD	TGAACC_DD	TGAACG_DD	TGAAGA_DD	TGAAGT_DD	TGAAGC_DD	TGAAGG_DD	TGATAA_DD	TGATAT_DD	TGATAC_DD	TGATAG_DD	TGATTA_DD	TGATTT_DD	TGATTC_DD	TGATTG_DD	TGATCA_DD	TGATCT_DD	TGATCC_DD	TGATCG_DD	TGATGA_DD	TGATGT_DD	TGATGC_DD	TGATGG_DD	TGACAA_DD	TGACAT_DD	TGACAC_DD	TGACAG_DD	TGACTA_DD	TGACTT_DD	TGACTC_DD	TGACTG_DD	TGACCA_DD	TGACCT_DD	TGACCC_DD	TGACCG_DD	TGACGA_DD	TGACGT_DD	TGACGC_DD	TGACGG_DD	TGAGAA_DD	TGAGAT_DD	TGAGAC_DD	TGAGAG_DD	TGAGTA_DD	TGAGTT_DD	TGAGTC_DD	TGAGTG_DD	TGAGCA_DD	TGAGCT_DD	TGAGCC_DD	TGAGCG_DD	TGAGGA_DD	TGAGGT_DD	TGAGGC_DD	TGAGGG_DD	TGTAAA_DD	TGTAAT_DD	TGTAAC_DD	TGTAAG_DD	TGTATA_DD	TGTATT_DD	TGTATC_DD	TGTATG_DD	TGTACA_DD	TGTACT_DD	TGTACC_DD	TGTACG_DD	TGTAGA_DD	TGTAGT_DD	TGTAGC_DD	TGTAGG_DD	TGTTAA_DD	TGTTAT_DD	TGTTAC_DD	TGTTAG_DD	TGTTTA_DD	TGTTTT_DD	TGTTTC_DD	TGTTTG_DD	TGTTCA_DD	TGTTCT_DD	TGTTCC_DD	TGTTCG_DD	TGTTGA_DD	TGTTGT_DD	TGTTGC_DD	TGTTGG_DD	TGTCAA_DD	TGTCAT_DD	TGTCAC_DD	TGTCAG_DD	TGTCTA_DD	TGTCTT_DD	TGTCTC_DD	TGTCTG_DD	TGTCCA_DD	TGTCCT_DD	TGTCCC_DD	TGTCCG_DD	TGTCGA_DD	TGTCGT_DD	TGTCGC_DD	TGTCGG_DD	TGTGAA_DD	TGTGAT_DD	TGTGAC_DD	TGTGAG_DD	TGTGTA_DD	TGTGTT_DD	TGTGTC_DD	TGTGTG_DD	TGTGCA_DD	TGTGCT_DD	TGTGCC_DD	TGTGCG_DD	TGTGGA_DD	TGTGGT_DD	TGTGGC_DD	TGTGGG_DD	TGCAAA_DD	TGCAAT_DD	TGCAAC_DD	TGCAAG_DD	TGCATA_DD	TGCATT_DD	TGCATC_DD	TGCATG_DD	TGCACA_DD	TGCACT_DD	TGCACC_DD	TGCACG_DD	TGCAGA_DD	TGCAGT_DD	TGCAGC_DD	TGCAGG_DD	TGCTAA_DD	TGCTAT_DD	TGCTAC_DD	TGCTAG_DD	TGCTTA_DD	TGCTTT_DD	TGCTTC_DD	TGCTTG_DD	TGCTCA_DD	TGCTCT_DD	TGCTCC_DD	TGCTCG_DD	TGCTGA_DD	TGCTGT_DD	TGCTGC_DD	TGCTGG_DD	TGCCAA_DD	TGCCAT_DD	TGCCAC_DD	TGCCAG_DD	TGCCTA_DD	TGCCTT_DD	TGCCTC_DD	TGCCTG_DD	TGCCCA_DD	TGCCCT_DD	TGCCCC_DD	TGCCCG_DD	TGCCGA_DD	TGCCGT_DD	TGCCGC_DD	TGCCGG_DD	TGCGAA_DD	TGCGAT_DD	TGCGAC_DD	TGCGAG_DD	TGCGTA_DD	TGCGTT_DD	TGCGTC_DD	TGCGTG_DD	TGCGCA_DD	TGCGCT_DD	TGCGCC_DD	TGCGCG_DD	TGCGGA_DD	TGCGGT_DD	TGCGGC_DD	TGCGGG_DD	TGGAAA_DD	TGGAAT_DD	TGGAAC_DD	TGGAAG_DD	TGGATA_DD	TGGATT_DD	TGGATC_DD	TGGATG_DD	TGGACA_DD	TGGACT_DD	TGGACC_DD	TGGACG_DD	TGGAGA_DD	TGGAGT_DD	TGGAGC_DD	TGGAGG_DD	TGGTAA_DD	TGGTAT_DD	TGGTAC_DD	TGGTAG_DD	TGGTTA_DD	TGGTTT_DD	TGGTTC_DD	TGGTTG_DD	TGGTCA_DD	TGGTCT_DD	TGGTCC_DD	TGGTCG_DD	TGGTGA_DD	TGGTGT_DD	TGGTGC_DD	TGGTGG_DD	TGGCAA_DD	TGGCAT_DD	TGGCAC_DD	TGGCAG_DD	TGGCTA_DD	TGGCTT_DD	TGGCTC_DD	TGGCTG_DD	TGGCCA_DD	TGGCCT_DD	TGGCCC_DD	TGGCCG_DD	TGGCGA_DD	TGGCGT_DD	TGGCGC_DD	TGGCGG_DD	TGGGAA_DD	TGGGAT_DD	TGGGAC_DD	TGGGAG_DD	TGGGTA_DD	TGGGTT_DD	TGGGTC_DD	TGGGTG_DD	TGGGCA_DD	TGGGCT_DD	TGGGCC_DD	TGGGCG_DD	TGGGGA_DD	TGGGGT_DD	TGGGGC_DD	TGGGGG_DD	CAAAAA_DD	CAAAAT_DD	CAAAAC_DD	CAAAAG_DD	CAAATA_DD	CAAATT_DD	CAAATC_DD	CAAATG_DD	CAAACA_DD	CAAACT_DD	CAAACC_DD	CAAACG_DD	CAAAGA_DD	CAAAGT_DD	CAAAGC_DD	CAAAGG_DD	CAATAA_DD	CAATAT_DD	CAATAC_DD	CAATAG_DD	CAATTA_DD	CAATTT_DD	CAATTC_DD	CAATTG_DD	CAATCA_DD	CAATCT_DD	CAATCC_DD	CAATCG_DD	CAATGA_DD	CAATGT_DD	CAATGC_DD	CAATGG_DD	CAACAA_DD	CAACAT_DD	CAACAC_DD	CAACAG_DD	CAACTA_DD	CAACTT_DD	CAACTC_DD	CAACTG_DD	CAACCA_DD	CAACCT_DD	CAACCC_DD	CAACCG_DD	CAACGA_DD	CAACGT_DD	CAACGC_DD	CAACGG_DD	CAAGAA_DD	CAAGAT_DD	CAAGAC_DD	CAAGAG_DD	CAAGTA_DD	CAAGTT_DD	CAAGTC_DD	CAAGTG_DD	CAAGCA_DD	CAAGCT_DD	CAAGCC_DD	CAAGCG_DD	CAAGGA_DD	CAAGGT_DD	CAAGGC_DD	CAAGGG_DD	CATAAA_DD	CATAAT_DD	CATAAC_DD	CATAAG_DD	CATATA_DD	CATATT_DD	CATATC_DD	CATATG_DD	CATACA_DD	CATACT_DD	CATACC_DD	CATACG_DD	CATAGA_DD	CATAGT_DD	CATAGC_DD	CATAGG_DD	CATTAA_DD	CATTAT_DD	CATTAC_DD	CATTAG_DD	CATTTA_DD	CATTTT_DD	CATTTC_DD	CATTTG_DD	CATTCA_DD	CATTCT_DD	CATTCC_DD	CATTCG_DD	CATTGA_DD	CATTGT_DD	CATTGC_DD	CATTGG_DD	CATCAA_DD	CATCAT_DD	CATCAC_DD	CATCAG_DD	CATCTA_DD	CATCTT_DD	CATCTC_DD	CATCTG_DD	CATCCA_DD	CATCCT_DD	CATCCC_DD	CATCCG_DD	CATCGA_DD	CATCGT_DD	CATCGC_DD	CATCGG_DD	CATGAA_DD	CATGAT_DD	CATGAC_DD	CATGAG_DD	CATGTA_DD	CATGTT_DD	CATGTC_DD	CATGTG_DD	CATGCA_DD	CATGCT_DD	CATGCC_DD	CATGCG_DD	CATGGA_DD	CATGGT_DD	CATGGC_DD	CATGGG_DD	CACAAA_DD	CACAAT_DD	CACAAC_DD	CACAAG_DD	CACATA_DD	CACATT_DD	CACATC_DD	CACATG_DD	CACACA_DD	CACACT_DD	CACACC_DD	CACACG_DD	CACAGA_DD	CACAGT_DD	CACAGC_DD	CACAGG_DD	CACTAA_DD	CACTAT_DD	CACTAC_DD	CACTAG_DD	CACTTA_DD	CACTTT_DD	CACTTC_DD	CACTTG_DD	CACTCA_DD	CACTCT_DD	CACTCC_DD	CACTCG_DD	CACTGA_DD	CACTGT_DD	CACTGC_DD	CACTGG_DD	CACCAA_DD	CACCAT_DD	CACCAC_DD	CACCAG_DD	CACCTA_DD	CACCTT_DD	CACCTC_DD	CACCTG_DD	CACCCA_DD	CACCCT_DD	CACCCC_DD	CACCCG_DD	CACCGA_DD	CACCGT_DD	CACCGC_DD	CACCGG_DD	CACGAA_DD	CACGAT_DD	CACGAC_DD	CACGAG_DD	CACGTA_DD	CACGTT_DD	CACGTC_DD	CACGTG_DD	CACGCA_DD	CACGCT_DD	CACGCC_DD	CACGCG_DD	CACGGA_DD	CACGGT_DD	CACGGC_DD	CACGGG_DD	CAGAAA_DD	CAGAAT_DD	CAGAAC_DD	CAGAAG_DD	CAGATA_DD	CAGATT_DD	CAGATC_DD	CAGATG_DD	CAGACA_DD	CAGACT_DD	CAGACC_DD	CAGACG_DD	CAGAGA_DD	CAGAGT_DD	CAGAGC_DD	CAGAGG_DD	CAGTAA_DD	CAGTAT_DD	CAGTAC_DD	CAGTAG_DD	CAGTTA_DD	CAGTTT_DD	CAGTTC_DD	CAGTTG_DD	CAGTCA_DD	CAGTCT_DD	CAGTCC_DD	CAGTCG_DD	CAGTGA_DD	CAGTGT_DD	CAGTGC_DD	CAGTGG_DD	CAGCAA_DD	CAGCAT_DD	CAGCAC_DD	CAGCAG_DD	CAGCTA_DD	CAGCTT_DD	CAGCTC_DD	CAGCTG_DD	CAGCCA_DD	CAGCCT_DD	CAGCCC_DD	CAGCCG_DD	CAGCGA_DD	CAGCGT_DD	CAGCGC_DD	CAGCGG_DD	CAGGAA_DD	CAGGAT_DD	CAGGAC_DD	CAGGAG_DD	CAGGTA_DD	CAGGTT_DD	CAGGTC_DD	CAGGTG_DD	CAGGCA_DD	CAGGCT_DD	CAGGCC_DD	CAGGCG_DD	CAGGGA_DD	CAGGGT_DD	CAGGGC_DD	CAGGGG_DD	CTAAAA_DD	CTAAAT_DD	CTAAAC_DD	CTAAAG_DD	CTAATA_DD	CTAATT_DD	CTAATC_DD	CTAATG_DD	CTAACA_DD	CTAACT_DD	CTAACC_DD	CTAACG_DD	CTAAGA_DD	CTAAGT_DD	CTAAGC_DD	CTAAGG_DD	CTATAA_DD	CTATAT_DD	CTATAC_DD	CTATAG_DD	CTATTA_DD	CTATTT_DD	CTATTC_DD	CTATTG_DD	CTATCA_DD	CTATCT_DD	CTATCC_DD	CTATCG_DD	CTATGA_DD	CTATGT_DD	CTATGC_DD	CTATGG_DD	CTACAA_DD	CTACAT_DD	CTACAC_DD	CTACAG_DD	CTACTA_DD	CTACTT_DD	CTACTC_DD	CTACTG_DD	CTACCA_DD	CTACCT_DD	CTACCC_DD	CTACCG_DD	CTACGA_DD	CTACGT_DD	CTACGC_DD	CTACGG_DD	CTAGAA_DD	CTAGAT_DD	CTAGAC_DD	CTAGAG_DD	CTAGTA_DD	CTAGTT_DD	CTAGTC_DD	CTAGTG_DD	CTAGCA_DD	CTAGCT_DD	CTAGCC_DD	CTAGCG_DD	CTAGGA_DD	CTAGGT_DD	CTAGGC_DD	CTAGGG_DD	CTTAAA_DD	CTTAAT_DD	CTTAAC_DD	CTTAAG_DD	CTTATA_DD	CTTATT_DD	CTTATC_DD	CTTATG_DD	CTTACA_DD	CTTACT_DD	CTTACC_DD	CTTACG_DD	CTTAGA_DD	CTTAGT_DD	CTTAGC_DD	CTTAGG_DD	CTTTAA_DD	CTTTAT_DD	CTTTAC_DD	CTTTAG_DD	CTTTTA_DD	CTTTTT_DD	CTTTTC_DD	CTTTTG_DD	CTTTCA_DD	CTTTCT_DD	CTTTCC_DD	CTTTCG_DD	CTTTGA_DD	CTTTGT_DD	CTTTGC_DD	CTTTGG_DD	CTTCAA_DD	CTTCAT_DD	CTTCAC_DD	CTTCAG_DD	CTTCTA_DD	CTTCTT_DD	CTTCTC_DD	CTTCTG_DD	CTTCCA_DD	CTTCCT_DD	CTTCCC_DD	CTTCCG_DD	CTTCGA_DD	CTTCGT_DD	CTTCGC_DD	CTTCGG_DD	CTTGAA_DD	CTTGAT_DD	CTTGAC_DD	CTTGAG_DD	CTTGTA_DD	CTTGTT_DD	CTTGTC_DD	CTTGTG_DD	CTTGCA_DD	CTTGCT_DD	CTTGCC_DD	CTTGCG_DD	CTTGGA_DD	CTTGGT_DD	CTTGGC_DD	CTTGGG_DD	CTCAAA_DD	CTCAAT_DD	CTCAAC_DD	CTCAAG_DD	CTCATA_DD	CTCATT_DD	CTCATC_DD	CTCATG_DD	CTCACA_DD	CTCACT_DD	CTCACC_DD	CTCACG_DD	CTCAGA_DD	CTCAGT_DD	CTCAGC_DD	CTCAGG_DD	CTCTAA_DD	CTCTAT_DD	CTCTAC_DD	CTCTAG_DD	CTCTTA_DD	CTCTTT_DD	CTCTTC_DD	CTCTTG_DD	CTCTCA_DD	CTCTCT_DD	CTCTCC_DD	CTCTCG_DD	CTCTGA_DD	CTCTGT_DD	CTCTGC_DD	CTCTGG_DD	CTCCAA_DD	CTCCAT_DD	CTCCAC_DD	CTCCAG_DD	CTCCTA_DD	CTCCTT_DD	CTCCTC_DD	CTCCTG_DD	CTCCCA_DD	CTCCCT_DD	CTCCCC_DD	CTCCCG_DD	CTCCGA_DD	CTCCGT_DD	CTCCGC_DD	CTCCGG_DD	CTCGAA_DD	CTCGAT_DD	CTCGAC_DD	CTCGAG_DD	CTCGTA_DD	CTCGTT_DD	CTCGTC_DD	CTCGTG_DD	CTCGCA_DD	CTCGCT_DD	CTCGCC_DD	CTCGCG_DD	CTCGGA_DD	CTCGGT_DD	CTCGGC_DD	CTCGGG_DD	CTGAAA_DD	CTGAAT_DD	CTGAAC_DD	CTGAAG_DD	CTGATA_DD	CTGATT_DD	CTGATC_DD	CTGATG_DD	CTGACA_DD	CTGACT_DD	CTGACC_DD	CTGACG_DD	CTGAGA_DD	CTGAGT_DD	CTGAGC_DD	CTGAGG_DD	CTGTAA_DD	CTGTAT_DD	CTGTAC_DD	CTGTAG_DD	CTGTTA_DD	CTGTTT_DD	CTGTTC_DD	CTGTTG_DD	CTGTCA_DD	CTGTCT_DD	CTGTCC_DD	CTGTCG_DD	CTGTGA_DD	CTGTGT_DD	CTGTGC_DD	CTGTGG_DD	CTGCAA_DD	CTGCAT_DD	CTGCAC_DD	CTGCAG_DD	CTGCTA_DD	CTGCTT_DD	CTGCTC_DD	CTGCTG_DD	CTGCCA_DD	CTGCCT_DD	CTGCCC_DD	CTGCCG_DD	CTGCGA_DD	CTGCGT_DD	CTGCGC_DD	CTGCGG_DD	CTGGAA_DD	CTGGAT_DD	CTGGAC_DD	CTGGAG_DD	CTGGTA_DD	CTGGTT_DD	CTGGTC_DD	CTGGTG_DD	CTGGCA_DD	CTGGCT_DD	CTGGCC_DD	CTGGCG_DD	CTGGGA_DD	CTGGGT_DD	CTGGGC_DD	CTGGGG_DD	CCAAAA_DD	CCAAAT_DD	CCAAAC_DD	CCAAAG_DD	CCAATA_DD	CCAATT_DD	CCAATC_DD	CCAATG_DD	CCAACA_DD	CCAACT_DD	CCAACC_DD	CCAACG_DD	CCAAGA_DD	CCAAGT_DD	CCAAGC_DD	CCAAGG_DD	CCATAA_DD	CCATAT_DD	CCATAC_DD	CCATAG_DD	CCATTA_DD	CCATTT_DD	CCATTC_DD	CCATTG_DD	CCATCA_DD	CCATCT_DD	CCATCC_DD	CCATCG_DD	CCATGA_DD	CCATGT_DD	CCATGC_DD	CCATGG_DD	CCACAA_DD	CCACAT_DD	CCACAC_DD	CCACAG_DD	CCACTA_DD	CCACTT_DD	CCACTC_DD	CCACTG_DD	CCACCA_DD	CCACCT_DD	CCACCC_DD	CCACCG_DD	CCACGA_DD	CCACGT_DD	CCACGC_DD	CCACGG_DD	CCAGAA_DD	CCAGAT_DD	CCAGAC_DD	CCAGAG_DD	CCAGTA_DD	CCAGTT_DD	CCAGTC_DD	CCAGTG_DD	CCAGCA_DD	CCAGCT_DD	CCAGCC_DD	CCAGCG_DD	CCAGGA_DD	CCAGGT_DD	CCAGGC_DD	CCAGGG_DD	CCTAAA_DD	CCTAAT_DD	CCTAAC_DD	CCTAAG_DD	CCTATA_DD	CCTATT_DD	CCTATC_DD	CCTATG_DD	CCTACA_DD	CCTACT_DD	CCTACC_DD	CCTACG_DD	CCTAGA_DD	CCTAGT_DD	CCTAGC_DD	CCTAGG_DD	CCTTAA_DD	CCTTAT_DD	CCTTAC_DD	CCTTAG_DD	CCTTTA_DD	CCTTTT_DD	CCTTTC_DD	CCTTTG_DD	CCTTCA_DD	CCTTCT_DD	CCTTCC_DD	CCTTCG_DD	CCTTGA_DD	CCTTGT_DD	CCTTGC_DD	CCTTGG_DD	CCTCAA_DD	CCTCAT_DD	CCTCAC_DD	CCTCAG_DD	CCTCTA_DD	CCTCTT_DD	CCTCTC_DD	CCTCTG_DD	CCTCCA_DD	CCTCCT_DD	CCTCCC_DD	CCTCCG_DD	CCTCGA_DD	CCTCGT_DD	CCTCGC_DD	CCTCGG_DD	CCTGAA_DD	CCTGAT_DD	CCTGAC_DD	CCTGAG_DD	CCTGTA_DD	CCTGTT_DD	CCTGTC_DD	CCTGTG_DD	CCTGCA_DD	CCTGCT_DD	CCTGCC_DD	CCTGCG_DD	CCTGGA_DD	CCTGGT_DD	CCTGGC_DD	CCTGGG_DD	CCCAAA_DD	CCCAAT_DD	CCCAAC_DD	CCCAAG_DD	CCCATA_DD	CCCATT_DD	CCCATC_DD	CCCATG_DD	CCCACA_DD	CCCACT_DD	CCCACC_DD	CCCACG_DD	CCCAGA_DD	CCCAGT_DD	CCCAGC_DD	CCCAGG_DD	CCCTAA_DD	CCCTAT_DD	CCCTAC_DD	CCCTAG_DD	CCCTTA_DD	CCCTTT_DD	CCCTTC_DD	CCCTTG_DD	CCCTCA_DD	CCCTCT_DD	CCCTCC_DD	CCCTCG_DD	CCCTGA_DD	CCCTGT_DD	CCCTGC_DD	CCCTGG_DD	CCCCAA_DD	CCCCAT_DD	CCCCAC_DD	CCCCAG_DD	CCCCTA_DD	CCCCTT_DD	CCCCTC_DD	CCCCTG_DD	CCCCCA_DD	CCCCCT_DD	CCCCCC_DD	CCCCCG_DD	CCCCGA_DD	CCCCGT_DD	CCCCGC_DD	CCCCGG_DD	CCCGAA_DD	CCCGAT_DD	CCCGAC_DD	CCCGAG_DD	CCCGTA_DD	CCCGTT_DD	CCCGTC_DD	CCCGTG_DD	CCCGCA_DD	CCCGCT_DD	CCCGCC_DD	CCCGCG_DD	CCCGGA_DD	CCCGGT_DD	CCCGGC_DD	CCCGGG_DD	CCGAAA_DD	CCGAAT_DD	CCGAAC_DD	CCGAAG_DD	CCGATA_DD	CCGATT_DD	CCGATC_DD	CCGATG_DD	CCGACA_DD	CCGACT_DD	CCGACC_DD	CCGACG_DD	CCGAGA_DD	CCGAGT_DD	CCGAGC_DD	CCGAGG_DD	CCGTAA_DD	CCGTAT_DD	CCGTAC_DD	CCGTAG_DD	CCGTTA_DD	CCGTTT_DD	CCGTTC_DD	CCGTTG_DD	CCGTCA_DD	CCGTCT_DD	CCGTCC_DD	CCGTCG_DD	CCGTGA_DD	CCGTGT_DD	CCGTGC_DD	CCGTGG_DD	CCGCAA_DD	CCGCAT_DD	CCGCAC_DD	CCGCAG_DD	CCGCTA_DD	CCGCTT_DD	CCGCTC_DD	CCGCTG_DD	CCGCCA_DD	CCGCCT_DD	CCGCCC_DD	CCGCCG_DD	CCGCGA_DD	CCGCGT_DD	CCGCGC_DD	CCGCGG_DD	CCGGAA_DD	CCGGAT_DD	CCGGAC_DD	CCGGAG_DD	CCGGTA_DD	CCGGTT_DD	CCGGTC_DD	CCGGTG_DD	CCGGCA_DD	CCGGCT_DD	CCGGCC_DD	CCGGCG_DD	CCGGGA_DD	CCGGGT_DD	CCGGGC_DD	CCGGGG_DD	CGAAAA_DD	CGAAAT_DD	CGAAAC_DD	CGAAAG_DD	CGAATA_DD	CGAATT_DD	CGAATC_DD	CGAATG_DD	CGAACA_DD	CGAACT_DD	CGAACC_DD	CGAACG_DD	CGAAGA_DD	CGAAGT_DD	CGAAGC_DD	CGAAGG_DD	CGATAA_DD	CGATAT_DD	CGATAC_DD	CGATAG_DD	CGATTA_DD	CGATTT_DD	CGATTC_DD	CGATTG_DD	CGATCA_DD	CGATCT_DD	CGATCC_DD	CGATCG_DD	CGATGA_DD	CGATGT_DD	CGATGC_DD	CGATGG_DD	CGACAA_DD	CGACAT_DD	CGACAC_DD	CGACAG_DD	CGACTA_DD	CGACTT_DD	CGACTC_DD	CGACTG_DD	CGACCA_DD	CGACCT_DD	CGACCC_DD	CGACCG_DD	CGACGA_DD	CGACGT_DD	CGACGC_DD	CGACGG_DD	CGAGAA_DD	CGAGAT_DD	CGAGAC_DD	CGAGAG_DD	CGAGTA_DD	CGAGTT_DD	CGAGTC_DD	CGAGTG_DD	CGAGCA_DD	CGAGCT_DD	CGAGCC_DD	CGAGCG_DD	CGAGGA_DD	CGAGGT_DD	CGAGGC_DD	CGAGGG_DD	CGTAAA_DD	CGTAAT_DD	CGTAAC_DD	CGTAAG_DD	CGTATA_DD	CGTATT_DD	CGTATC_DD	CGTATG_DD	CGTACA_DD	CGTACT_DD	CGTACC_DD	CGTACG_DD	CGTAGA_DD	CGTAGT_DD	CGTAGC_DD	CGTAGG_DD	CGTTAA_DD	CGTTAT_DD	CGTTAC_DD	CGTTAG_DD	CGTTTA_DD	CGTTTT_DD	CGTTTC_DD	CGTTTG_DD	CGTTCA_DD	CGTTCT_DD	CGTTCC_DD	CGTTCG_DD	CGTTGA_DD	CGTTGT_DD	CGTTGC_DD	CGTTGG_DD	CGTCAA_DD	CGTCAT_DD	CGTCAC_DD	CGTCAG_DD	CGTCTA_DD	CGTCTT_DD	CGTCTC_DD	CGTCTG_DD	CGTCCA_DD	CGTCCT_DD	CGTCCC_DD	CGTCCG_DD	CGTCGA_DD	CGTCGT_DD	CGTCGC_DD	CGTCGG_DD	CGTGAA_DD	CGTGAT_DD	CGTGAC_DD	CGTGAG_DD	CGTGTA_DD	CGTGTT_DD	CGTGTC_DD	CGTGTG_DD	CGTGCA_DD	CGTGCT_DD	CGTGCC_DD	CGTGCG_DD	CGTGGA_DD	CGTGGT_DD	CGTGGC_DD	CGTGGG_DD	CGCAAA_DD	CGCAAT_DD	CGCAAC_DD	CGCAAG_DD	CGCATA_DD	CGCATT_DD	CGCATC_DD	CGCATG_DD	CGCACA_DD	CGCACT_DD	CGCACC_DD	CGCACG_DD	CGCAGA_DD	CGCAGT_DD	CGCAGC_DD	CGCAGG_DD	CGCTAA_DD	CGCTAT_DD	CGCTAC_DD	CGCTAG_DD	CGCTTA_DD	CGCTTT_DD	CGCTTC_DD	CGCTTG_DD	CGCTCA_DD	CGCTCT_DD	CGCTCC_DD	CGCTCG_DD	CGCTGA_DD	CGCTGT_DD	CGCTGC_DD	CGCTGG_DD	CGCCAA_DD	CGCCAT_DD	CGCCAC_DD	CGCCAG_DD	CGCCTA_DD	CGCCTT_DD	CGCCTC_DD	CGCCTG_DD	CGCCCA_DD	CGCCCT_DD	CGCCCC_DD	CGCCCG_DD	CGCCGA_DD	CGCCGT_DD	CGCCGC_DD	CGCCGG_DD	CGCGAA_DD	CGCGAT_DD	CGCGAC_DD	CGCGAG_DD	CGCGTA_DD	CGCGTT_DD	CGCGTC_DD	CGCGTG_DD	CGCGCA_DD	CGCGCT_DD	CGCGCC_DD	CGCGCG_DD	CGCGGA_DD	CGCGGT_DD	CGCGGC_DD	CGCGGG_DD	CGGAAA_DD	CGGAAT_DD	CGGAAC_DD	CGGAAG_DD	CGGATA_DD	CGGATT_DD	CGGATC_DD	CGGATG_DD	CGGACA_DD	CGGACT_DD	CGGACC_DD	CGGACG_DD	CGGAGA_DD	CGGAGT_DD	CGGAGC_DD	CGGAGG_DD	CGGTAA_DD	CGGTAT_DD	CGGTAC_DD	CGGTAG_DD	CGGTTA_DD	CGGTTT_DD	CGGTTC_DD	CGGTTG_DD	CGGTCA_DD	CGGTCT_DD	CGGTCC_DD	CGGTCG_DD	CGGTGA_DD	CGGTGT_DD	CGGTGC_DD	CGGTGG_DD	CGGCAA_DD	CGGCAT_DD	CGGCAC_DD	CGGCAG_DD	CGGCTA_DD	CGGCTT_DD	CGGCTC_DD	CGGCTG_DD	CGGCCA_DD	CGGCCT_DD	CGGCCC_DD	CGGCCG_DD	CGGCGA_DD	CGGCGT_DD	CGGCGC_DD	CGGCGG_DD	CGGGAA_DD	CGGGAT_DD	CGGGAC_DD	CGGGAG_DD	CGGGTA_DD	CGGGTT_DD	CGGGTC_DD	CGGGTG_DD	CGGGCA_DD	CGGGCT_DD	CGGGCC_DD	CGGGCG_DD	CGGGGA_DD	CGGGGT_DD	CGGGGC_DD	CGGGGG_DD	GAAAAA_DD	GAAAAT_DD	GAAAAC_DD	GAAAAG_DD	GAAATA_DD	GAAATT_DD	GAAATC_DD	GAAATG_DD	GAAACA_DD	GAAACT_DD	GAAACC_DD	GAAACG_DD	GAAAGA_DD	GAAAGT_DD	GAAAGC_DD	GAAAGG_DD	GAATAA_DD	GAATAT_DD	GAATAC_DD	GAATAG_DD	GAATTA_DD	GAATTT_DD	GAATTC_DD	GAATTG_DD	GAATCA_DD	GAATCT_DD	GAATCC_DD	GAATCG_DD	GAATGA_DD	GAATGT_DD	GAATGC_DD	GAATGG_DD	GAACAA_DD	GAACAT_DD	GAACAC_DD	GAACAG_DD	GAACTA_DD	GAACTT_DD	GAACTC_DD	GAACTG_DD	GAACCA_DD	GAACCT_DD	GAACCC_DD	GAACCG_DD	GAACGA_DD	GAACGT_DD	GAACGC_DD	GAACGG_DD	GAAGAA_DD	GAAGAT_DD	GAAGAC_DD	GAAGAG_DD	GAAGTA_DD	GAAGTT_DD	GAAGTC_DD	GAAGTG_DD	GAAGCA_DD	GAAGCT_DD	GAAGCC_DD	GAAGCG_DD	GAAGGA_DD	GAAGGT_DD	GAAGGC_DD	GAAGGG_DD	GATAAA_DD	GATAAT_DD	GATAAC_DD	GATAAG_DD	GATATA_DD	GATATT_DD	GATATC_DD	GATATG_DD	GATACA_DD	GATACT_DD	GATACC_DD	GATACG_DD	GATAGA_DD	GATAGT_DD	GATAGC_DD	GATAGG_DD	GATTAA_DD	GATTAT_DD	GATTAC_DD	GATTAG_DD	GATTTA_DD	GATTTT_DD	GATTTC_DD	GATTTG_DD	GATTCA_DD	GATTCT_DD	GATTCC_DD	GATTCG_DD	GATTGA_DD	GATTGT_DD	GATTGC_DD	GATTGG_DD	GATCAA_DD	GATCAT_DD	GATCAC_DD	GATCAG_DD	GATCTA_DD	GATCTT_DD	GATCTC_DD	GATCTG_DD	GATCCA_DD	GATCCT_DD	GATCCC_DD	GATCCG_DD	GATCGA_DD	GATCGT_DD	GATCGC_DD	GATCGG_DD	GATGAA_DD	GATGAT_DD	GATGAC_DD	GATGAG_DD	GATGTA_DD	GATGTT_DD	GATGTC_DD	GATGTG_DD	GATGCA_DD	GATGCT_DD	GATGCC_DD	GATGCG_DD	GATGGA_DD	GATGGT_DD	GATGGC_DD	GATGGG_DD	GACAAA_DD	GACAAT_DD	GACAAC_DD	GACAAG_DD	GACATA_DD	GACATT_DD	GACATC_DD	GACATG_DD	GACACA_DD	GACACT_DD	GACACC_DD	GACACG_DD	GACAGA_DD	GACAGT_DD	GACAGC_DD	GACAGG_DD	GACTAA_DD	GACTAT_DD	GACTAC_DD	GACTAG_DD	GACTTA_DD	GACTTT_DD	GACTTC_DD	GACTTG_DD	GACTCA_DD	GACTCT_DD	GACTCC_DD	GACTCG_DD	GACTGA_DD	GACTGT_DD	GACTGC_DD	GACTGG_DD	GACCAA_DD	GACCAT_DD	GACCAC_DD	GACCAG_DD	GACCTA_DD	GACCTT_DD	GACCTC_DD	GACCTG_DD	GACCCA_DD	GACCCT_DD	GACCCC_DD	GACCCG_DD	GACCGA_DD	GACCGT_DD	GACCGC_DD	GACCGG_DD	GACGAA_DD	GACGAT_DD	GACGAC_DD	GACGAG_DD	GACGTA_DD	GACGTT_DD	GACGTC_DD	GACGTG_DD	GACGCA_DD	GACGCT_DD	GACGCC_DD	GACGCG_DD	GACGGA_DD	GACGGT_DD	GACGGC_DD	GACGGG_DD	GAGAAA_DD	GAGAAT_DD	GAGAAC_DD	GAGAAG_DD	GAGATA_DD	GAGATT_DD	GAGATC_DD	GAGATG_DD	GAGACA_DD	GAGACT_DD	GAGACC_DD	GAGACG_DD	GAGAGA_DD	GAGAGT_DD	GAGAGC_DD	GAGAGG_DD	GAGTAA_DD	GAGTAT_DD	GAGTAC_DD	GAGTAG_DD	GAGTTA_DD	GAGTTT_DD	GAGTTC_DD	GAGTTG_DD	GAGTCA_DD	GAGTCT_DD	GAGTCC_DD	GAGTCG_DD	GAGTGA_DD	GAGTGT_DD	GAGTGC_DD	GAGTGG_DD	GAGCAA_DD	GAGCAT_DD	GAGCAC_DD	GAGCAG_DD	GAGCTA_DD	GAGCTT_DD	GAGCTC_DD	GAGCTG_DD	GAGCCA_DD	GAGCCT_DD	GAGCCC_DD	GAGCCG_DD	GAGCGA_DD	GAGCGT_DD	GAGCGC_DD	GAGCGG_DD	GAGGAA_DD	GAGGAT_DD	GAGGAC_DD	GAGGAG_DD	GAGGTA_DD	GAGGTT_DD	GAGGTC_DD	GAGGTG_DD	GAGGCA_DD	GAGGCT_DD	GAGGCC_DD	GAGGCG_DD	GAGGGA_DD	GAGGGT_DD	GAGGGC_DD	GAGGGG_DD	GTAAAA_DD	GTAAAT_DD	GTAAAC_DD	GTAAAG_DD	GTAATA_DD	GTAATT_DD	GTAATC_DD	GTAATG_DD	GTAACA_DD	GTAACT_DD	GTAACC_DD	GTAACG_DD	GTAAGA_DD	GTAAGT_DD	GTAAGC_DD	GTAAGG_DD	GTATAA_DD	GTATAT_DD	GTATAC_DD	GTATAG_DD	GTATTA_DD	GTATTT_DD	GTATTC_DD	GTATTG_DD	GTATCA_DD	GTATCT_DD	GTATCC_DD	GTATCG_DD	GTATGA_DD	GTATGT_DD	GTATGC_DD	GTATGG_DD	GTACAA_DD	GTACAT_DD	GTACAC_DD	GTACAG_DD	GTACTA_DD	GTACTT_DD	GTACTC_DD	GTACTG_DD	GTACCA_DD	GTACCT_DD	GTACCC_DD	GTACCG_DD	GTACGA_DD	GTACGT_DD	GTACGC_DD	GTACGG_DD	GTAGAA_DD	GTAGAT_DD	GTAGAC_DD	GTAGAG_DD	GTAGTA_DD	GTAGTT_DD	GTAGTC_DD	GTAGTG_DD	GTAGCA_DD	GTAGCT_DD	GTAGCC_DD	GTAGCG_DD	GTAGGA_DD	GTAGGT_DD	GTAGGC_DD	GTAGGG_DD	GTTAAA_DD	GTTAAT_DD	GTTAAC_DD	GTTAAG_DD	GTTATA_DD	GTTATT_DD	GTTATC_DD	GTTATG_DD	GTTACA_DD	GTTACT_DD	GTTACC_DD	GTTACG_DD	GTTAGA_DD	GTTAGT_DD	GTTAGC_DD	GTTAGG_DD	GTTTAA_DD	GTTTAT_DD	GTTTAC_DD	GTTTAG_DD	GTTTTA_DD	GTTTTT_DD	GTTTTC_DD	GTTTTG_DD	GTTTCA_DD	GTTTCT_DD	GTTTCC_DD	GTTTCG_DD	GTTTGA_DD	GTTTGT_DD	GTTTGC_DD	GTTTGG_DD	GTTCAA_DD	GTTCAT_DD	GTTCAC_DD	GTTCAG_DD	GTTCTA_DD	GTTCTT_DD	GTTCTC_DD	GTTCTG_DD	GTTCCA_DD	GTTCCT_DD	GTTCCC_DD	GTTCCG_DD	GTTCGA_DD	GTTCGT_DD	GTTCGC_DD	GTTCGG_DD	GTTGAA_DD	GTTGAT_DD	GTTGAC_DD	GTTGAG_DD	GTTGTA_DD	GTTGTT_DD	GTTGTC_DD	GTTGTG_DD	GTTGCA_DD	GTTGCT_DD	GTTGCC_DD	GTTGCG_DD	GTTGGA_DD	GTTGGT_DD	GTTGGC_DD	GTTGGG_DD	GTCAAA_DD	GTCAAT_DD	GTCAAC_DD	GTCAAG_DD	GTCATA_DD	GTCATT_DD	GTCATC_DD	GTCATG_DD	GTCACA_DD	GTCACT_DD	GTCACC_DD	GTCACG_DD	GTCAGA_DD	GTCAGT_DD	GTCAGC_DD	GTCAGG_DD	GTCTAA_DD	GTCTAT_DD	GTCTAC_DD	GTCTAG_DD	GTCTTA_DD	GTCTTT_DD	GTCTTC_DD	GTCTTG_DD	GTCTCA_DD	GTCTCT_DD	GTCTCC_DD	GTCTCG_DD	GTCTGA_DD	GTCTGT_DD	GTCTGC_DD	GTCTGG_DD	GTCCAA_DD	GTCCAT_DD	GTCCAC_DD	GTCCAG_DD	GTCCTA_DD	GTCCTT_DD	GTCCTC_DD	GTCCTG_DD	GTCCCA_DD	GTCCCT_DD	GTCCCC_DD	GTCCCG_DD	GTCCGA_DD	GTCCGT_DD	GTCCGC_DD	GTCCGG_DD	GTCGAA_DD	GTCGAT_DD	GTCGAC_DD	GTCGAG_DD	GTCGTA_DD	GTCGTT_DD	GTCGTC_DD	GTCGTG_DD	GTCGCA_DD	GTCGCT_DD	GTCGCC_DD	GTCGCG_DD	GTCGGA_DD	GTCGGT_DD	GTCGGC_DD	GTCGGG_DD	GTGAAA_DD	GTGAAT_DD	GTGAAC_DD	GTGAAG_DD	GTGATA_DD	GTGATT_DD	GTGATC_DD	GTGATG_DD	GTGACA_DD	GTGACT_DD	GTGACC_DD	GTGACG_DD	GTGAGA_DD	GTGAGT_DD	GTGAGC_DD	GTGAGG_DD	GTGTAA_DD	GTGTAT_DD	GTGTAC_DD	GTGTAG_DD	GTGTTA_DD	GTGTTT_DD	GTGTTC_DD	GTGTTG_DD	GTGTCA_DD	GTGTCT_DD	GTGTCC_DD	GTGTCG_DD	GTGTGA_DD	GTGTGT_DD	GTGTGC_DD	GTGTGG_DD	GTGCAA_DD	GTGCAT_DD	GTGCAC_DD	GTGCAG_DD	GTGCTA_DD	GTGCTT_DD	GTGCTC_DD	GTGCTG_DD	GTGCCA_DD	GTGCCT_DD	GTGCCC_DD	GTGCCG_DD	GTGCGA_DD	GTGCGT_DD	GTGCGC_DD	GTGCGG_DD	GTGGAA_DD	GTGGAT_DD	GTGGAC_DD	GTGGAG_DD	GTGGTA_DD	GTGGTT_DD	GTGGTC_DD	GTGGTG_DD	GTGGCA_DD	GTGGCT_DD	GTGGCC_DD	GTGGCG_DD	GTGGGA_DD	GTGGGT_DD	GTGGGC_DD	GTGGGG_DD	GCAAAA_DD	GCAAAT_DD	GCAAAC_DD	GCAAAG_DD	GCAATA_DD	GCAATT_DD	GCAATC_DD	GCAATG_DD	GCAACA_DD	GCAACT_DD	GCAACC_DD	GCAACG_DD	GCAAGA_DD	GCAAGT_DD	GCAAGC_DD	GCAAGG_DD	GCATAA_DD	GCATAT_DD	GCATAC_DD	GCATAG_DD	GCATTA_DD	GCATTT_DD	GCATTC_DD	GCATTG_DD	GCATCA_DD	GCATCT_DD	GCATCC_DD	GCATCG_DD	GCATGA_DD	GCATGT_DD	GCATGC_DD	GCATGG_DD	GCACAA_DD	GCACAT_DD	GCACAC_DD	GCACAG_DD	GCACTA_DD	GCACTT_DD	GCACTC_DD	GCACTG_DD	GCACCA_DD	GCACCT_DD	GCACCC_DD	GCACCG_DD	GCACGA_DD	GCACGT_DD	GCACGC_DD	GCACGG_DD	GCAGAA_DD	GCAGAT_DD	GCAGAC_DD	GCAGAG_DD	GCAGTA_DD	GCAGTT_DD	GCAGTC_DD	GCAGTG_DD	GCAGCA_DD	GCAGCT_DD	GCAGCC_DD	GCAGCG_DD	GCAGGA_DD	GCAGGT_DD	GCAGGC_DD	GCAGGG_DD	GCTAAA_DD	GCTAAT_DD	GCTAAC_DD	GCTAAG_DD	GCTATA_DD	GCTATT_DD	GCTATC_DD	GCTATG_DD	GCTACA_DD	GCTACT_DD	GCTACC_DD	GCTACG_DD	GCTAGA_DD	GCTAGT_DD	GCTAGC_DD	GCTAGG_DD	GCTTAA_DD	GCTTAT_DD	GCTTAC_DD	GCTTAG_DD	GCTTTA_DD	GCTTTT_DD	GCTTTC_DD	GCTTTG_DD	GCTTCA_DD	GCTTCT_DD	GCTTCC_DD	GCTTCG_DD	GCTTGA_DD	GCTTGT_DD	GCTTGC_DD	GCTTGG_DD	GCTCAA_DD	GCTCAT_DD	GCTCAC_DD	GCTCAG_DD	GCTCTA_DD	GCTCTT_DD	GCTCTC_DD	GCTCTG_DD	GCTCCA_DD	GCTCCT_DD	GCTCCC_DD	GCTCCG_DD	GCTCGA_DD	GCTCGT_DD	GCTCGC_DD	GCTCGG_DD	GCTGAA_DD	GCTGAT_DD	GCTGAC_DD	GCTGAG_DD	GCTGTA_DD	GCTGTT_DD	GCTGTC_DD	GCTGTG_DD	GCTGCA_DD	GCTGCT_DD	GCTGCC_DD	GCTGCG_DD	GCTGGA_DD	GCTGGT_DD	GCTGGC_DD	GCTGGG_DD	GCCAAA_DD	GCCAAT_DD	GCCAAC_DD	GCCAAG_DD	GCCATA_DD	GCCATT_DD	GCCATC_DD	GCCATG_DD	GCCACA_DD	GCCACT_DD	GCCACC_DD	GCCACG_DD	GCCAGA_DD	GCCAGT_DD	GCCAGC_DD	GCCAGG_DD	GCCTAA_DD	GCCTAT_DD	GCCTAC_DD	GCCTAG_DD	GCCTTA_DD	GCCTTT_DD	GCCTTC_DD	GCCTTG_DD	GCCTCA_DD	GCCTCT_DD	GCCTCC_DD	GCCTCG_DD	GCCTGA_DD	GCCTGT_DD	GCCTGC_DD	GCCTGG_DD	GCCCAA_DD	GCCCAT_DD	GCCCAC_DD	GCCCAG_DD	GCCCTA_DD	GCCCTT_DD	GCCCTC_DD	GCCCTG_DD	GCCCCA_DD	GCCCCT_DD	GCCCCC_DD	GCCCCG_DD	GCCCGA_DD	GCCCGT_DD	GCCCGC_DD	GCCCGG_DD	GCCGAA_DD	GCCGAT_DD	GCCGAC_DD	GCCGAG_DD	GCCGTA_DD	GCCGTT_DD	GCCGTC_DD	GCCGTG_DD	GCCGCA_DD	GCCGCT_DD	GCCGCC_DD	GCCGCG_DD	GCCGGA_DD	GCCGGT_DD	GCCGGC_DD	GCCGGG_DD	GCGAAA_DD	GCGAAT_DD	GCGAAC_DD	GCGAAG_DD	GCGATA_DD	GCGATT_DD	GCGATC_DD	GCGATG_DD	GCGACA_DD	GCGACT_DD	GCGACC_DD	GCGACG_DD	GCGAGA_DD	GCGAGT_DD	GCGAGC_DD	GCGAGG_DD	GCGTAA_DD	GCGTAT_DD	GCGTAC_DD	GCGTAG_DD	GCGTTA_DD	GCGTTT_DD	GCGTTC_DD	GCGTTG_DD	GCGTCA_DD	GCGTCT_DD	GCGTCC_DD	GCGTCG_DD	GCGTGA_DD	GCGTGT_DD	GCGTGC_DD	GCGTGG_DD	GCGCAA_DD	GCGCAT_DD	GCGCAC_DD	GCGCAG_DD	GCGCTA_DD	GCGCTT_DD	GCGCTC_DD	GCGCTG_DD	GCGCCA_DD	GCGCCT_DD	GCGCCC_DD	GCGCCG_DD	GCGCGA_DD	GCGCGT_DD	GCGCGC_DD	GCGCGG_DD	GCGGAA_DD	GCGGAT_DD	GCGGAC_DD	GCGGAG_DD	GCGGTA_DD	GCGGTT_DD	GCGGTC_DD	GCGGTG_DD	GCGGCA_DD	GCGGCT_DD	GCGGCC_DD	GCGGCG_DD	GCGGGA_DD	GCGGGT_DD	GCGGGC_DD	GCGGGG_DD	GGAAAA_DD	GGAAAT_DD	GGAAAC_DD	GGAAAG_DD	GGAATA_DD	GGAATT_DD	GGAATC_DD	GGAATG_DD	GGAACA_DD	GGAACT_DD	GGAACC_DD	GGAACG_DD	GGAAGA_DD	GGAAGT_DD	GGAAGC_DD	GGAAGG_DD	GGATAA_DD	GGATAT_DD	GGATAC_DD	GGATAG_DD	GGATTA_DD	GGATTT_DD	GGATTC_DD	GGATTG_DD	GGATCA_DD	GGATCT_DD	GGATCC_DD	GGATCG_DD	GGATGA_DD	GGATGT_DD	GGATGC_DD	GGATGG_DD	GGACAA_DD	GGACAT_DD	GGACAC_DD	GGACAG_DD	GGACTA_DD	GGACTT_DD	GGACTC_DD	GGACTG_DD	GGACCA_DD	GGACCT_DD	GGACCC_DD	GGACCG_DD	GGACGA_DD	GGACGT_DD	GGACGC_DD	GGACGG_DD	GGAGAA_DD	GGAGAT_DD	GGAGAC_DD	GGAGAG_DD	GGAGTA_DD	GGAGTT_DD	GGAGTC_DD	GGAGTG_DD	GGAGCA_DD	GGAGCT_DD	GGAGCC_DD	GGAGCG_DD	GGAGGA_DD	GGAGGT_DD	GGAGGC_DD	GGAGGG_DD	GGTAAA_DD	GGTAAT_DD	GGTAAC_DD	GGTAAG_DD	GGTATA_DD	GGTATT_DD	GGTATC_DD	GGTATG_DD	GGTACA_DD	GGTACT_DD	GGTACC_DD	GGTACG_DD	GGTAGA_DD	GGTAGT_DD	GGTAGC_DD	GGTAGG_DD	GGTTAA_DD	GGTTAT_DD	GGTTAC_DD	GGTTAG_DD	GGTTTA_DD	GGTTTT_DD	GGTTTC_DD	GGTTTG_DD	GGTTCA_DD	GGTTCT_DD	GGTTCC_DD	GGTTCG_DD	GGTTGA_DD	GGTTGT_DD	GGTTGC_DD	GGTTGG_DD	GGTCAA_DD	GGTCAT_DD	GGTCAC_DD	GGTCAG_DD	GGTCTA_DD	GGTCTT_DD	GGTCTC_DD	GGTCTG_DD	GGTCCA_DD	GGTCCT_DD	GGTCCC_DD	GGTCCG_DD	GGTCGA_DD	GGTCGT_DD	GGTCGC_DD	GGTCGG_DD	GGTGAA_DD	GGTGAT_DD	GGTGAC_DD	GGTGAG_DD	GGTGTA_DD	GGTGTT_DD	GGTGTC_DD	GGTGTG_DD	GGTGCA_DD	GGTGCT_DD	GGTGCC_DD	GGTGCG_DD	GGTGGA_DD	GGTGGT_DD	GGTGGC_DD	GGTGGG_DD	GGCAAA_DD	GGCAAT_DD	GGCAAC_DD	GGCAAG_DD	GGCATA_DD	GGCATT_DD	GGCATC_DD	GGCATG_DD	GGCACA_DD	GGCACT_DD	GGCACC_DD	GGCACG_DD	GGCAGA_DD	GGCAGT_DD	GGCAGC_DD	GGCAGG_DD	GGCTAA_DD	GGCTAT_DD	GGCTAC_DD	GGCTAG_DD	GGCTTA_DD	GGCTTT_DD	GGCTTC_DD	GGCTTG_DD	GGCTCA_DD	GGCTCT_DD	GGCTCC_DD	GGCTCG_DD	GGCTGA_DD	GGCTGT_DD	GGCTGC_DD	GGCTGG_DD	GGCCAA_DD	GGCCAT_DD	GGCCAC_DD	GGCCAG_DD	GGCCTA_DD	GGCCTT_DD	GGCCTC_DD	GGCCTG_DD	GGCCCA_DD	GGCCCT_DD	GGCCCC_DD	GGCCCG_DD	GGCCGA_DD	GGCCGT_DD	GGCCGC_DD	GGCCGG_DD	GGCGAA_DD	GGCGAT_DD	GGCGAC_DD	GGCGAG_DD	GGCGTA_DD	GGCGTT_DD	GGCGTC_DD	GGCGTG_DD	GGCGCA_DD	GGCGCT_DD	GGCGCC_DD	GGCGCG_DD	GGCGGA_DD	GGCGGT_DD	GGCGGC_DD	GGCGGG_DD	GGGAAA_DD	GGGAAT_DD	GGGAAC_DD	GGGAAG_DD	GGGATA_DD	GGGATT_DD	GGGATC_DD	GGGATG_DD	GGGACA_DD	GGGACT_DD	GGGACC_DD	GGGACG_DD	GGGAGA_DD	GGGAGT_DD	GGGAGC_DD	GGGAGG_DD	GGGTAA_DD	GGGTAT_DD	GGGTAC_DD	GGGTAG_DD	GGGTTA_DD	GGGTTT_DD	GGGTTC_DD	GGGTTG_DD	GGGTCA_DD	GGGTCT_DD	GGGTCC_DD	GGGTCG_DD	GGGTGA_DD	GGGTGT_DD	GGGTGC_DD	GGGTGG_DD	GGGCAA_DD	GGGCAT_DD	GGGCAC_DD	GGGCAG_DD	GGGCTA_DD	GGGCTT_DD	GGGCTC_DD	GGGCTG_DD	GGGCCA_DD	GGGCCT_DD	GGGCCC_DD	GGGCCG_DD	GGGCGA_DD	GGGCGT_DD	GGGCGC_DD	GGGCGG_DD	GGGGAA_DD	GGGGAT_DD	GGGGAC_DD	GGGGAG_DD	GGGGTA_DD	GGGGTT_DD	GGGGTC_DD	GGGGTG_DD	GGGGCA_DD	GGGGCT_DD	GGGGCC_DD	GGGGCG_DD	GGGGGA_DD	GGGGGT_DD	GGGGGC_DD	GGGGGG_DD	
15	-0.845883439663179	0	0	0	0	0	0	0	0	0	0	0	0	0	0	0	0	0	0	0	0	0	0	0	0	0	0	0	0	0	0	0	0	0	0	0	0	0	0	0	0	0	0	0	0	0	0	0	0	0	0	0	0	0	0	0	0	0	0	0	0	0	0	0	0	0	0	0	0	0	0	0	0	0	0	0	0	0	0	0	0	0	0	0	0	0	0	0	0	0	0	0	0	0	0	0	0	0	0	0	0	0	0	0	0	0	0	0	0	0	0	0	0	0	0	0	0	0	0	0	0	0	0	0	0	0	0	0	0	0	0	0	0	0	0	0	0	0	0	0	0	0	0	0	0	0	0	0	0	0	0	0	0	1	0	0	0	0	0	0	0	0	0	0	0	0	0	0	1	0	0	0	0	0	0	0	0	0	0	0	0	0	0	0	0	0	0	0	0	0	0	0	0	0	0	0	0	0	0	0	0	0	0	0	0	0	0	0	0	0	0	0	0	0	0	0	0	0	0	0	0	0	0	0	0	0	0	0	0	0	0	0	0	0	0	0	0	0	0	0	0	0	0	0	0	0	0	0	0	0	0	0	0	0	1	0	0	0	0	0	0	0	0	0	0	0	0	0	0	0	0	0	0	0	0	0	0	0	0	0	0	0	0	0	0	0	0	0	0	0	0	0	0	0	0	0	0	0	0	0	0	0	0	0	0	0	0	0	0	0	0	0	0	0	0	0	0	0	0	0	0	0	0	0	0	0	0	0	0	0	0	0	0	0	0	0	0	0	0	0	0	0	0	0	0	0	0	0	0	0	0	0	0	0	0	0	0	0	0	0	0	0	0	0	0	0	0	0	0	0	0	0	0	0	0	0	0	0	0	0	0	0	0	0	0	0	0	0	0	0	0	0	0	0	0	0	0	0	0	0	0	0	0	0	0	0	0	0	0	0	0	0	0	0	0	0	0	0	0	0	0	0	0	0	0	0	0	0	0	0	0	0	0	0	0	0	0	0	0	0	0	0	0	0	0	0	0	0	0	0	0	0	0	0	0	0	0	0	0	0	0	0	0	0	0	0	0	0	0	0	0	0	0	0	0	0	0	0	0	0	0	0	0	0	0	0	0	0	0	0	0	0	0	0	0	0	0	0	0	0	0	0	0	0	0	0	0	0	0	0	0	1	0	0	0	0	0	0	0	0	0	0	0	0	0	0	0	0	0	0	0	0	0	0	0	0	0	0	0	0	0	0	0	0	0	0	0	0	0	0	0	0	0	0	0	0	0	0	0	0	0	0	0	0	0	0	0	0	0	0	0	0	0	0	0	0	0	0	0	0	0	0	0	0	0	0	0	0	0	0	0	0	0	0	0	0	0	0	0	0	0	0	0	0	0	0	0	0	0	0	0	0	1	0	0	0	0	0	0	0	0	0	0	0	0	0	0	0	0	0	0	0	0	0	0	0	0	0	0	0	0	0	0	0	0	0	0	0	0	0	0	0	0	0	0	0	0	0	0	0	0	0	0	0	0	0	0	0	0	0	0	0	1	0	0	0	0	0	0	0	0	0	1	0	0	0	0	0	1	0	0	0	0	0	0	0	0	0	0	0	0	0	1	0	0	0	0	0	0	0	0	0	0	0	0	0	0	0	0	0	0	0	0	0	0	0	0	0	0	0	0	0	0	0	0	0	0	0	0	0	0	0	0	0	0	0	0	0	0	0	0	0	0	0	0	0	0	0	0	0	0	0	0	0	0	0	0	0	0	0	0	0	0	0	0	0	0	0	0	0	0	0	0	0	0	0	0	0	0	0	0	0	0	0	0	0	0	0	0	0	0	0	0	0	0	0	0	0	0	0	0	1	0	0	0	0	0	0	0	0	0	0	0	0	0	0	0	0	0	1	0	1	0	0	0	0	0	0	0	0	0	0	0	0	0	0	0	0	1	0	0	0	0	0	0	0	0	0	0	0	0	0	0	0	0	0	0	0	0	0	0	0	0	0	0	0	0	0	0	0	0	0	0	0	0	0	0	0	0	0	0	0	0	0	0	0	0	0	0	0	0	0	0	0	1	0	0	0	0	0	0	0	0	0	0	0	0	0	0	0	0	0	0	0	0	0	0	0	0	0	0	0	0	0	0	1	0	0	0	0	0	0	1	0	0	0	0	0	0	0	0	0	0	0	0	0	0	0	0	0	0	0	0	0	0	0	0	0	0	0	0	0	0	0	0	0	1	0	0	0	0	0	0	0	0	0	0	0	0	0	0	0	0	0	0	0	0	0	0	0	0	0	1	0	1	0	0	0	0	0	0	0	0	0	0	1	1	0	0	0	0	0	0	0	1	0	0	0	0	0	0	0	0	0	0	0	0	0	0	0	0	0	0	0	0	0	0	0	0	0	0	0	0	0	0	0	0	0	0	0	0	0	0	0	0	0	0	0	0	0	0	0	0	0	0	0	0	0	0	0	0	0	0	0	0	0	0	0	0	0	0	0	0	0	0	0	0	0	0	0	0	0	0	0	0	0	0	0	0	0	0	0	0	0	0	0	0	0	0	0	0	0	0	0	0	0	0	0	0	0	0	0	0	0	0	0	0	0	0	0	0	0	0	0	0	0	0	0	0	0	0	0	0	0	0	0	0	0	0	0	0	0	0	0	0	0	0	0	0	0	0	0	0	0	0	0	0	0	0	0	0	0	0	0	0	0	0	0	0	0	0	0	0	0	0	0	0	0	0	0	0	0	0	0	0	0	0	0	0	0	0	0	0	0	0	0	0	0	0	0	0	0	0	0	0	0	0	0	0	0	0	0	1	0	0	0	0	0	0	0	0	0	0	0	0	0	0	0	0	0	0	0	0	0	0	0	0	0	0	0	0	0	0	0	0	0	0	0	0	0	0	0	0	0	0	1	0	0	0	0	1	0	0	0	0	0	0	0	0	0	0	0	0	0	0	0	0	0	0	0	0	0	0	0	0	0	0	0	0	0	0	0	0	0	0	0	0	0	0	0	0	0	0	0	0	0	0	0	0	0	0	0	0	0	0	0	0	0	0	0	0	0	0	1	0	0	0	0	0	0	0	0	0	0	0	0	0	0	0	0	0	0	0	0	0	0	0	0	0	0	0	0	0	0	0	0	0	0	0	0	0	0	0	0	0	0	0	0	0	0	0	0	0	0	0	0	0	0	0	0	0	0	0	0	0	0	0	0	0	0	0	0	0	0	0	0	0	0	0	0	0	0	0	0	0	0	0	0	0	0	0	0	0	0	0	0	0	0	0	0	0	0	0	0	0	0	0	0	0	0	0	0	0	0	0	0	0	0	0	0	0	0	0	0	0	0	0	0	0	0	0	0	0	0	0	0	0	0	0	0	0	0	0	0	0	0	0	0	0	0	0	0	1	0	0	0	0	0	0	0	0	0	0	0	0	0	0	0	0	0	0	0	0	0	0	0	0	0	0	0	0	0	0	0	0	0	0	0	0	0	0	0	0	0	0	0	0	0	0	0	0	0	0	0	0	0	0	0	0	0	0	0	0	0	0	0	0	0	0	0	0	0	0	0	0	0	0	0	0	0	0	0	0	0	0	0	0	0	0	0	0	0	0	0	0	0	0	0	0	1	0	0	0	0	0	1	0	0	0	0	0	0	0	0	0	0	0	0	0	0	0	0	0	0	0	0	0	0	0	0	0	0	0	0	0	0	0	0	0	0	0	0	0	0	0	0	0	0	0	0	0	0	0	0	0	0	0	0	0	1	0	0	0	0	0	0	0	0	0	0	1	0	0	1	0	0	0	0	0	0	0	0	0	0	0	0	0	0	0	0	1	0	0	0	0	0	0	0	0	0	0	0	0	0	0	0	0	0	0	0	0	0	0	0	0	0	1	0	0	0	0	0	0	0	0	0	0	0	0	0	0	0	0	0	0	0	0	0	0	0	0	0	0	0	0	0	0	0	0	0	0	0	0	0	0	0	0	0	0	0	0	0	0	0	0	0	0	0	0	0	0	0	0	0	0	0	0	0	0	1	0	0	0	0	0	0	0	0	0	0	0	0	0	0	0	0	0	0	0	0	0	0	0	0	0	0	0	0	0	0	0	0	1	1	0	0	0	0	1	0	0	0	0	0	0	0	0	0	0	0	0	0	0	0	0	0	0	0	0	0	0	0	0	0	0	0	0	0	0	0	0	0	0	0	1	0	0	0	0	0	0	1	0	0	0	0	0	0	0	0	0	0	0	0	0	0	0	0	0	1	0	0	0	0	0	0	0	0	0	0	0	0	0	0	0	0	0	0	0	0	0	0	0	0	0	0	0	0	0	0	0	0	0	0	0	0	0	0	0	0	0	0	0	0	0	0	0	0	0	0	0	0	0	0	0	0	0	0	0	0	0	0	0	1	0	0	0	0	0	0	0	0	0	0	0	0	0	0	0	0	0	0	1	0	0	0	0	0	0	0	0	0	0	0	0	0	0	0	0	0	0	0	0	0	0	0	0	0	0	0	0	0	0	1	0	0	0	0	0	0	0	0	0	0	0	0	0	0	0	0	0	0	0	0	0	0	0	0	0	0	0	0	0	0	0	0	0	0	0	0	0	0	0	0	1	0	0	0	0	0	0	0	0	0	0	0	0	0	0	0	0	1	0	1	1	0	1	0	1	0	0	0	0	0	0	0	0	0	0	0	0	0	0	0	0	0	0	0	0	0	0	0	0	0	0	0	0	0	0	0	0	0	0	0	0	0	0	0	0	0	0	0	0	0	0	0	0	0	0	0	0	0	0	0	0	0	0	0	0	0	0	0	0	0	0	0	0	0	0	0	0	0	0	0	0	0	0	0	0	0	0	0	0	0	0	0	0	0	0	0	0	0	0	0	0	0	0	0	0	0	0	0	0	0	0	0	0	0	0	0	0	0	0	0	0	0	0	0	0	0	0	0	0	0	0	0	1	0	0	0	0	0	0	0	0	0	0	0	0	0	0	0	0	0	0	0	0	0	0	0	0	0	0	0	0	0	0	0	0	0	0	0	0	0	0	0	0	0	0	0	1	0	0	0	1	0	0	0	0	0	0	0	0	0	0	0	0	0	0	0	0	0	0	0	0	0	0	0	0	0	0	1	0	0	0	0	0	0	0	0	1	0	0	0	0	0	0	0	0	0	0	0	0	0	1	0	0	0	0	0	0	0	1	0	0	0	0	0	0	0	0	0	0	0	0	0	0	0	0	1	0	0	1	0	0	0	0	0	0	0	0	0	0	0	0	0	0	0	0	0	0	0	0	0	0	0	0	0	0	0	0	0	0	0	0	0	0	0	0	0	0	0	0	0	0	0	0	0	0	0	0	0	0	0	0	0	0	0	0	0	0	0	0	0	0	0	0	0	0	0	0	0	0	0	0	0	0	0	0	0	0	0	0	0	0	0	0	0	0	0	0	0	0	0	0	0	0	0	0	0	0	0	0	0	0	0	0	0	0	0	0	0	0	0	0	0	0	0	0	0	0	0	0	0	0	0	0	0	0	0	0	0	0	0	0	0	0	0	0	0	0	0	0	0	0	0	1	1	0	0	0	0	0	0	0	0	0	0	0	0	0	0	0	0	1	0	0	0	0	0	0	0	0	0	0	1	0	0	0	0	0	0	0	0	0	0	0	0	0	0	0	1	0	0	0	0	0	0	0	1	1	0	0	0	0	0	0	0	0	0	0	0	0	0	0	0	0	0	0	0	0	0	0	0	0	0	0	0	0	0	0	0	1	0	0	0	1	0	0	0	0	0	0	0	1	0	0	0	0	0	0	0	0	0	1	0	0	0	0	1	1	0	0	0	0	0	0	0	0	0	0	0	0	0	0	0	0	0	0	0	0	0	0	0	0	0	0	0	0	0	0	0	0	0	0	0	0	0	0	0	0	0	0	0	1	0	0	0	0	0	0	0	0	0	0	0	0	1	0	0	0	0	0	0	1	0	0	0	0	0	0	0	0	0	0	0	0	0	0	0	0	0	0	0	0	0	0	0	0	0	0	0	0	0	0	0	0	0	0	0	1	0	0	0	1	0	0	1	0	0	0	1	0	0	0	0	0	0	0	0	0	0	1	0	0	0	0	0	1	0	0	0	0	0	0	0	0	0	0	0	0	0	0	0	0	0	0	0	0	0	0	0	0	1	0	0	1	0	0	1	0	0	0	0	0	0	0	1	0	0	0	0	0	0	0	0	0	0	0	0	0	0	0	0	0	0	0	0	0	0	0	0	1	0	0	0	0	0	0	0	0	0	0	0	0	0	0	0	0	0	0	0	0	0	0	0	0	0	0	0	0	1	0	0	0	0	0	0	0	0	0	0	0	1	0	0	0	0	0	0	0	0	0	0	0	0	1	0	0	0	0	0	0	0	1	0	0	0	0	0	0	0	0	0	0	0	0	0	0	0	0	0	0	0	0	0	0	0	0	0	0	0	0	0	0	0	0	0	0	0	0	0	0	0	0	0	0	0	0	0	0	0	0	0	0	0	0	0	0	0	0	0	0	0	0	0	0	0	0	0	1	0	0	0	0	0	0	0	0	0	0	0	0	0	0	0	0	0	0	0	0	0	0	0	0	0	0	0	0	0	0	0	0	0	0	0	0	0	0	0	0	0	0	0	0	0	0	0	0	0	0	0	1	0	0	0	0	0	0	0	0	0	0	0	0	0	0	0	0	0	0	0	0	0	0	0	0	0	0	0	0	0	0	0	0	0	0	0	0	0	0	0	0	0	0	0	0	0	0	1	1	0	0	0	0	0	0	0	0	0	0	0	0	0	0	0	0	0	0	0	0	0	0	0	0	0	0	0	0	0	0	0	0	0	0	0	0	0	0	0	0	0	0	0	0	0	0	0	0	1	0	0	0	0	0	0	0	0	0	0	0	0	0	0	0	0	0	0	0	0	0	0	0	0	0	1	1	0	0	0	0	0	0	1	1	0	0	0	0	0	1	0	0	0	0	0	0	0	0	0	0	0	0	0	0	0	0	0	0	0	0	0	0	0	0	0	0	0	0	0	0	0	0	0	0	0	0	0	0	0	0	1	0	0	1	0	0	0	0	0	0	0	0	0	0	0	0	0	0	0	0	0	0	0	0	0	1	0	0	0	0	0	0	0	0	0	0	0	0	0	0	0	0	0	0	0	0	0	0	0	0	0	0	0	0	0	0	0	0	0	0	0	0	0	0	0	0	0	0	0	0	0	0	0	0	0	0	0	0	0	0	0	0	0	0	0	0	0	0	0	0	0	0	0	0	0	0	0	0	0	0	0	0	0	0	0	0	0	0	0	0	0	0	0	0	0	0	0	0	0	0	0	0	0	0	0	0	0	0	0	0	0	0	1	0	0	0	0	0	0	0	0	0	0	0	0	0	0	0	0	0	0	0	0	0	0	0	0	0	0	0	0	0	0	0	0	0	0	0	0	1	0	0	0	0	0	0	0	0	0	0	0	0	0	0	0	0	0	0	0	0	0	0	0	0	0	0	0	1	0	0	0	0	0	0	0	1	0	0	0	0	0	0	1	0	0	0	0	1	0	0	0	0	0	0	0	0	0	0	0	0	0	0	0	0	0	0	0	0	0	0	0	0	0	0	0	0	0	0	0	0	0	0	0	0	0	0	0	0	0	0	0	0	0	0	0	0	0	0	0	1	0	0	0	0	0	0	0	0	0	0	0	1	0	0	0	0	0	0	0	0	0	0	0	0	0	0	0	1	0	0	0	0	0	0	0	0	0	0	0	0	0	0	0	0	0	0	0	0	0	0	0	0	0	0	0	0	0	0	0	0	0	0	0	0	1	0	0	0	0	0	0	0	0	0	0	0	0	0	0	0	0	0	0	0	0	0	0	0	0	0	0	0	0	0	0	0	0	0	0	0	0	0	0	0	1	0	1	0	0	0	0	1	0	0	0	0	0	0	0	0	0	0	0	0	0	0	0	0	0	0	0	0	0	0	0	0	0	0	0	0	0	0	1	0	0	0	0	0	0	0	0	0	1	0	1	0	0	0	0	0	0	0	0	0	0	0	0	0	0	0	0	0	0	0	0	0	0	0	0	0	0	0	0	0	0	0	0	0	0	0	0	0	0	0	0	0	0	0	0	0	0	0	0	1	0	0	0	0	0	0	0	0	0	0	0	0	0	0	0	0	0	0	0	0	0	0	0	0	0	0	0	0	0	0	0	1	0	0	0	0	0	0	0	0	0	0	1	0	0	0	0	0	0	0	1	0	0	0	0	0	0	0	0	0	0	0	1	0	0	0	0	0	0	0	0	0	0	0	0	0	0	0	0	0	0	0	0	0	0	0	0	0	0	0	0	0	0	0	0	0	0	0	0	0	0	0	0	0	0	0	0	0	0	0	0	0	0	0	0	0	0	0	0	0	1	0	0	0	0	0	0	1	0	0	0	0	0	0	0	0	0	0	1	0	0	0	1	1	0	0	0	0	0	0	0	0	0	1	1	0	0	0	0	1	0	0	0	0	0	0	0	1	0	0	0	0	0	0	0	0	0	0	0	0	0	0	0	1	0	0	1	0	0	0	0	1	0	0	0	0	0	0	0	0	0	0	0	0	0	0	0	1	0	0	0	0	0	0	0	0	0	0	0	0	0	0	0	0	0	0	0	0	0	0	0	0	1	0	0	0	0	0	0	0	0	0	0	0	0	0	0	0	0	0	0	1	0	0	0	1	0	0	0	0	0	0	0	0	0	0	0	0	0	0	0	0	0	0	0	0	0	0	0	0	0	0	0	0	0	0	0	0	0	0	0	0	0	0	0	0	0	0	0	0	0	0	0	0	0	0	0	0	0	0	0	0	0	0	0	0	0	0	1	0	0	0	0	0	0	0	0	0	0	0	0	0	0	0	0	0	0	0	0	1	0	0	0	0	0	0	0	0	0	1	0	0	0	0	0	0	0	0	0	1	1	0	0	0	0	0	0	0	1	0	0	1	0	0	0	0	0	0	0	0	0	0	0	1	0	0	0	0	0	0	0	0	0	0	1	0	0	0	0	1	0	0	0	0	0	0	0	0	0	0	0	0	0	0	1	0	0	0	0	0	0	0	1	1	0	1	0	0	0	0	1	1	0	0	0	1	0	0	0	0	0	0	1	0	0	0	1	1	0	0	0	0	0	0	0	0	0	0	0	0	0	0	0	0	0	0	0	0	0	0	0	1	0	1	1	0	1	0	0	1	0	0	1	1	0	0	0	0	0	0	1	0	1	0	0	1	0	0	0	0	0	1	1	1	1	0	0	1	0	1	1	1	0	0	0	0	0	0	0	0	0	0	0	0	0	0	0	0	0	0	0	0	0	0	0	1	0	1	0	0	0	0	0	0	0	0	0	0	0	0	0	0	0	0	0	0	0	0	1	0	0	0	0	0	0	1	0	0	0	0	0	0	0	0	0	0	0	0	0	0	0	0	0	0	0	0	0	0	0	0	0	0	0	0	0	0	0	0	0	0	0	0	0	0	0	1	0	0	0	0	0	0	0	1	0	0	0	0	0	0	0	0	0	0	0	0	0	0	0	0	0	0	0	0	0	0	0	0	0	0	0	0	0	0	0	0	0	0	0	0	0	0	0	0	0	0	1	0	0	0	0	0	0	0	0	1	0	0	0	0	0	0	0	0	0	0	0	0	0	0	0	0	0	0	0	0	0	0	0	0	0	0	0	0	0	0	0	0	0	1	0	0	0	0	0	0	0	0	0	0	0	0	0	0	0	0	0	0	0	0	0	0	0	0	1	0	0	0	0	0	0	0	0	0	0	0	0	0	0	0	0	0	0	0	0	0	0	0	0	0	0	0	0	0	0	0	0	0	0	0	0	0	0	0	0	0	0	0	0	0	0	0	0	0	0	0	0	0	0	0	0	0	0	0	0	1	1	0	0	1	0	0	0	0	0	0	0	0	0	0	0	0	0	1	0	0	0	0	0	0	0	0	0	0	0	0	0	0	0	0	0	0	0	0	0	0	0	0	0	0	0	0	0	0	0	0	0	0	0	0	0	0	0	0	0	0	0	0	0	0	0	0	0	1	0	0	0	0	0	0	0	1	0	0	0	0	0	0	0	0	0	0	0	0	0	0	0	0	0	0	0	0	0	0	0	1	0	1	0	0	0	0	0	0	0	0	0	0	1	0	0	0	0	0	0	0	0	0	0	0	0	0	0	0	0	0	0	0	0	0	0	0	0	0	0	0	0	0	0	0	0	0	0	0	0	0	0	0	0	0	0	0	0	0	0	0	0	0	0	0	0	0	0	0	0	0	0	0	0	0	0	0	0	0	0	0	0	0	0	0	0	0	0	0	0	0	0	0	0	0	0	0	0	0	0	0	0	0	0	0	0	0	0	0	0	0	0	0	0	0	0	0	0	0	0	0	0	0	0	0	0	0	0	0	0	0	0	0	0	0	0	0	0	0	0	0	0	0	0	0	0	0	0	0	0	0	0	0	0	0	0	0	0	0	0	0	0	0	0	0	0	0	0	0	0	0	0	0	0	0	0	0	0	0	0	0	0	0	0	0	0	0	0	0	0	0	0	0	0	0	1	0	0	0	0	0	0	0	1	0	0	0	0	0	0	0	0	0	0	0	0	0	0	0	0	0	0	0	0	0	0	0	0	0	0	0	1	0	0	0	0	0	0	0	0	0	0	1	0	0	0	0	0	0	0	0	0	0	0	0	0	0	0	0	0	0	0	0	0	0	0	0	0	0	0	0	0	0	0	0	0	0	0	0	0	0	0	0	0	0	0	0	0	0	0	0	0	0	0	0	0	0	0	0	0	0	0	0	0	0	0	0	0	0	0	0	0	0	0	0	0	0	0	0	0	0	0	0	0	0	0	0	0	0	0	0	0	0	0	0	0	0	0	0	0	0	0	0	0	0	0	0	0	0	0	0	0	0	0	0	0	0	0	0	0	0	1	0	0	0	1	0	0	0	0	0	0	1	0	0	0	1	0	0	0	0	0	0	0	0	0	1	0	0	0	0	0	0	0	0	0	0	0	0	0	0	0	0	0	0	0	0	0	0	0	0	0	0	0	0	0	0	0	0	0	0	0	0	0	0	0	0	0	0	0	0	0	0	0	0	0	0	0	0	0	0	0	0	0	0	0	0	0	0	0	0	0	0	0	0	0	0	0	0	0	0	0	0	0	0	0	0	0	0	0	0	0	0	0	0	1	1	0	0	0	0	0	0	0	0	0	0	0	0	0	0	0	0	0	0	0	0	0	0	0	0	0	0	0	0	0	0	0	0	0	0	0	0	0	0	0	1	0	0	0	0	0	0	0	0	0	0	0	0	0	0	0	0	0	1	0	0	0	0	0	1	0	0	0	0	0	0	0	0	0	0	0	0	0	0	0	0	0	0	0	0	0	0	0	0	0	0	0	0	0	0	0	0	0	0	0	0	0	0	0	0	0	0	0	0	0	0	0	0	0	0	0	0	0	0	0	0	0	0	0	0	0	0	0	0	0	0	0	0	0	0	0	0	0	0	0	0	0	0	0	0	0	0	0	0	0	0	0	0	0	0	0	0	0	0	0	0	1	0	0	0	0	0	0	0	0	0	0	0	0	0	0	0	0	0	0	1	1	0	0	0	0	1	0	0	0	0	0	0	0	0	0	0	0	0	0	0	0	0	0	0	0	0	0	0	0	0	1	0	0	0	0	0	0	0	0	0	0	0	0	0	0	0	0	0	0	0	0	0	0	0	0	0	0	0	0	0	0	0	0	1	0	0	1	0	0	0	0	0	0	0	0	0	0	0	0	1	0	1	0	0	0	0	0	1	0	0	1	0	0	0	0	0	0	0	0	0	0	0	0	0	0	0	0	0	0	0	0	0	0	0	0	0	0	0	0	0	0	0	0	0	0	0	0	0	0	0	0	0	0	0	0	0	1	0	0	0	0	0	0	0	0	0	0	0	0	0	0	0	0	0	0	0	0	0	0	0	0	0	0	0	0	0	0	0	0	0	0	0	0	0	0	0	0	0	0	0	0	0	0	0	0	0	0	0	0	0	0	0	0	0	0	0	0	0	0	0	0	0	0	0	0	0	0	0	0	0	0	0	0	0	0	0	0	0	0	0	0	0	0	0	0	0	0	0	0	0	0	0	0	0	0	0	0	0	0	0	0	0	0	0	0	0	0	0	0	0	0	1	0	0	0	0	0	0	0	1	0	0	0	0	0	0	0	0	0	0	0	1	0	1	0	0	0	0	0	0	0	0	0	0	0	0	0	0	0	0	0	0	0	0	0	0	0	0	0	0	0	0	0	0	0	0	0	0	0	0	0	0	0	0	1	0	1	0	0	1	0	0	0	0	0	0	0	0	0	0	1	1	0	0	1	1	1	0	0	0	1	0	0	0	0	0	0	0	0	0	0	0	0	0	0	1	0	0	0	0	0	0	0	0	0	0	0	1	0	1	0	0	0	0	0	0	0	0	0	0	0	0	1	0	0	0	0	0	0	0	0	0	0	0	0	0	0	0	0	0	0	0	0	0	0	0	0	0	1	0	0	0	0	1	0	1	0	0	0	0	0	0	0	0	0	0	0	0	0	0	0	0	1	0	0	0	0	0	0	0	0	0	1	0	0	0	1	0	0	0	0	0	0	0	0	0	0	0	0	0	0	0	0	1	1	0	0	0	0	0	0	1	1	0	0	0	0	0	0	0	0	0	0	0	0	0	0	0	0	0	0	0	0	0	0	0	0	0	0	0	0	0	0	0	0	0	0	0	0	0	0	0	0	0	0	1	0	0	0	0	0	0	0	1	0	0	0	0	0	0	0	0	0	0	0	0	0	0	0	0	0	0	0	0	0	0	0	0	0	0	0	0	0	0	0	0	0	0	0	0	0	1	0	0	0	0	0	0	0	0	0	0	0	0	0	0	0	0	0	0	0	0	0	0	0	0	0	0	0	0	1	0	0	0	0	0	0	0	0	0	0	0	0	0	0	1	0	1	0	0	0	0	0	0	0	0	0	0	0	0	0	0	0	0	0	0	1	0	0	0	0	1	0	0	0	0	0	0	0	0	0	0	0	0	0	0	0	1	0	0	0	0	0	0	0	1	0	0	0	0	0	0	0	0	0	0	0	0	0	1	0	0	0	0	0	0	0	1	0	0	0	0	0	0	0	0	0	0	0	0	0	0	0	0	0	0	0	0	0	0	0	0	0	0	0	0	0	0	0	0	0	0	0	0	0	0	0	0	0	0	0	0	0	0	0	1	0	0	1	0	0	0	0	0	0	0	0	0	0	0	0	0	0	0	0	0	0	0	0	0	0	0	0	0	0	0	0	0	0	0	0	0	0	0	0	1	0	0	0	0	0	0	0	0	0	0	0	0	0	1	0	0	0	1	0	0	0	0	0	0	0	0	0	0	0	0	0	0	0	0	0	0	0	0	0	0	0	0	0	0	0	0	0	0	0	0	0	0	0	0	0	0	0	0	0	0	0	0	0	0	0	0	0	0	0	0	0	0	0	0	0	0	0	0	0	0	0	1	0	0	1	1	1	0	1	0	0	0	0	0	0	0	0	0	0	0	0	0	0	0	0	0	0	0	0	0	0	0	0	1	0	0	0	0	1	0	0	0	0	0	0	0	0	0	0	0	0	0	0	0	0	1	0	0	0	0	0	0	0	0	0	0	0	0	0	0	1	0	0	0	0	0	0	0	1	0	0	1	1	0	0	0	0	0	0	0	0	0	0	0	0	0	0	0	0	1	0	0	0	0	0	0	0	0	0	0	0	0	0	0	0	0	0	0	0	0	0	0	0	0	0	0	0	0	0	0	0	0	0	1	0	0	0	0	0	0	0	0	0	0	0	0	0	0	0	0	0	0	0	0	0	0	0	0	0	0	0	0	0	0	0	0	0	0	0	0	0	0	0	0	0	0	0	0	0	0	0	0	0	0	0	0	0	0	0	0	0	0	0	0	0	0	0	0	0	0	0	0	0	0	0	0	0	0	0	0	1	0	0	0	0	0	0	0	0	0	0	0	0	0	0	0	0	0	0	0	0	0	0	0	0	0	0	0	0	0	1	0	0	0	0	0	0	0	0	0	0	0	0	0	0	0	0	0	0	0	0	0	0	0	0	0	0	0	0	0	0	0	0	0	0	0	0	0	0	0	0	0	0	0	0	0	0	0	0	0	0	0	0	0	0	0	0	0	0	0	0	0	0	0	0	0	0	0	0	0	0	0	0	0	0	0	0	0	0	0	0	0	0	0	0	0	0	0	0	0	0	0	0	0	0	0	0	0	0	0	0	0	0	0	0	0	0	0	0	0	0	0	0	0	0	1	1	0	1	0	0	1	0	0	0	0	0	0	0	0	0	0	0	0	0	0	0	0	0	0	0	0	0	0	1	0	0	0	0	0	0	0	0	0	1	0	0	0	1	0	1	0	0	0	0	0	0	0	0	0	0	0	0	0	0	0	0	0	0	0	0	0	0	0	0	0	0	0	0	0	1	0	0	0	0	0	0	0	0	0	0	0	0	0	0	0	0	0	0	0	0	0	1	0	0	0	0	0	0	0	0	0	0	0	0	0	0	0	0	0	0	0	0	0	0	0	0	0	0	0	0	0	0	0	0	0	0	0	0	0	0	0	0	0	0	0	0	0	0	0	0	0	0	0	0	0	0	0	1	0	0	0	0	1	0	0	0	0	0	0	0	0	0	0	0	0	0	0	0	0	0	0	0	0	0	0	0	1	0	0	1	0	0	0	0	0	0	0	0	0	0	0	0	0	0	0	0	0	0	0	0	0	0	0	0	0	0	0	0	1	0	0	0	0	0	0	0	1	0	0	1	0	0	0	0	0	0	1	0	0	0	0	0	0	0	0	1	0	1	0	0	0	0	0	0	0	0	0	0	0	0	0	0	0	0	0	0	0	0	0	0	0	0	0	0	0	0	0	0	0	0	0	0	0	0	0	0	0	0	0	0	0	0	0	0	0	0	0	0	0	1	0	0	0	1	0	0	0	0	0	0	0	0	0	0	0	0	0	0	0	0	0	0	0	1	0	0	0	0	0	0	0	0	0	0	0	0	0	0	0	0	0	0	0	0	0	0	0	0	0	0	0	0	0	0	0	0	0	0	0	0	0	0	0	0	0	0	0	0	0	0	0	0	0	0	0	0	0	0	0	1	0	0	0	0	0	0	1	0	0	0	1	0	0	0	0	0	0	0	0	0	0	0	0	0	0	0	0	0	0	0	0	0	0	0	0	0	0	0	1	0	0	0	0	0	1	0	0	0	0	0	0	0	0	0	0	1	0	0	0	1	0	0	0	0	0	0	0	0	0	0	0	0	0	0	0	0	0	0	0	0	0	0	0	0	0	0	0	0	0	0	0	0	0	0	0	1	0	0	0	0	0	0	0	0	0	0	0	0	0	0	0	0	0	0	0	0	0	0	0	0	0	0	0	0	0	0	0	1	0	0	0	0	0	0	0	0	0	0	1	0	0	0	0	0	0	0	0	0	0	0	0	0	0	0	0	0	0	0	0	0	0	0	0	0	0	0	0	0	0	0	0	0	0	0	0	0	0	0	0	0	0	0	0	0	1	0	0	0	0	0	0	0	0	0	0	0	0	0	0	0	0	0	0	0	0	0	0	0	0	0	0	0	0	0	0	0	0	0	0	0	0	0	0	0	0	0	0	0	0	0	0	0	0	0	0	0	0	0	0	0	0	0	0	0	0	0	0	0	0	0	0	0	0	0	0	0	0	0	0	0	0	0	0	0	0	0	0	0	0	0	0	0	0	0	0	0	0	0	0	0	0	0	0	0	0	0	0	0	0	0	0	0	0	0	0	0	0	0	0	0	0	0	0	0	0	0	0	0	0	0	0	0	0	0	0	0	0	0	1	0	0	0	0	0	0	0	1	0	1	0	0	1	1	0	0	0	0	0	0	0	0	0	0	0	0	0	0	0	1	0	0	0	0	0	0	0	0	0	0	0	0	0	0	0	0	0	1	0	0	0	0	0	0	0	0	1	0	0	0	0	0	0	0	0	0	0	0	0	0	0	0	0	1	0	0	0	0	0	0	0	0	0	0	0	0	0	0	0	0	0	0	0	0	0	0	0	0	0	0	0	0	0	0	0	0	0	0	0	0	1	0	0	0	0	0	0	0	0	0	0	0	0	0	0	0	0	0	0	0	0	0	0	0	0	0	0	0	0	0	0	0	0	0	0	0	0	0	0	0	0	0	0	0	0	0	0	0	0	1	0	0	0	0	0	0	0	0	0	0	0	0	0	0	0	0	0	0	0	0	0	0	0	0	0	0	0	0	0	0	0	0	0	0	0	0	0	0	0	0	0	0	0	0	0	0	0	0	0	0	0	0	0	0	1	0	0	0	0	0	0	0	0	0	0	0	0	0	0	0	0	0	0	1	0	0	0	0	0	0	0	0	0	0	0	0	0	0	0	0	0	0	0	0	0	0	0	0	0	0	0	0	0	0	0	0	0	0	0	0	0	0	0	0	0	0	0	0	0	0	0	0	0	0	0	0	0	0	0	0	0	0	0	0	0	0	0	1	0	0	0	0	0	0	0	0	0	0	0	0	0	0	0	0	0	0	0	0	0	0	0	0	0	0	0	0	0	0	0	0	0	0	0	0	0	0	0	0	0	0	0	0	0	0	0	0	0	0	0	0	0	0	0	0	0	0	0	0	0	0	0	0	0	0	0	0	0	0	0	0	0	0	0	0	0	0	0	0	0	0	0	0	0	0	0	0	0	0	0	0	0	0	0	0	0	0	0	0	0	0	0	0	0	0	0	0	0	0	0	0	0	0	0	0	0	0	0	0	0	0	0	0	0	0	0	0	0	0	0	0	0	0	0	0	0	0	0	0	0	0	0	0	0	0	0	0	0	0	0	0	0	0	0	0	0	0	0	0	0	0	0	0	0	0	0	0	1	0	0	0	0	1	0	0	0	0	0	0	0	0	0	0	0	0	0	0	0	1	0	0	0	0	0	0	0	0	0	0	0	1	0	0	0	0	0	1	1	0	0	0	0	0	0	0	0	1	0	0	0	0	0	0	0	0	0	0	0	0	0	0	0	0	0	0	0	0	0	0	0	0	0	0	0	0	0	0	0	0	0	0	0	0	0	0	0	1	0	0	0	0	0	0	0	0	0	0	0	0	0	0	0	0	0	0	0	0	0	0	0	0	0	0	0	0	0	1	0	0	0	0	0	0	0	0	0	0	0	0	0	1	0	0	0	0	0	0	0	0	0	0	0	0	0	0	0	0	1	1	0	0	0	0	0	1	0	0	0	0	0	0	0	0	1	0	1	1	0	0	0	1	0	0	0	0	0	0	0	0	0	0	0	0	0	0	0	0	0	0	0	0	0	0	0	0	0	0	0	0	0	0	0	0	0	0	0	0	0	0	0	0	0	0	0	0	0	0	0	0	0	0	0	0	0	0	0	0	0	0	0	0	0	0	0	1	1	1	0	0	0	0	0	0	0	0	0	0	0	0	0	0	0	0	0	0	0	0	0	0	1	0	0	0	0	0	0	0	0	0	0	0	0	0	0	0	0	0	0	0	0	0	0	0	0	0	0	0	0	0	0	0	0	0	0	0	1	0	0	0	0	0	0	0	0	0	0	0	0	1	0	0	0	0	0	0	0	0	0	0	0	0	0	0	0	0	0	0	0	1	0	0	0	0	0	0	0	0	0	0	1	0	0	1	1	0	0	0	0	0	0	0	0	0	0	0	0	0	0	0	0	0	0	0	0	0	0	0	0	0	0	0	0	0	0	0	0	0	0	0	0	0	0	0	0	0	0	0	0	0	0	0	0	0	0	0	0	0	0	0	0	0	0	0	0	0	0	0	0	0	0	1	0	0	0	0	0	0	0	0	0	0	0	0	0	0	0	0	0	0	0	0	0	0	0	0	0	0	0	0	0	0	0	0	0	0	0	0	0	0	0	0	0	0	0	0	0	0	0	0	0	0	0	0	0	0	0	0	0	0	0	0	0	0	0	0	0	0	0	0	0	0	0	1	0	0	0	0	0	0	0	0	0	0	0	0	0	0	0	0	0	0	0	0	0	0	0	0	0	0	0	0	0	0	0	0	0	0	0	0	0	0	0	0	0	0	0	0	0	0	0	0	0	0	0	0	0	0	0	0	0	0	0	0	0	0	0	0	1	0	0	0	0	0	0	0	0	0	0	1	0	0	0	0	0	0	0	0	0	0	0	0	0	0	0	0	0	0	0	0	0	0	0	0	0	0	0	0	0	0	0	0	0	0	0	0	0	0	0	0	0	0	0	0	0	0	0	0	0	0	0	0	0	0	0	0	0	0	0	0	0	0	0	0	0	0	0	0	0	0	0	0	0	0	0	0	0	0	0	0	0	0	0	0	0	0	0	1	0	0	0	0	0	0	0	0	0	0	0	0	0	0	0	0	0	0	0	0	0	0	0	0	0	0	0	0	0	0	0	0	0	0	0	0	0	0	0	0	0	0	0	0	0	0	0	0	0	0	0	0	0	0	0	0	0	0	0	0	0	0	0	0	0	0	0	0	0	0	0	0	0	0	0	0	0	0	0	0	0	0	0	0	0	0	0	0	0	0	0	0	0	0	0	0	0	0	0	0	0	0	0	0	0	0	0	0	0	0	0	0	0	0	0	0	0	0	0	0	0	0	0	0	0	0	0	0	0	0	0	0	0	0	0	0	0	0	0	0	0	0	0	0	0	0	0	0	0	0	0	0	0	0	0	0	0	0	0	0	0	0	0	0	0	0	0	0	0	0	0	0	0	0	0	0	0	0	0	0	0	0	0	0	0	0	0	0	0	0	0	0	0	0	0	0	0	0	0	0	0	0	0	0	0	0	0	0	0	0	0	0	0	0	0	0	0	0	0	0	0	0	0	0	0	0	0	0	0	0	0	0	0	0	0	0	0	0	0	0	0	0	0	0	0	0	0	0	0	0	0	0	0	0	0	0	0	0	0	0	0	0	0	0	0	0	0	0	0	0	1	0	0	0	0	0	0	0	0	0	0	0	0	0	0	0	0	0	0	0	0	0	0	0	0	0	1	0	0	0	0	0	0	0	0	0	0	0	0	0	0	0	0	0	0	0	0	0	0	0	0	0	0	0	0	0	0	0	0	0	0	0	0	0	0	0	0	0	0	0	0	0	0	0	0	0	0	0	0	0	0	0	0	0	0	0	0	0	0	0	0	0	0	0	0	0	0	0	0	0	0	0	0	0	0	0	0	0	0	0	0	0	0	0	0	0	0	0	0	0	0	0	0	1	0	0	0	0	0	0	0	0	0	0	0	0	0	1	0	0	0	0	0	0	0	0	0	0	0	0	0	0	0	0	0	0	0	0	0	0	0	0	0	0	0	0	0	0	0	0	0	0	1	0	0	0	0	0	0	0	0	0	0	0	0	0	0	0	0	0	0	0	0	0	0	0	0	0	0	0	0	0	0	0	0	0	0	0	0	0	0	0	0	0	0	0	0	0	0	0	0	0	0	0	0	0	0	0	0	0	0	0	0	0	0	0	0	0	0	0	0	0	0	0	0	0	0	0	0	0	0	0	0	0	0	0	0	0	0	0	0	0	0	0	0	0	0	0	0	0	0	0	0	0	0	0	0	0	0	0	0	0	0	0	0	0	0	0	0	0	0	0	0	0	0	0	0	0	0	0	0	0	0	0	0	0	0	0	0	0	0	0	0	0	0	0	0	0	1	0	0	0	0	0	0	0	0	0	0	0	0	0	0	0	0	0	0	0	0	0	0	0	0	0	0	0	0	0	0	0	0	0	0	0	0	0	0	0	0	0	0	0	0	0	0	0	0	0	0	0	0	0	0	0	0	0	0	0	0	0	0	0	0	0	0	0	0	0	0	0	0	0	0	0	0	0	0	0	0	0	0	0	0	0	0	0	0	0	0	0	0	0	0	0	0	0	0	0	0	0	0	0	0	0	0	0	0	0	0	0	0	0	0	0	0	0	0	0	0	0	0	0	0	0	0	0	0	0	0	0	0	0	0	0	0	0	0	1	0	0	0	0	0	0	0	0	0	0	0	0	0	0	0	0	0	0	0	0	0	0	0	0	0	0	0	0	0	0	0	0	0	0	0	0	0	0	0	0	0	0	0	0	0	0	0	0	0	0	0	0	0	0	0	0	0	0	0	0	0	0	0	0	0	0	0	0	0	0	0	0	0	0	0	0	0	0	0	0	0	0	0	0	0	0	0	0	0	0	0	0	0	0	0	0	0	0	0	0	0	0	0	0	0	0	0	0	0	0	0	0	0	0	0	0	0	0	0	0	0	0	0	0	0	0	0	0	0	0	0	0	0	0	0	0	0	0	0	0	0	0	0	0	0	0	0	0	0	0	0	0	0	0	0	0	0	0	0	0	0	0	0	0	0	0	0	0	0	0	0	0	0	0	0	0	0	0	0	0	0	0	0	0	1	0	0	0	0	0	1	0	0	0	0	0	0	0	0	0	0	0	0	0	0	0	0	0	0	0	0	0	0	0	0	0	0	0	0	0	0	0	0	0	0	0	0	0	0	0	0	0	0	0	0	0	0	0	0	0	0	0	0	0	0	0	0	0	0	0	0	0	0	0	0	0	0	0	0	0	0	0	0	0	0	0	0	0	0	0	0	0	0	0	0	0	0	0	0	0	0	0	0	0	0	0	0	0	0	0	0	0	0	0	1	0	0	0	0	0	0	0	0	0	0	0	0	0	0	0	0	0	0	0	0	0	0	0	0	0	0	0	0	0	0	0	0	0	0	0	0	0	0	0	0	0	0	0	0	0	0	0	0	0	0	0	0	0	0	0	0	0	0	0	0	0	0	0	0	0	0	0	0	0	0	0	0	0	0	0	0	0	0	0	0	0	0	0	0	0	0	0	0	0	0	0	0	0	0	0	0	0	0	0	0	0	0	0	0	0	0	0	0	0	0	0	0	0	0	0	0	0	0	0	0	0	0	0	0	0	0	0	0	0	0	0	0	0	0	0	0	0	0	0	0	0	0	0	0	0	0	0	0	0	0	0	0	0	0	0	0	0	0	0	0	0	0	0	0	0	0	0	0	0	0	0	0	0	0	0	0	0	0	0	0	0	0	0	0	0	0	0	0	0	0	0	0	0	0	0	0	0	0	0	0	0	0	0	0	0	0	0	0	0	0	0	0	0	0	0	0	0	0	0	0	0	0	0	0	0	0	0	0	0	0	0	0	0	0	0	0	0	0	0	0	0	0	0	0	0	0	0	0	0	0	0	0	0	0	0	0	0	0	0	0	0	0	0	0	0	0	0	0	0	1	0	0	0	0	0	0	0	0	0	0	0	0	0	0	0	0	0	0	0	0	0	0	0	0	0	0	0	0	0	0	0	0	0	0	0	0	0	0	0	0	0	0	0	0	0	0	0	0	0	0	0	0	0	0	0	0	0	0	0	0	0	0	0	0	0	0	0	0	0	0	0	0	0	0	0	0	0	0	0	0	0	0	0	0	0	0	0	0	0	0	0	0	0	0	1	0	0	0	0	0	0	0	0	0	0	0	0	0	0	0	0	0	0	0	0	0	0	0	1	0	0	0	0	0	0	0	0	0	0	0	0	0	0	0	0	0	0	0	0	0	0	0	0	0	0	0	0	0	0	0	0	0	0	0	0	0	0	0	0	0	0	0	0	0	0	0	0	0	0	0	0	0	0	0	0	1	0	0	0	0	0	0	0	0	0	0	0	0	0	0	0	0	0	0	0	0	0	0	0	0	0	0	0	0	0	0	0	1	0	0	0	0	0	0	0	0	0	0	0	0	0	0	0	0	0	0	0	0	0	0	0	0	0	0	0	0	0	0	0	0	0	0	0	0	0	0	0	0	0	0	0	0	0	0	0	0	0	0	0	0	0	0	0	0	0	0	0	0	0	0	0	0	0	0	0	0	0	0	0	0	0	0	0	0	0	0	0	0	0	0	0	0	0	0	0	0	0	0	0	0	0	0	0	0	0	0	0	0	0	0	0	0	1	0	0	0	1	0	0	0	0	1	0	0	0	0	0	0	0	0	0	0	0	0	0	0	0	0	0	0	0	0	0	0	0	0	0	0	0	0	0	0	0	0	0	0	0	0	0	0	0	0	0	0	0	0	0	0	0	0	0	0	0	0	0	0	0	0	0	0	0	0	0	0	0	0	0	0	0	0	0	0	0	0	0	0	0	0	0	0	0	0	0	0	0	0	0	0	0	0	0	0	0	0	0	0	0	0	0	0	0	0	0	0	0	0	0	0	1	0	0	0	0	0	0	0	0	0	0	0	0	0	0	0	0	0	0	0	0	0	0	1	0	0	0	0	0	0	0	0	0	0	0	0	0	0	0	0	0	0	0	0	0	0	0	0	0	0	0	0	0	0	0	0	0	0	0	0	0	0	0	0	0	0	0	0	0	0	0	0	0	0	0	0	0	0	0	0	0	0	0	0	0	0	0	0	0	0	0	0	0	0	0	0	0	0	0	0	0	0	0	0	0	0	0	0	0	0	0	0	0	0	0	0	0	0	0	0	0	0	0	0	0	0	0	0	0	0	0	0	0	0	0	0	0	0	0	0	0	0	0	0	0	0	0	0	0	0	0	0	0	0	0	0	0	0	0	0	0	0	0	0	0	0	0	0	0	0	0	0	0	0	0	0	0	0	0	0	0	0	0	0	0	0	0	0	0	0	0	0	0	0	0	0	0	0	0	0	0	0	0	0	0	0	0	0	0	0	0	0	0	0	0	0	0	0	0	0	0	0	0	0	0	0	0	0	0	0	0	0	0	0	0	0	0	0	0	0	0	0	0	0	0	0	0	0	0	0	0	0	0	0	0	0	0	0	0	0	0	0	0	0	0	0	0	0	0	0	0	0	0	0	0	0	0	0	0	0	0	0	0	0	0	0	0	0	0	0	0	0	0	0	0	0	0	0	0	0	0	0	0	0	0	0	0	0	0	0	0	0	0	0	0	0	0	0	0	0	0	0	0	0	0	0	0	0	0	0	0	0	0	0	0	0	0	0	0	0	0	0	0	0	0	0	0	0	0	0	0	0	0	0	0	0	0	0	0	0	0	0	0	0	0	0	0	0	0	0	0	0	0	0	0	0	0	0	0	0	0	0	0	0	0	0	0	0	0	0	0	0	0	0	0	0	0	0	0	0	0	0	0	0	0	0	0	0	0	0	0	0	0	0	0	0	0	0	0	0	0	0	0	0	0	0	0	0	0	0	0	0	0	0	0	1	0	0	0	0	0	1	0	0	0	0	0	0	0	0	0	0	0	0	0	0	0	0	0	0	0	0	0	0	0	1	0	0	0	1	0	0	0	0	0	0	0	0	1	0	0	0	0	0	0	0	0	0	0	0	0	0	0	0	0	0	0	0	0	0	0	0	0	0	0	0	0	0	0	0	0	0	0	0	0	0	0	0	0	0	0	0	0	0	0	0	0	0	0	0	0	0	0	0	0	0	0	0	0	0	0	0	0	0	0	0	0	0	0	0	0	0	0	0	0	0	0	0	0	0	0	0	0	0	0	0	0	0	0	0	0	0	0	0	0	0	0	0	0	0	0	0	0	0	0	0	0	0	0	0	0	0	0	0	0	0	0	0	0	0	0	0	0	0	0	0	0	0	0	0	0	0	0	0	0	0	0	0	0	0	0	0	0	0	0	0	0	0	0	0	0	0	0	0	0	0	0	0	0	0	0	0	0	0	0	0	0	0	0	0	0	0	0	0	0	0	0	0	0	0	0	0	0	0	0	0	0	0	0	0	0	0	0	0	0	0	0	0	0	0	0	0	0	0	0	0	0	0	0	0	0	0	0	0	0	0	0	0	0	0	0	0	0	0	0	0	0	0	0	0	0	0	0	0	0	0	0	0	0	0	0	0	0	0	0	0	0	0	0	0	0	0	0	0	0	0	0	0	0	0	0	0	0	0	0	0	0	0	0	0	0	0	0	0	0	0	0	0	0	0	0	0	0	0	0	0	0	0	0	0	0	0	0	0	0	0	0	0	0	0	0	0	0	0	0	0	0	0	0	0	0	0	0	0	0	0	0	1	0	0	0	0	0	0	0	0	0	0	0	0	0	0	0	0	0	0	0	0	0	0	0	0	0	0	0	0	0	0	0	0	0	0	0	0	0	0	0	0	0	0	0	0	0	0	0	0	0	0	0	0	0	0	0	0	0	0	0	0	0	0	0	0	0	0	0	0	0	0	0	0	0	0	0	0	0	0	0	0	0	0	0	0	0	0	0	0	0	0	0	0	0	0	0	0	0	0	0	0	0	0	0	0	0	0	0	0	1	0	0	0	0	0	0	0	1	0	0	0	0	0	0	0	0	0	0	0	0	0	0	0	0	0	0	0	0	0	0	0	0	0	0	0	0	0	0	0	0	0	0	0	0	0	0	0	0	0	0	0	0	0	0	0	0	0	0	0	0	0	0	0	0	0	0	0	0	0	0	0	0	0	0	0	0	0	0	0	0	0	0	0	0	0	0	0	0	0	0	1	0	0	0	0	0	0	0	0	0	0	0	0	0	0	0	0	0	0	0	0	0	0	0	0	0	0	0	0	1	0	0	0	0	0	0	0	0	0	0	0	0	0	0	0	0	0	0	0	0	0	0	0	0	0	0	0	0	0	0	0	0	0	0	0	0	0	0	0	0	0	0	0	0	0	0	0	0	0	0	0	0	0	0	0	0	0	0	0	0	0	0	0	0	0	0	0	0	0	0	0	0	0	0	0	0	0	0	0	0	0	0	0	0	0	0	0	0	0	0	0	0	0	0	0	0	0	0	0	0	0	0	0	0	0	0	0	0	0	0	0	0	0	0	0	0	0	0	0	0	0	0	0	0	0	0	0	0	0	0	0	0	0	0	0	0	0	0	0	0	0	0	0	0	0	0	0	0	0	0	0	0	0	0	0	0	0	0	0	0	0	0	0	0	0	0	0	0	0	0	0	0	0	0	0	0	0	0	0	0	0	0	0	0	0	0	0	0	0	0	0	0	0	0	0	0	0	0	0	0	0	0	0	0	0	0	0	0	0	0	0	0	0	0	0	0	0	0	0	0	0	0	0	0	0	0	0	0	0	0	0	0	0	0	0	0	0	0	0	0	0	0	0	0	0	0	0	0	0	0	0	0	0	0	0	0	0	0	0	0	0	0	0	0	0	0	0	0	0	0	0	0	0	0	0	0	0	0	0	0	0	0	0	0	0	0	0	0	0	0	0	0	0	0	0	0	0	0	0	0	0	0	0	0	0	0	0	0	0	0	0	0	0	0	0	0	0	0	0	0	0	0	0	0	0	0	0	0	0	0	0	0	0	0	0	0	0	0	0	0	0	0	0	0	0	0	0	0	0	0	0	0	0	0	0	0	0	0	0	0	0	0	0	0	0	0	0	0	0	0	0	0	0	0	0	0	0	0	0	0	0	0	0	0	0	0	0	0	0	0	0	0	0	0	0	0	0	0	0	0	0	0	0	0	0	0	0	0	0	0	0	0	0	0	0	0	0	0	0	0	0	0	0	0	0	0	0	0	0	0	0	0	0	0	0	0	0	0	0	0	0	0	0	0	0	0	0	0	0	0	0	0	0	0	0	0	0	0	0	0	0	0	0	0	0	0	0	0	0	0	0	0	0	0	0	0	0	0	0	0	0	0	0	0	0	0	0	0	0	0	0	0	0	0	0	0	0	0	0	0	0	0	0	0	0	0	0	0	0	0	0	1	0	0	0	0	0	0	0	0	0	0	0	0	0	0	0	0	0	0	0	0	0	0	0	0	0	0	0	0	0	0	0	0	0	0	1	0	0	0	0	0	0	0	0	0	0	0	0	0	0	0	0	0	0	0	0	0	0	0	0	0	0	0	0	0	0	0	0	0	0	0	0	0	0	0	0	0	0	0	0	0	0	0	0	0	0	0	0	0	0	0	0	0	0	0	0	0	0	0	0	0	0	0	0	0	0	0	0	0	0	0	0	0	0	0	0	0	0	0	0	0	0	0	0	0	0	0	0	0	0	0	0	0	0	0	0	0	0	0	0	0	0	0	0	0	0	0	0	0	0	0	0	0	0	0	0	0	0	0	0	0	0	0	0	0	0	0	0	0	0	0	0	0	0	0	0	0	0	0	0	0	0	0	0	0	0	0	0	0	0	0	0	0	0	0	0	0	0	0	0	0	0	0	0	0	0	0	0	0	0	0	0	0	0	0	0	0	0	0	0	0	0	0	0	0	0	0	0	1	0	0	0	0	0	0	0	0	0	0	0	0	0	0	0	0	0	0	0	0	0	0	0	0	0	1	0	0	0	0	0	0	0	0	0	0	0	0	0	0	0	0	0	0	0	0	0	0	0	0	0	0	0	0	0	0	0	0	0	0	0	0	0	0	0	0	0	0	0	0	0	0	0	0	0	0	0	0	0	0	0	0	0	0	0	0	0	0	0	0	0	0	0	0	0	0	0	0	0	0	0	0	0	0	0	0	0	0	0	0	0	0	0	0	0	0	0	0	0	0	0	0	0	0	0	0	0	0	0	0	0	0	0	0	0	0	0	0	0	0	0	0	0	0	0	0	0	0	0	0	0	0	0	0	0	0	0	0	0	0	0	0	0	0	0	0	0	0	0	0	0	0	0	0	0	0	0	0	0	0	0	0	0	0	0	0	0	0	0	0	0	0	0	0	0	0	0	0	0	0	0	0	0	0	0	0	0	0	0	0	0	0	0	0	0	0	0	0	0	0	0	0	0	0	0	0	0	0	0	0	0	0	0	0	0	0	0	0	0	0	0	0	0	0	0	0	0	0	0	0	0	0	0	0	0	0	0	0	0	0	0	0	0	0	0	0	0	0	0	0	0	0	0	0	0	0	0	0	0	0	0	0	0	0	0	0	0	0	0	0	0	0	0	0	0	0	0	0	0	0	0	0	0	0	0	0	0	0	0	0	0	0	0	0	0	0	0	0	0	0	0	0	0	0	0	0	0	0	0	0	0	0	0	0	0	0	0	0	0	0	0	0	0	0	0	0	0	0	0	0	0	0	0	0	0	0	0	0	0	0	0	0	0	0	0	0	0	0	0	0	0	0	0	0	0	0	0	0	0	0	0	0	0	0	0	0	0	0	0	0	0	0	0	0	0	0	0	0	0	0	0	0	0	0	0	0	0	0	0	0	0	0	0	0	0	0	0	0	0	0	0	0	0	0	0	0	0	0	0	0	0	0	0	0	0	0	0	0	0	1	0	0	0	0	0	0	0	0	1	0	0	0	0	0	0	0	0	0	0	0	0	0	0	0	0	0	0	0	0	0	0	0	0	0	0	0	0	0	0	0	0	0	0	0	0	0	0	0	0	0	0	0	0	0	0	0	0	0	0	0	0	0	0	0	0	0	0	0	0	0	0	0	0	0	0	0	0	0	0	0	0	0	0	0	0	0	0	0	0	0	0	0	0	0	0	0	0	0	0	0	0	0	0	0	0	0	0	0	0	0	0	0	0	0	0	0	0	0	0	0	0	0	0	0	0	0	0	0	0	0	0	0	0	0	0	0	0	0	0	0	0	0	0	0	0	0	0	0	0	0	0	0	0	0	0	0	0	0	0	0	0	0	0	0	0	0	0	0	0	0	0	0	0	0	0	0	0	0	0	0	0	0	0	0	0	0	0	0	0	0	0	0	0	0	0	0	0	0	0	0	0	0	0	0	0	0	0	0	0	0	0	0	0	0	0	0	0	0	0	0	0	0	0	0	0	0	0	0	0	1	0	0	0	0	0	0	1	0	0	0	0	0	0	0	0	0	0	0	0	0	0	0	1	0	0	0	0	0	0	1	0	0	0	0	0	0	0	0	0	0	0	0	0	1	0	0	0	1	1	0	0	0	0	0	0	0	0	0	0	0	0	0	0	0	0	0	0	0	0	0	0	0	0	0	0	0	0	0	0	0	0	0	0	0	0	0	0	0	0	0	0	0	0	0	0	0	0	0	0	0	0	0	0	0	0	0	0	0	0	0	0	0	1	0	0	0	0	0	0	0	0	0	0	0	0	0	0	0	0	0	1	0	0	0	0	0	0	0	0	0	0	0	1	0	0	0	0	0	0	0	0	0	0	0	0	0	0	0	0	0	0	0	0	0	0	0	0	0	0	0	0	0	0	0	0	0	0	0	0	0	0	0	0	0	0	0	0	0	0	0	0	0	0	0	0	0	0	0	1	1	0	0	0	0	0	0	0	0	0	0	0	0	1	0	0	1	1	0	0	0	0	0	0	1	0	0	0	0	0	0	0	0	1	0	0	0	0	0	0	0	0	0	0	0	0	0	0	0	1	0	0	1	0	0	0	0	0	0	0	0	0	0	0	0	0	0	0	0	0	0	0	0	0	0	0	0	0	0	0	0	0	0	0	0	0	0	0	0	0	0	0	0	0	0	0	0	0	0	0	0	0	0	0	0	0	0	0	0	0	0	0	0	0	0	0	0	0	0	0	0	0	0	0	0	0	0	0	0	0	0	1	0	1	1	0	0	0	0	0	0	0	0	0	0	0	0	0	0	0	1	0	0	0	0	0	0	0	0	0	0	0	0	1	0	0	0	0	0	0	0	0	0	0	0	0	0	0	0	0	0	0	0	0	0	0	0	0	0	0	0	0	0	0	0	0	0	0	0	0	0	0	0	0	0	0	0	0	0	0	0	0	0	0	0	0	0	0	0	0	0	0	0	0	0	0	0	0	0	0	0	0	0	0	0	0	0	0	0	0	0	0	0	0	0	0	1	0	0	0	0	0	0	1	0	0	0	0	0	0	0	0	0	0	0	0	0	0	0	0	0	0	0	0	1	0	0	0	0	0	0	0	0	0	0	0	0	0	0	0	0	0	0	0	0	0	0	0	0	0	0	0	0	0	0	0	0	0	0	0	0	0	0	0	0	0	0	0	0	0	0	0	0	0	0	0	0	0	0	0	0	0	0	1	0	0	0	0	0	0	0	0	0	0	0	0	1	0	0	0	0	0	0	0	0	0	0	1	0	0	0	0	0	0	0	0	0	0	0	0	0	0	0	0	1	0	0	0	0	0	0	0	0	0	0	0	0	0	0	0	0	0	0	0	1	0	0	0	0	0	0	0	0	0	0	0	0	0	0	0	0	0	0	0	0	0	0	0	0	0	0	0	0	0	0	0	0	0	0	0	0	0	0	0	0	0	0	0	0	0	0	0	0	0	0	0	0	0	0	0	0	0	0	0	0	0	1	0	0	0	0	0	0	0	0	0	0	0	0	1	0	0	0	1	0	0	0	0	0	0	0	0	0	0	0	0	0	0	0	0	0	0	0	0	0	0	0	0	0	0	0	0	0	0	0	0	0	0	0	0	0	0	0	0	0	0	0	0	0	0	0	0	0	0	0	0	0	0	0	0	0	0	0	0	0	0	0	0	0	0	0	0	0	0	0	0	0	0	0	0	0	0	0	0	0	0	0	0	0	0	0	0	0	1	0	0	0	0	0	1	0	0	0	0	0	0	0	0	0	0	0	0	0	0	0	0	0	0	0	0	0	0	0	0	0	0	1	0	0	0	0	0	0	0	0	0	0	0	0	0	0	0	0	0	0	0	0	1	0	0	0	0	0	0	1	0	0	0	0	0	1	0	0	0	0	0	0	0	0	0	0	0	0	0	0	0	0	0	0	0	0	0	0	0	0	0	0	0	0	0	0	0	0	0	0	0	0	0	0	0	0	0	0	1	0	0	0	0	0	0	0	0	0	1	0	0	1	0	0	1	0	0	0	0	0	0	0	0	0	1	0	0	0	0	0	0	0	0	0	0	0	0	0	0	0	0	0	0	0	1	0	0	0	0	0	0	0	0	1	0	0	1	0	0	0	0	0	0	0	0	0	0	0	0	0	0	0	0	0	0	0	0	0	1	0	0	0	0	0	0	0	0	0	0	0	0	0	0	0	0	0	0	0	0	0	0	0	0	0	0	0	0	0	0	0	0	0	0	0	0	0	0	0	0	0	0	0	0	0	0	0	0	0	0	0	0	0	0	0	0	0	0	0	1	0	0	0	0	1	0	0	0	0	0	0	0	0	0	0	1	0	0	0	0	0	0	0	0	0	0	0	0	0	0	0	0	0	0	0	0	0	0	0	0	0	0	0	0	0	0	0	0	0	0	0	0	0	0	0	0	0	0	0	0	0	0	0	0	0	0	0	0	0	0	0	0	0	0	0	0	0	0	0	0	0	0	0	0	0	0	0	1	1	0	0	0	0	0	0	1	0	0	0	0	0	0	0	0	0	0	0	0	0	0	0	0	0	0	0	0	0	0	1	0	0	0	0	0	0	0	0	0	0	0	0	0	0	0	0	0	0	0	1	0	0	0	0	0	0	0	0	0	0	0	0	0	0	0	0	0	0	0	0	0	0	0	0	0	0	0	0	0	0	0	0	0	0	1	0	0	0	0	0	0	0	0	0	0	0	0	0	0	0	0	0	0	0	0	0	0	0	0	0	0	0	0	0	0	0	0	0	0	0	0	0	0	0	0	0	0	0	0	0	0	0	0	0	0	0	0	0	0	0	0	0	0	0	0	0	0	0	0	0	0	0	0	0	0	0	0	0	0	0	0	0	0	0	0	0	0	0	0	0	0	0	0	0	0	0	0	0	0	0	0	0	0	0	0	0	0	0	0	0	0	1	0	0	0	0	0	0	1	0	0	0	0	1	0	0	0	0	0	0	0	0	1	0	0	0	0	0	0	0	0	0	0	0	0	0	0	0	0	0	0	0	0	0	0	0	0	0	0	1	0	1	1	0	1	0	0	0	0	0	0	1	1	0	1	0	0	0	0	0	0	0	0	0	0	0	0	0	0	0	0	0	0	0	0	0	0	0	0	0	0	0	0	0	0	0	0	0	0	0	0	0	0	0	0	0	0	0	0	0	0	0	0	0	0	0	0	0	0	0	0	0	0	0	0	0	0	0	0	1	0	0	0	0	1	0	0	1	0	0	0	0	0	0	0	0	0	0	0	0	0	0	0	0	0	0	0	0	0	0	0	0	0	0	0	0	0	0	0	0	0	0	0	0	0	0	0	0	0	0	0	1	0	0	0	0	0	0	0	0	0	0	0	0	0	0	0	0	0	0	0	0	0	0	1	0	0	0	0	0	0	0	0	0	0	0	0	0	0	0	0	0	0	1	0	0	0	0	0	0	0	0	0	0	0	0	0	0	0	0	0	0	0	0	0	0	0	0	0	0	0	0	0	0	0	0	0	0	0	0	0	0	0	0	0	0	0	0	0	0	0	0	0	0	0	0	0	0	0	0	0	0	0	0	0	0	0	0	0	0	0	0	0	0	0	0	0	0	0	0	0	0	0	0	0	0	0	0	0	0	0	0	0	0	0	0	0	0	0	0	0	1	0	0	0	0	0	0	0	0	0	0	0	0	0	0	0	0	0	0	1	0	0	0	0	0	0	0	0	0	0	0	0	0	0	1	0	0	0	0	0	0	0	0	0	0	0	1	1	0	0	0	0	0	0	0	0	0	0	0	0	0	0	0	0	0	0	0	0	0	0	0	0	0	0	0	0	0	0	0	0	0	0	0	0	0	0	0	0	0	0	0	0	0	0	0	0	0	0	0	0	0	0	0	0	0	0	0	0	0	0	0	0	0	0	0	0	0	0	0	0	0	0	0	0	0	0	0	0	0	0	0	0	0	0	0	0	0	0	0	0	0	0	0	0	0	0	0	0	0	1	0	0	0	0	0	0	0	0	0	0	0	0	0	0	0	0	0	0	0	0	0	0	0	0	0	0	0	0	0	0	0	0	0	0	0	0	1	0	0	0	0	0	0	1	0	0	0	0	0	0	0	0	0	0	0	0	0	1	1	0	0	0	0	0	0	0	0	0	0	1	0	1	0	0	0	0	0	0	0	0	0	0	0	0	0	0	0	0	0	0	0	0	0	0	0	0	0	0	0	0	0	0	0	0	0	0	0	0	0	0	0	0	0	0	0	0	1	0	0	0	0	0	0	0	0	1	0	0	0	0	0	0	0	0	0	0	0	0	0	1	0	0	0	0	0	0	0	0	0	0	0	0	1	1	1	0	0	0	0	0	0	0	0	0	0	0	0	0	0	0	0	0	0	0	0	0	0	0	0	0	0	0	0	0	0	0	0	0	0	0	0	1	0	0	0	0	0	0	0	0	0	0	0	0	0	0	0	0	0	0	0	0	0	0	0	0	0	0	0	0	0	0	0	0	0	0	0	1	0	0	0	0	0	0	0	0	0	0	0	0	0	0	1	0	0	0	0	0	0	0	0	0	0	0	0	0	0	0	0	0	0	0	0	0	0	0	0	0	0	0	0	0	0	0	0	0	0	0	0	0	0	0	0	0	0	0	0	0	0	0	1	0	0	0	0	0	0	0	0	0	0	0	0	0	0	0	0	0	0	0	0	0	0	0	0	0	0	0	0	0	0	0	0	0	0	0	0	0	0	0	0	0	1	0	1	0	0	0	0	0	0	1	0	0	0	0	0	0	0	0	0	0	0	0	0	0	0	0	0	0	0	0	1	0	0	0	0	0	0	0	0	0	0	0	0	0	0	0	0	0	0	0	0	0	0	0	0	0	0	0	1	0	1	0	0	0	0	0	0	0	0	0	0	0	0	0	0	0	0	0	0	0	0	0	0	0	0	0	0	0	0	0	0	0	0	0	0	0	0	0	0	0	0	0	0	0	0	0	0	0	0	0	1	0	0	0	1	0	0	0	0	0	0	0	0	0	0	0	0	0	0	0	0	0	0	0	0	0	0	0	0	0	0	0	0	0	0	0	0	0	0	0	0	0	0	0	1	0	0	0	0	0	0	0	0	0	0	0	0	0	0	0	0	0	0	0	0	0	0	0	1	1	0	0	0	0	0	0	0	0	0	0	0	0	0	0	0	0	0	0	0	0	0	0	0	0	0	0	0	0	0	0	0	0	0	0	0	0	0	0	0	0	0	0	0	0	1	0	0	0	0	1	0	0	0	0	0	0	0	0	0	0	0	0	0	0	0	0	0	0	0	0	0	0	0	0	0	0	0	0	0	0	0	0	0	0	0	0	0	0	0	0	0	0	0	0	0	0	0	0	0	0	0	0	0	0	0	1	0	0	0	0	0	0	0	0	0	0	0	0	0	0	0	0	0	1	1	0	0	0	0	0	0	0	0	0	0	0	0	0	0	0	0	1	0	0	0	0	0	0	0	0	0	0	0	0	0	0	0	0	0	0	0	0	0	0	0	0	0	0	0	0	0	0	0	0	0	0	0	0	0	0	0	0	1	0	0	0	0	0	0	0	0	0	0	0	0	0	0	0	0	0	0	0	0	0	0	0	0	1	0	0	0	0	0	0	0	0	0	0	0	0	0	0	1	0	0	0	0	0	0	0	0	0	0	0	0	0	0	0	0	0	0	0	1	0	0	0	1	0	0	0	0	0	0	0	0	0	0	0	0	0	0	0	0	0	0	0	0	0	0	0	0	0	0	0	0	0	0	0	0	0	0	0	0	0	0	0	0	0	0	0	0	1	0	1	0	0	0	0	0	0	0	0	0	1	0	1	0	0	0	0	0	0	0	0	0	0	0	0	0	0	0	0	0	0	0	0	0	0	0	0	0	0	0	0	0	1	0	0	0	0	0	0	0	0	0	0	0	0	1	0	0	0	0	0	0	0	0	0	0	0	0	0	0	0	0	0	0	0	0	0	0	1	0	0	0	0	0	0	0	0	0	0	0	0	0	0	0	1	0	0	0	1	0	0	0	0	0	0	0	0	0	0	0	0	0	0	0	0	0	0	0	1	1	0	0	0	0	0	0	1	0	0	1	0	0	0	0	0	0	0	0	0	1	0	0	0	0	0	1	0	1	0	0	1	0	1	0	1	0	0	0	0	0	0	0	0	0	0	0	0	0	0	0	0	0	0	0	0	0	0	0	0	0	0	0	0	0	0	0	0	0	0	0	0	0	0	0	0	0	0	0	0	0	0	0	0	0	0	0	0	0	0	0	0	0	0	0	0	0	0	0	0	0	0	0	0	0	0	0	0	0	0	0	0	0	0	0	0	0	0	0	0	0	0	0	0	0	0	0	0	0	0	0	0	0	0	0	0	0	0	0	0	0	0	0	0	0	0	0	0	0	0	0	0	0	0	0	0	0	0	0	0	0	0	0	0	0	0	0	0	0	0	0	0	0	0	0	0	0	0	0	0	0	0	0	0	0	0	0	0	0	0	0	0	0	0	0	0	0	0	0	0	0	0	0	0	0	0	0	0	0	0	0	0	0	0	0	0	0	0	0	0	0	0	0	0	0	0	0	0	0	0	0	0	0	0	0	0	0	0	0	0	0	0	0	0	0	0	0	0	0	0	0	0	0	0	0	0	0	0	0	0	0	0	0	0	0	0	0	0	0	0	0	0	0	0	0	0	0	0	0	0	0	0	0	0	0	0	0	0	0	0	0	1	0	0	0	0	0	0	0	0	0	0	0	0	0	0	0	0	0	0	0	0	0	0	0	0	0	0	0	0	0	0	0	0	0	0	0	0	0	0	0	0	0	0	0	0	0	0	0	0	0	0	0	0	0	0	0	0	0	0	0	0	0	0	0	0	0	0	0	0	0	0	0	0	0	0	0	0	0	0	0	0	0	0	0	0	0	0	0	0	1	0	0	0	0	0	1	0	0	1	0	0	0	0	0	0	0	0	0	0	0	0	0	0	0	0	0	0	0	0	0	1	0	0	0	0	0	0	0	0	0	0	0	0	0	0	0	0	0	0	0	0	0	0	0	0	0	1	0	0	0	0	0	0	0	0	0	0	0	0	0	0	0	0	0	0	0	0	0	0	0	0	0	0	0	0	1	0	0	0	0	0	0	0	0	0	0	0	0	0	0	0	0	0	0	0	0	0	0	0	0	0	0	0	0	0	0	0	0	0	0	0	0	0	0	0	0	0	0	0	0	0	0	0	0	0	0	0	1	0	0	0	1	0	0	0	0	1	0	0	0	0	0	0	0	0	0	0	0	0	0	0	0	0	0	0	0	0	0	0	0	0	0	0	0	0	0	0	0	0	0	0	0	0	0	0	0	0	0	1	0	1	0	0	0	0	0	1	0	0	0	0	0	0	0	0	0	0	0	0	0	0	0	0	0	0	0	0	0	0	0	0	0	1	0	0	0	0	0	0	0	1	0	0	0	0	0	0	0	0	0	0	0	0	0	0	0	0	0	0	0	0	1	0	0	0	0	0	0	0	0	0	0	0	0	0	0	0	0	0	0	0	0	0	1	0	0	0	0	0	0	0	0	0	0	0	0	0	0	0	0	0	0	0	0	0	0	0	0	0	0	0	0	0	0	0	0	0	0	0	0	0	0	0	0	0	0	0	0	0	0	0	0	0	0	0	0	0	0	0	0	0	0	0	0	0	0	0	0	0	0	0	0	0	0	0	0	0	0	0	0	0	0	0	0	0	0	0	0	0	0	0	0	0	0	0	0	0	0	0	0	0	0	0	0	0	0	1	0	0	0	0	0	0	0	0	0	0	0	0	0	0	0	0	0	0	0	0	0	0	0	0	0	0	0	0	0	0	0	0	0	0	0	1	0	0	0	0	0	0	0	0	0	0	0	0	0	0	0	0	0	0	0	0	0	0	0	0	0	0	0	0	0	0	0	0	0	0	1	0	0	0	0	0	0	0	0	0	0	0	0	0	0	0	0	0	0	0	1	0	0	1	0	0	0	0	0	0	0	0	0	0	0	0	0	0	0	1	0	0	0	0	0	0	0	0	0	0	0	0	1	0	0	0	0	0	0	0	0	0	0	0	1	0	0	0	0	0	0	0	0	0	1	0	0	1	0	0	0	0	1	0	0	0	0	0	0	0	0	0	0	0	0	0	0	0	0	0	0	0	0	1	0	0	0	0	0	0	0	0	0	0	0	0	0	0	0	0	0	0	0	0	0	0	0	0	0	0	0	0	0	0	0	0	0	0	0	0	0	0	0	0	0	0	0	0	0	0	0	0	0	0	0	0	0	0	0	0	0	0	0	0	0	0	0	0	0	0	0	0	0	0	0	0	0	0	0	0	0	1	0	0	0	0	0	0	0	0	0	0	0	0	0	0	0	0	0	0	0	0	0	0	0	0	0	0	0	0	0	0	0	0	0	0	0	1	0	0	0	0	0	0	0	0	0	0	0	0	1	1	0	0	0	0	0	0	0	0	0	0	0	0	0	0	0	0	0	0	0	0	0	0	0	0	0	0	0	0	0	0	0	0	0	0	0	0	0	0	0	0	0	0	0	0	0	0	0	0	0	0	0	0	0	0	0	0	0	0	0	0	0	0	0	0	0	0	0	0	0	0	0	0	0	0	0	0	0	0	0	0	0	0	0	0	0	1	0	0	1	0	0	0	0	0	0	0	0	0	0	0	0	0	0	0	0	0	0	0	0	0	0	0	0	0	0	0	0	0	0	0	0	0	0	0	0	0	0	0	0	0	0	0	0	0	0	0	0	0	0	0	0	0	0	1	0	0	0	0	0	0	0	0	0	0	0	0	0	0	0	0	0	0	0	0	0	0	0	0	0	0	0	0	0	0	0	0	0	0	0	0	0	0	0	0	0	0	0	0	0	0	0	0	0	0	0	0	0	0	0	0	0	0	1	0	0	0	0	0	0	0	0	0	0	0	0	0	0	0	0	0	0	0	0	0	0	0	0	0	0	0	0	0	0	0	0	0	0	0	0	0	0	0	0	0	0	0	0	0	0	0	0	0	0	0	0	0	0	0	0	0	0	0	0	0	0	0	0	0	0	0	0	0	0	0	0	0	0	1	0	0	0	0	0	0	0	0	0	0	0	0	0	0	0	0	0	0	0	0	0	0	0	0	0	0	0	0	0	0	0	0	0	0	0	0	0	0	0	0	0	0	0	0	0	0	0	1	0	0	0	0	0	0	0	0	0	0	0	0	0	0	0	1	0	1	0	0	0	0	0	0	0	1	0	0	0	0	0	0	0	0	0	0	0	0	0	0	0	0	0	0	0	0	0	0	0	0	0	0	0	0	0	0	0	1	0	0	0	0	0	0	0	0	0	0	0	0	0	0	0	0	0	0	0	0	0	0	0	0	0	0	0	0	0	0	0	0	0	0	0	0	0	0	0	0	0	0	0	0	0	0	0	0	0	0	0	0	0	0	0	0	0	0	0	0	0	0	0	0	0	0	0	0	0	0	0	0	0	0	0	1	0	0	0	0	0	0	0	0	0	0	0	0	0	0	0	0	0	0	0	0	0	0	0	0	0	0	0	0	0	0	0	1	0	0	0	0	0	0	0	0	0	0	0	0	0	0	0	0	0	0	0	1	0	0	0	0	0	0	0	0	0	0	0	0	0	0	0	0	0	0	0	0	0	0	0	0	0	0	0	0	0	1	0	0	0	0	0	0	0	0	0	1	0	0	0	0	0	0	0	0	0	0	0	0	0	0	0	0	0	0	0	0	0	0	0	0	0	0	0	0	0	0	0	0	0	0	0	0	0	0	0	0	0	0	0	0	0	0	0	0	0	0	0	0	0	0	0	0	0	0	0	0	0	0	0	0	0	0	0	0	0	0	0	0	0	0	0	0	0	0	0	0	0	0	0	0	0	0	0	0	0	0	0	0	0	0	0	0	0	0	0	0	0	0	0	0	0	0	0	0	0	0	0	0	0	0	0	0	0	0	0	0	0	0	0	0	0	0	0	0	0	0	0	0	0	0	0	0	0	0	0	1	0	0	0	0	0	0	0	0	0	0	0	0	0	0	0	0	0	0	0	0	0	0	0	0	1	0	0	0	0	0	0	0	0	0	0	0	0	0	0	0	0	0	0	0	0	0	0	0	0	0	0	0	0	0	0	1	0	0	0	0	0	0	0	0	0	0	0	0	0	0	0	0	0	1	0	0	0	0	0	0	0	0	0	0	0	0	0	0	0	0	0	0	0	0	0	0	0	0	0	0	0	0	0	0	0	0	0	0	0	0	0	0	0	0	0	0	0	0	0	0	0	0	0	1	0	0	0	0	0	0	0	0	0	0	0	0	0	0	0	0	0	0	0	0	0	0	0	0	0	0	0	0	0	0	0	0	0	0	0	0	0	0	0	0	0	0	0	0	0	0	0	0	0	0	0	0	0	0	0	0	0	0	0	0	0	0	1	0	0	0	0	0	0	0	0	0	0	0	0	0	1	0	0	1	0	0	0	0	0	0	0	0	0	0	0	0	0	0	0	0	0	0	0	0	0	0	0	0	0	0	0	0	0	0	0	0	0	0	0	0	0	0	0	0	0	0	1	0	0	1	1	0	0	0	0	0	0	0	0	0	0	0	0	0	0	0	0	0	0	0	0	0	0	0	0	0	0	0	0	0	0	0	1	0	0	0	0	0	0	0	0	1	0	0	0	0	0	0	0	0	0	0	0	0	0	0	0	0	0	0	0	0	0	0	0	0	0	0	0	1	0	1	0	0	0	0	0	0	0	0	1	0	0	0	0	0	0	0	0	0	0	0	0	0	0	0	0	0	0	0	0	0	0	0	0	0	0	0	0	0	0	0	0	0	0	0	0	0	0	0	0	0	0	0	0	0	0	0	0	0	0	0	0	0	0	0	0	0	0	0	0	0	0	0	0	0	0	0	0	0	0	0	0	0	0	0	0	0	0	0	0	0	0	0	0	0	0	0	0	0	0	0	0	0	1	0	0	0	0	0	0	0	0	0	0	0	0	0	0	0	0	0	0	0	0	0	0	0	0	0	1	0	0	0	0	0	0	0	0	0	0	0	0	0	0	0	0	0	0	0	0	0	0	0	0	1	0	0	0	0	0	0	0	0	0	0	0	0	0	1	0	0	0	0	0	0	0	0	0	0	0	0	0	0	0	0	0	0	0	0	0	0	0	0	0	0	0	0	0	0	0	0	0	0	0	0	0	0	0	0	0	0	0	0	0	0	0	0	0	0	0	0	0	0	0	0	0	0	0	0	0	0	0	0	0	0	0	0	0	0	0	0	0	0	0	0	0	0	0	0	0	0	0	0	0	0	0	0	0	0	1	0	0	0	0	0	1	1	0	0	0	0	0	0	0	0	0	0	0	1	0	0	0	0	0	0	0	0	0	0	0	0	1	0	1	0	0	0	0	0	0	0	0	0	0	0	0	0	0	0	0	0	0	0	0	0	0	0	0	0	0	0	0	0	0	0	0	0	1	0	0	0	0	0	0	0	0	0	0	0	0	0	0	0	0	0	0	0	0	0	0	0	0	0	0	0	0	0	0	0	0	0	0	0	0	0	0	0	0	0	0	0	0	0	0	0	0	0	0	0	0	0	0	0	0	0	0	0	0	0	0	0	0	0	0	0	0	0	0	0	0	0	0	0	0	0	0	0	0	0	0	0	0	0	0	0	0	0	0	0	0	0	0	0	0	0	0	0	0	0	0	0	0	0	0	0	0	0	0	0	1	0	0	0	0	0	0	0	0	0	0	0	0	0	0	0	0	0	0	0	0	0	0	0	0	0	0	0	0	0	0	0	0	0	0	0	0	0	0	0	0	0	0	0	0	0	0	0	0	0	1	0	0	0	0	0	0	0	0	0	0	0	0	0	0	0	0	0	0	0	0	0	0	0	0	0	0	0	0	0	0	0	0	0	0	0	0	0	0	0	0	0	0	0	0	0	0	0	0	0	0	0	0	0	0	0	0	0	0	0	0	0	0	0	0	0	0	0	0	0	0	0	0	0	0	0	0	0	0	0	0	0	0	0	0	0	0	0	0	0	0	0	0	0	0	0	0	0	0	0	0	0	0	0	1	0	0	0	0	0	0	0	0	0	0	0	0	0	0	0	0	0	0	0	0	0	0	0	0	0	0	0	0	0	0	0	0	0	0	0	0	0	0	0	0	0	0	0	0	0	0	0	0	0	0	0	0	0	0	0	0	0	0	0	0	0	0	0	0	0	0	0	0	0	0	0	0	0	0	0	0	0	0	0	0	0	0	0	0	0	0	0	0	0	0	0	0	0	0	0	0	0	0	0	0	0	0	0	1	0	0	0	0	0	0	0	1	0	0	0	0	1	0	0	0	1	0	0	0	0	0	0	0	0	0	0	0	0	0	1	0	0	0	0	0	0	0	0	0	0	0	0	0	1	0	0	1	0	0	1	0	0	0	0	0	0	1	0	0	0	0	0	1	0	0	0	0	0	0	0	0	0	0	0	0	0	0	0	1	0	0	0	0	0	0	0	0	0	0	0	0	0	0	1	0	0	0	0	0	0	0	0	0	0	0	0	0	0	0	0	0	0	0	0	0	0	0	0	0	0	0	0	0	0	0	0	0	0	0	0	0	0	1	1	0	0	1	0	0	0	0	0	0	0	0	0	0	0	0	0	0	0	0	0	0	0	0	0	0	0	0	0	0	0	0	0	0	0	0	0	0	0	0	0	0	0	0	0	0	0	0	0	0	0	0	0	0	0	0	0	0	1	0	0	0	0	0	0	0	0	0	0	1	0	0	0	0	0	0	0	0	0	0	0	0	0	1	0	0	0	0	0	0	0	0	0	0	0	0	0	0	0	0	0	0	0	0	0	0	0	0	0	0	0	1	0	0	0	0	0	0	1	0	0	0	0	1	0	0	0	0	0	0	0	0	0	1	0	0	0	0	0	0	0	0	0	0	0	0	0	0	0	0	0	0	0	0	0	0	0	0	0	0	0	0	0	0	0	0	0	0	0	0	0	0	0	0	0	0	0	0	0	0	0	0	0	0	0	0	1	0	0	0	1	0	1	0	1	1	0	0	1	0	0	0	0	0	1	0	0	0	0	0	0	0	0	0	0	0	0	0	0	0	0	0	0	0	0	0	0	0	0	0	0	0	0	0	0	0	0	0	0	0	0	0	0	0	0	0	0	0	0	0	0	0	0	0	0	0	0	0	0	1	0	0	0	0	0	0	0	0	0	0	0	0	0	0	0	0	0	0	0	0	0	0	0	0	0	0	0	0	0	0	0	0	0	0	0	0	0	0	0	0	0	0	0	0	0	0	0	0	0	0	0	0	0	0	0	0	0	0	0	0	0	0	0	0	0	0	0	0	0	0	0	0	0	0	0	0	0	0	0	0	0	0	0	0	0	0	1	0	0	0	0	0	0	0	0	0	0	1	0	0	0	0	0	0	0	0	0	0	0	0	0	0	0	0	0	0	0	0	0	0	0	0	0	0	0	0	0	0	0	0	0	0	0	0	1	0	0	0	0	0	0	0	0	0	0	0	0	0	0	0	0	0	0	1	0	0	0	0	0	1	0	0	0	0	0	0	0	0	1	0	0	0	0	0	0	0	0	0	0	1	0	0	0	0	0	0	0	0	0	0	0	0	0	0	0	1	0	0	1	0	0	0	0	0	0	0	0	0	0	0	0	0	0	0	0	0	0	1	0	0	0	0	0	0	0	0	0	0	0	0	0	0	0	0	0	0	0	0	0	0	0	0	1	0	0	0	0	0	0	0	0	0	0	0	0	0	0	0	0	1	0	0	1	0	0	0	0	0	0	0	0	0	0	0	0	0	0	0	0	0	0	0	0	0	1	0	0	0	0	0	0	0	0	0	0	0	0	0	0	0	0	0	0	0	0	0	0	0	0	0	0	0	0	0	0	0	0	0	0	0	0	1	0	0	0	0	0	0	0	0	0	0	0	0	1	0	0	0	0	0	0	0	0	0	0	0	0	0	0	0	0	0	0	0	0	0	0	0	0	0	0	0	0	0	0	0	0	0	0	0	0	0	0	0	0	0	0	0	0	0	0	0	0	0	0	1	0	0	0	0	1	0	0	0	0	0	0	0	0	0	0	0	0	0	0	0	0	0	0	0	0	0	0	0	0	0	0	0	0	0	0	0	1	0	0	0	0	0	0	0	0	0	0	1	0	0	0	0	0	0	0	0	1	0	0	0	0	0	0	0	0	1	1	0	0	0	0	0	0	0	0	0	0	0	0	0	0	0	0	0	0	0	0	0	0	0	0	1	0	0	0	0	0	0	0	0	0	0	0	0	1	0	0	0	0	0	0	0	0	0	0	0	0	0	0	0	0	0	0	0	0	0	0	0	0	0	0	0	1	0	0	1	0	0	1	0	0	0	0	0	0	0	0	0	0	0	0	0	0	0	0	0	0	0	0	0	0	0	0	0	0	0	0	0	0	0	0	0	0	0	0	0	0	0	0	0	0	0	0	0	0	0	0	0	0	0	0	0	0	0	0	0	0	0	0	0	0	0	0	0	0	0	0	0	0	0	0	0	0	0	1	0	0	0	0	0	0	0	0	0	0	0	0	0	0	0	0	0	0	0	0	0	0	0	0	0	1	0	1	0	0	0	0	0	0	0	0	0	0	1	1	0	0	0	0	0	0	0	0	0	1	0	0	0	0	0	0	0	0	0	1	0	0	0	0	0	0	0	0	0	0	0	0	0	0	0	0	0	0	0	0	0	0	0	0	0	0	0	0	1	0	0	0	0	0	0	0	0	0	0	0	0	0	0	0	0	1	0	1	0	0	0	0	0	0	0	0	0	0	0	0	0	0	0	0	0	0	0	0	0	0	0	0	0	0	0	0	0	0	0	0	0	0	0	0	0	1	0	0	1	0	0	0	0	0	0	0	0	1	0	0	0	0	0	0	0	0	0	0	1	0	0	0	1	1	0	0	0	0	1	0	0	0	0	0	0	0	0	0	1	1	0	0	0	0	0	1	0	0	0	0	0	0	0	0	1	0	0	0	0	0	0	0	0	0	0	0	0	0	0	0	0	0	0	0	0	0	0	0	0	1	0	0	0	0	0	0	1	0	0	0	0	0	0	0	0	0	0	0	0	0	0	0	0	0	1	1	0	0	0	0	0	0	0	0	0	0	0	0	0	0	0	0	0	0	0	0	0	0	0	0	0	0	0	0	0	0	0	0	0	0	0	0	0	0	0	0	0	0	0	0	1	1	0	0	0	0	0	0	0	0	1	1	0	1	0	0	0	1	1	0	0	1	0	1	0	1	0	0	0	0	0	1	0	1	0	0	0	1	0	0	0	0	0	0	0	0	0	0	0	1	0	1	1	0	1	0	0	1	0	0	0	1	1	1	0	1	0	0	0	0	0	0	0	0	1	0	0	0	0	0	0	0	0	0	0	0	0	0	0	0	0	0	0	0	0	0	0	0	0	0	0	0	1	0	0	0	0	0	0	0	0	0	0	0	0	0	0	0	0	0	0	0	0	0	0	0	0	0	0	0	0	0	0	0	0	0	0	0	0	0	0	0	0	0	0	0	0	0	0	0	0	0	0	0	0	0	0	0	0	0	0	0	0	0	0	0	0	0	0	0	0	0	0	0	0	0	0	0	0	0	0	0	0	0	0	0	0	0	0	0	0	1	0	0	0	0	0	0	0	0	0	0	0	0	0	0	0	0	0	0	0	0	0	1	0	0	0	0	0	0	0	0	0	0	0	0	0	0	0	0	0	0	0	0	0	0	0	0	0	0	0	0	0	0	0	0	0	0	0	0	0	0	0	0	0	0	1	0	0	0	0	0	0	0	0	0	0	0	0	0	0	0	0	0	0	0	0	0	0	0	0	0	0	0	0	0	0	0	0	0	0	0	0	1	0	0	0	0	0	0	0	0	0	0	0	0	0	0	0	0	0	0	0	0	0	0	0	0	0	0	0	0	0	0	0	0	0	0	0	0	0	0	0	0	0	0	0	0	0	0	0	0	0	0	0	0	0	0	0	0	0	0	0	0	0	0	0	0	0	0	0	0	0	0	1	0	0	0	0	0	0	0	0	0	0	0	0	0	0	0	0	0	0	0	0	0	0	0	0	0	0	0	0	0	0	0	0	0	0	0	0	0	0	0	0	0	0	0	0	0	0	0	0	0	0	0	0	0	0	0	0	0	0	0	0	0	0	0	0	0	0	0	0	0	0	0	1	0	0	0	0	0	0	0	0	0	0	0	0	0	0	0	0	0	0	0	0	0	0	1	0	0	0	0	0	0	0	0	0	0	0	0	0	0	0	0	0	0	0	0	0	0	0	0	0	0	0	0	0	0	0	0	0	0	0	0	0	0	0	0	1	0	0	0	0	0	0	0	0	0	0	0	0	0	0	0	0	0	0	0	0	0	0	0	0	0	0	0	0	0	0	0	0	0	0	0	0	0	0	0	0	1	0	0	0	0	0	0	0	0	0	0	0	0	0	0	0	0	0	0	0	0	0	0	0	0	0	1	0	0	0	0	0	0	0	0	0	0	0	0	0	0	0	0	0	0	0	0	0	0	0	0	0	0	0	0	0	0	0	0	0	0	0	0	0	0	0	0	0	0	0	0	0	0	0	0	0	0	0	0	0	0	0	0	0	0	0	0	0	0	0	0	0	0	0	0	0	0	0	1	0	1	0	0	0	0	0	0	0	0	0	0	0	0	0	0	1	0	0	0	0	0	0	0	0	0	0	0	0	0	0	0	0	0	0	0	0	0	0	0	0	0	0	0	1	0	0	0	0	0	0	0	0	0	0	0	0	1	0	0	0	0	0	0	0	0	0	0	0	0	0	0	0	0	0	0	0	0	0	0	0	0	0	0	0	0	0	0	0	0	0	0	0	0	0	0	0	0	0	0	0	0	0	0	0	0	0	0	0	0	0	0	0	1	0	0	0	0	0	0	0	1	0	0	0	0	0	0	0	0	0	0	0	0	0	0	0	0	0	0	0	0	0	0	0	0	0	0	0	0	0	0	0	0	0	0	0	0	0	0	0	0	0	0	0	0	0	0	0	0	0	0	0	0	0	0	0	0	0	0	0	0	0	0	0	0	0	0	0	0	1	0	1	0	1	0	0	0	0	0	0	0	0	0	0	0	0	0	0	0	0	0	0	0	0	0	0	0	0	0	0	0	0	0	0	0	0	0	0	0	0	0	0	0	0	0	0	0	0	0	0	0	0	0	0	0	0	0	0	0	0	0	0	0	0	0	0	0	0	0	0	0	0	0	0	0	0	0	1	0	0	0	0	0	0	0	0	0	0	0	0	0	0	0	0	0	0	0	0	0	0	1	0	0	0	0	0	0	0	0	0	0	0	0	0	0	0	0	0	0	0	0	0	0	0	0	0	0	0	0	0	0	0	0	0	0	0	1	0	0	0	0	0	0	0	0	0	1	0	0	0	0	0	0	0	0	0	0	0	0	0	0	0	0	0	0	0	0	0	0	0	0	0	0	0	0	0	0	0	0	0	0	0	1	0	0	0	0	0	0	0	0	0	0	0	0	0	0	0	0	0	0	0	0	0	0	0	0	0	0	0	1	0	0	0	1	0	0	0	0	0	0	0	0	0	0	0	0	0	0	0	0	1	0	0	0	0	0	0	0	0	0	0	0	0	0	1	0	0	0	0	0	0	0	0	0	1	0	1	1	0	0	0	0	0	0	0	0	0	0	0	0	0	0	0	0	0	0	0	0	0	0	0	0	0	0	0	0	0	0	0	0	0	0	0	0	0	0	0	0	0	0	0	0	0	0	0	1	0	0	0	0	0	0	0	0	0	0	0	0	0	0	0	0	0	0	0	0	0	0	0	0	0	0	1	0	0	0	0	0	0	0	0	0	0	0	0	0	0	0	0	0	0	0	0	0	0	0	1	0	0	0	0	0	0	0	0	0	1	0	0	0	0	0	0	0	0	0	0	0	0	0	0	0	0	0	0	0	0	0	0	0	0	0	0	0	0	0	0	0	0	0	0	0	0	0	0	0	0	0	0	0	0	0	0	0	0	0	0	0	0	0	0	0	0	0	0	0	0	0	0	1	0	1	0	0	0	0	0	0	0	0	0	0	0	0	0	0	0	0	0	0	0	0	0	0	0	0	0	0	0	0	0	0	0	0	0	0	0	0	0	0	0	0	0	0	0	0	0	0	0	0	0	0	0	0	0	0	0	0	0	0	0	0	0	0	0	0	0	0	0	0	0	1	1	0	0	0	0	0	0	0	0	0	1	0	0	0	0	0	0	0	0	0	0	0	0	0	0	0	0	0	0	0	0	0	0	0	0	0	0	0	0	0	0	0	0	0	0	0	0	0	0	0	0	0	0	0	0	0	0	0	0	0	0	0	0	0	0	0	0	0	0	0	0	0	0	0	0	0	0	0	0	0	0	0	0	0	0	0	0	0	0	0	0	0	0	0	0	0	0	
19	-1.90202279955309	0	0	0	1	0	0	0	1	1	0	0	0	1	0	0	0	0	0	0	0	0	0	0	0	1	0	0	0	1	0	0	0	0	1	0	1	0	0	0	0	0	0	0	0	0	0	0	0	1	0	0	1	0	0	0	0	0	0	0	0	0	0	0	0	0	0	0	0	0	0	0	0	0	0	0	1	0	1	0	0	0	0	0	0	0	0	0	0	0	0	0	0	0	0	0	0	1	0	0	0	0	0	0	0	0	0	0	0	0	0	0	0	0	0	0	1	0	0	0	0	0	0	0	0	0	0	0	0	0	0	0	0	0	0	1	0	0	0	0	0	1	0	0	1	0	0	0	0	0	0	0	0	0	0	0	0	0	0	0	0	0	0	0	0	0	0	0	0	0	0	0	0	0	0	0	0	0	0	0	0	0	0	0	0	0	0	0	0	0	0	0	0	0	1	0	0	0	0	0	0	0	0	0	0	1	0	0	0	0	0	0	1	0	0	0	0	0	0	0	0	0	0	0	0	0	0	0	0	0	0	0	0	0	0	0	0	0	0	0	0	0	0	0	0	0	0	0	0	0	0	0	0	0	0	0	0	1	0	0	0	0	0	0	0	0	0	0	0	0	0	0	0	1	0	0	0	0	0	1	0	0	0	0	0	0	0	0	0	0	0	0	0	0	0	0	0	0	0	0	0	0	1	0	0	1	0	0	0	1	0	0	0	0	0	0	0	0	0	0	0	0	0	0	0	0	0	0	0	0	0	0	0	0	0	0	0	0	0	0	0	0	1	0	1	0	0	0	0	0	1	0	0	0	0	0	0	0	0	0	0	0	0	0	0	1	0	0	0	0	0	0	0	0	0	0	0	0	0	0	0	0	0	0	0	0	1	0	0	0	0	0	0	0	0	0	0	0	0	0	0	0	0	0	0	0	0	0	0	0	0	0	0	0	0	0	0	0	0	0	0	0	0	0	1	0	0	0	0	0	0	0	0	0	0	0	0	0	0	0	0	0	0	0	0	0	0	0	0	0	0	0	0	0	0	0	0	0	0	0	0	1	0	0	0	0	0	0	0	0	0	0	0	0	0	0	0	0	0	0	0	0	0	0	0	0	0	0	0	0	0	0	0	0	0	0	0	0	0	0	0	0	0	0	0	0	0	0	0	0	0	0	0	0	0	0	0	0	0	0	0	0	0	0	0	0	0	0	0	0	0	0	0	0	0	0	0	0	0	1	0	0	0	0	0	0	0	0	0	0	0	0	0	0	0	0	0	0	0	0	0	0	1	0	0	0	0	0	0	0	0	0	0	0	1	0	1	0	0	0	0	0	0	0	0	0	0	0	0	0	0	0	0	0	0	0	0	0	1	0	1	0	0	0	0	0	0	0	0	0	0	0	0	0	0	0	0	0	0	0	0	0	0	0	0	0	0	1	0	0	0	0	0	0	0	0	0	0	0	0	0	0	0	0	0	0	0	0	0	0	0	0	0	0	0	0	0	0	0	0	0	0	0	0	0	0	0	0	0	0	0	0	0	0	0	0	0	0	0	0	0	0	0	0	0	0	0	0	0	0	0	0	0	0	0	0	0	0	0	0	0	0	0	0	0	0	0	0	0	0	0	0	0	0	0	0	0	0	0	0	0	0	0	0	0	0	0	0	0	0	0	0	0	0	1	0	0	0	0	0	0	0	0	0	0	0	0	0	0	0	0	0	0	0	0	0	0	0	0	0	0	0	0	0	0	0	0	0	0	1	0	1	0	1	0	0	0	0	0	0	0	0	0	0	0	0	1	0	0	0	0	0	0	0	0	0	0	0	0	0	0	0	0	0	0	0	0	0	0	0	0	0	0	0	0	0	0	0	0	0	1	0	0	1	0	0	0	0	0	1	1	0	0	0	0	0	1	0	1	0	0	0	1	0	0	1	0	0	0	0	0	0	0	1	0	0	0	0	0	0	0	0	0	0	0	0	0	0	0	0	0	0	0	0	1	0	0	0	0	0	0	0	0	0	0	0	0	0	0	0	0	0	0	0	0	0	0	0	0	0	0	0	0	0	0	0	0	0	0	0	0	0	0	0	0	0	0	0	0	0	0	0	0	0	0	0	0	0	0	0	0	0	0	0	0	0	0	0	0	0	0	0	0	0	0	0	0	0	0	0	0	0	0	0	0	0	0	0	0	0	0	0	0	0	0	1	0	0	0	0	0	0	0	0	0	0	1	0	1	0	0	0	0	0	0	0	0	0	0	0	0	1	1	0	0	0	0	0	0	0	0	0	0	0	0	0	0	0	0	0	0	0	0	0	0	1	0	0	0	1	0	0	0	0	0	0	0	1	0	0	0	0	0	0	0	0	0	0	0	0	0	0	0	0	0	0	0	0	0	0	0	0	0	0	0	0	0	0	0	0	1	0	0	0	0	0	0	0	0	0	0	0	0	0	0	0	0	1	0	0	0	0	0	0	0	0	0	0	0	1	0	0	0	1	0	0	0	0	0	0	0	0	0	0	0	0	0	0	0	0	1	0	0	0	0	0	1	0	0	0	0	0	0	0	0	0	0	0	0	0	0	0	0	0	0	0	0	0	0	0	0	0	0	0	0	0	0	0	0	0	0	0	0	0	0	0	0	0	0	0	0	0	0	0	0	0	0	0	0	0	0	0	0	0	1	0	0	0	0	0	0	0	0	0	0	0	0	0	0	0	0	0	0	0	0	0	0	0	0	0	0	0	0	0	0	0	0	0	1	0	0	0	0	0	0	0	0	1	0	0	0	0	0	0	0	0	0	0	0	0	0	0	1	0	1	1	0	0	1	0	0	0	0	0	0	0	0	0	0	0	0	0	0	0	0	0	0	0	0	0	0	0	0	0	0	0	0	0	1	0	0	0	0	0	0	0	0	0	0	0	0	0	0	0	0	0	0	0	0	0	0	0	0	0	0	0	0	0	0	0	0	0	0	0	0	0	0	0	0	0	0	0	0	0	0	0	0	0	0	0	0	0	0	0	0	0	0	0	0	0	0	0	1	1	1	0	0	0	0	0	0	1	0	0	0	0	0	0	0	0	0	0	0	0	0	0	0	0	1	0	1	0	0	0	1	1	0	0	0	1	0	0	0	0	0	1	0	0	0	1	0	0	0	0	0	0	0	0	0	0	0	0	0	1	0	0	0	1	0	0	0	0	1	0	0	1	0	0	0	0	0	0	0	0	0	0	0	0	1	0	0	0	0	0	0	0	0	0	0	0	0	0	0	0	0	0	0	0	0	0	0	0	0	0	0	0	0	0	0	0	0	0	0	0	0	0	0	0	1	0	0	0	0	0	0	0	0	0	0	0	0	0	0	1	0	0	0	0	0	0	0	0	0	0	0	0	0	0	0	0	0	0	1	0	0	0	0	0	0	0	0	0	0	0	0	0	0	0	0	0	1	0	0	0	0	0	0	0	0	0	0	1	0	0	0	0	0	0	0	0	0	0	0	0	0	0	0	0	0	0	0	1	0	0	0	0	0	0	0	0	0	0	0	0	0	0	0	0	0	0	0	0	0	0	0	0	0	0	0	0	0	0	0	0	0	0	1	0	0	0	0	0	0	0	0	0	0	0	0	0	0	0	0	0	0	0	0	0	0	0	0	0	0	0	0	0	0	0	0	0	0	0	0	0	0	0	0	0	0	0	0	0	0	0	0	0	0	0	0	0	0	0	0	0	0	0	0	0	0	0	0	0	0	0	0	0	0	0	0	0	0	0	0	0	0	0	0	0	0	0	0	0	0	0	0	0	0	0	0	0	0	0	0	0	0	0	0	0	1	0	0	0	0	0	0	1	1	0	0	0	0	0	0	0	0	0	1	0	0	0	0	0	0	0	0	0	0	0	0	0	0	0	0	0	0	0	0	0	0	0	0	0	0	0	0	0	0	0	0	0	0	0	0	0	1	0	0	0	0	0	0	0	0	0	0	0	0	0	0	0	0	0	0	0	0	0	0	0	0	0	0	0	0	0	0	0	0	0	0	0	0	0	0	0	0	0	0	0	0	0	0	0	0	0	0	0	0	0	0	0	0	0	0	0	0	0	1	0	0	0	0	0	0	0	0	0	0	0	0	0	0	0	0	0	0	0	0	0	0	0	0	0	0	0	0	0	0	0	1	0	0	0	0	0	0	0	0	0	0	0	0	0	0	0	0	0	0	0	0	0	0	0	0	0	0	0	0	0	0	0	0	0	0	0	0	0	0	0	0	1	0	0	0	0	0	0	0	0	0	0	0	0	0	0	0	0	0	0	0	0	0	0	0	0	0	0	0	1	0	0	0	0	0	0	0	0	0	0	0	0	0	0	0	0	0	0	0	0	0	0	0	0	0	0	0	0	0	0	0	0	0	0	0	0	0	0	0	0	0	0	0	0	1	0	0	0	0	0	0	0	0	0	0	0	0	0	0	0	0	0	0	0	0	0	0	0	0	0	0	0	1	0	0	0	0	0	0	0	0	0	0	0	0	0	0	1	0	0	0	0	0	0	0	0	0	0	0	0	0	0	0	1	0	0	0	1	0	0	0	0	0	0	0	0	0	0	0	0	0	0	0	0	0	0	0	0	0	0	0	0	0	0	0	0	0	0	0	0	0	0	0	0	0	0	0	0	0	0	0	0	0	0	0	0	0	0	0	0	0	0	0	0	0	0	0	0	0	1	0	0	0	0	0	0	0	0	0	0	0	0	0	0	0	0	0	0	0	0	0	0	0	0	0	0	0	0	0	0	0	0	0	0	0	0	0	0	0	0	0	0	0	0	0	0	0	0	0	0	0	0	0	0	0	0	0	0	0	0	0	0	0	0	0	0	0	0	0	0	0	0	0	0	0	0	0	0	0	0	0	0	0	0	0	0	1	0	0	0	0	0	0	0	0	0	0	0	0	0	0	0	0	0	0	0	0	0	0	0	0	0	0	0	0	0	0	0	0	0	0	0	0	0	0	0	0	0	0	0	0	0	0	0	0	0	0	1	0	0	0	0	0	0	0	0	0	0	0	0	0	0	0	0	0	0	0	0	0	0	0	0	0	0	0	0	0	0	0	0	0	0	0	0	0	0	0	1	0	0	0	0	0	0	0	0	0	0	0	1	0	0	0	0	0	0	0	0	0	0	0	0	0	0	0	0	0	0	0	0	0	0	0	0	0	0	0	0	0	0	0	0	0	0	0	0	0	0	1	0	0	0	0	0	1	0	0	0	0	0	0	0	0	0	0	0	0	0	0	0	0	0	0	0	0	0	0	0	0	0	0	0	0	0	0	0	0	0	0	0	0	0	0	0	0	0	0	0	0	0	0	0	0	0	0	0	0	0	0	0	0	0	0	0	0	0	0	0	0	0	0	0	0	0	0	0	0	0	0	0	0	0	0	1	0	0	0	0	0	0	0	0	0	1	0	0	0	0	0	1	1	0	1	0	0	0	0	0	0	0	0	0	0	0	0	0	0	0	0	0	0	0	0	0	0	0	0	0	0	0	0	0	0	0	0	0	0	0	0	0	0	0	0	0	0	0	0	0	0	0	0	0	0	0	0	0	0	0	0	0	0	0	0	0	0	0	0	0	0	0	0	0	0	0	0	0	0	0	0	0	0	0	0	0	0	0	0	0	0	0	0	0	0	0	0	0	0	0	0	0	0	0	0	0	0	0	0	1	0	0	0	0	0	0	0	0	0	0	0	0	0	0	0	0	0	0	0	0	0	0	0	0	0	0	0	0	0	0	0	0	0	0	0	0	0	0	0	0	0	0	0	1	0	0	0	0	0	0	0	0	0	0	0	0	0	0	0	0	0	0	0	0	0	0	0	0	0	0	0	0	0	0	0	0	0	0	0	0	0	0	0	0	0	0	0	0	0	0	0	0	0	0	0	0	0	0	0	0	0	0	0	0	0	0	0	1	0	0	0	0	0	0	0	0	0	0	0	0	0	0	0	0	0	0	0	0	0	0	0	0	0	0	0	0	0	0	1	0	0	0	1	0	0	0	0	0	0	0	0	0	0	0	0	0	0	0	0	0	0	0	0	0	0	0	0	0	0	0	0	0	0	0	0	0	0	0	0	0	1	0	0	0	0	0	0	0	0	0	0	0	0	0	0	0	0	0	0	0	0	0	0	0	0	0	0	0	0	0	0	0	0	0	0	0	0	0	0	0	0	0	0	0	0	0	0	0	0	0	0	0	0	0	0	0	0	0	0	0	0	0	0	0	0	0	0	0	0	0	0	0	0	0	0	0	0	0	0	0	0	0	0	0	0	0	0	0	0	0	0	0	0	0	0	0	0	0	0	0	0	0	0	0	0	0	0	0	0	0	0	0	0	0	0	0	0	1	0	0	0	0	0	0	0	0	0	0	0	0	0	0	0	0	0	0	0	0	0	0	0	0	0	0	0	0	0	0	0	0	0	0	1	0	0	0	0	0	0	0	0	0	0	0	0	0	0	0	0	0	0	0	0	0	0	0	0	0	0	0	0	0	0	0	0	0	0	0	0	0	0	0	0	0	0	0	0	0	0	0	0	0	0	0	0	0	0	0	0	0	0	0	0	0	0	0	0	0	0	0	0	0	0	0	0	0	0	0	0	0	0	0	0	0	0	0	0	0	0	0	0	0	0	0	0	0	0	0	0	1	0	0	0	0	0	0	0	0	0	0	0	0	0	0	0	0	0	0	0	0	0	0	0	0	0	0	0	0	0	0	0	0	0	0	0	0	0	0	0	0	0	0	0	0	0	0	0	0	0	0	0	0	0	0	0	0	0	0	0	0	0	0	0	0	0	0	0	0	0	0	0	0	0	0	0	0	0	0	0	0	0	0	1	0	0	0	0	0	0	0	0	0	0	0	0	0	0	0	0	0	0	0	0	0	0	0	0	0	0	0	0	0	0	0	0	0	0	0	0	0	0	0	0	0	0	0	0	0	0	0	0	0	0	0	0	0	0	1	1	0	0	0	0	1	0	1	0	0	0	1	0	0	0	0	0	0	1	0	0	0	0	0	0	0	0	0	0	0	0	0	0	0	0	0	0	0	0	0	0	0	0	0	0	0	0	0	0	0	0	0	0	0	0	0	0	0	0	0	0	0	0	0	0	0	0	0	1	0	0	0	0	0	0	1	0	0	0	0	0	0	0	0	1	0	1	0	0	0	0	0	0	0	0	0	0	0	0	0	0	0	0	0	0	0	0	0	0	0	0	0	0	0	0	0	0	0	0	0	0	0	0	0	0	0	0	0	0	0	0	0	0	0	0	0	0	0	0	0	0	0	1	0	0	0	0	0	1	0	0	0	0	0	0	0	0	0	0	0	0	0	0	0	0	0	0	0	0	0	0	0	0	0	0	0	0	0	0	0	0	0	0	0	0	0	0	0	0	0	0	0	0	0	0	0	0	0	0	0	0	0	0	0	1	0	0	0	0	0	0	0	0	0	0	0	0	1	0	0	0	0	0	0	0	0	0	0	0	0	0	0	0	0	0	0	0	0	0	0	1	0	0	1	0	0	1	0	0	0	0	0	0	1	0	0	0	0	0	0	0	0	0	1	0	0	0	0	1	0	0	0	1	0	0	0	1	0	0	0	0	0	0	0	0	0	0	0	0	0	0	0	1	0	0	0	0	0	0	0	0	0	0	1	0	0	1	0	0	0	0	0	0	0	0	0	0	0	0	0	0	0	0	0	0	0	0	0	0	0	0	0	1	0	0	0	0	0	1	0	0	0	0	0	0	0	0	0	0	0	0	0	0	0	0	0	0	0	0	0	0	0	0	0	0	0	0	0	0	0	0	0	0	0	0	0	0	0	0	0	0	0	0	0	0	0	0	0	0	0	0	0	0	0	0	0	0	0	0	0	0	0	0	0	0	0	0	0	0	0	0	0	0	0	0	0	0	0	1	0	1	0	0	0	0	0	0	0	0	0	0	0	0	0	0	0	0	0	0	0	0	0	0	0	0	0	0	0	0	0	0	0	0	0	0	0	0	0	0	0	0	0	0	0	0	0	0	0	0	0	0	0	0	1	0	0	0	0	0	0	0	0	0	0	0	0	0	0	0	0	0	1	0	0	0	0	0	0	0	0	1	0	0	0	0	0	0	0	0	0	0	0	0	0	0	0	0	0	0	0	0	0	0	0	0	0	0	0	0	0	0	0	0	0	0	0	0	0	0	0	0	0	0	0	0	0	0	0	0	0	0	0	0	0	0	0	0	0	0	0	0	0	0	0	0	0	0	0	0	0	0	0	0	0	0	0	0	0	0	0	0	0	0	0	0	0	0	0	0	0	0	0	0	0	0	0	0	0	1	0	0	0	0	0	0	0	0	0	0	0	0	0	0	0	0	0	0	0	0	0	0	0	0	0	0	0	0	0	0	0	0	0	0	0	0	0	0	0	0	0	0	0	0	0	0	0	0	0	0	0	0	0	0	0	0	0	0	0	0	0	0	0	0	0	0	0	0	0	0	0	0	0	0	0	0	0	0	0	0	0	0	0	0	0	0	0	0	0	0	0	0	0	0	0	0	0	0	0	0	1	0	0	0	0	0	0	0	0	1	0	0	0	0	0	0	0	0	0	0	0	0	0	0	0	0	0	0	0	0	0	0	0	0	0	0	0	0	0	0	0	0	0	0	0	0	0	0	0	0	0	0	0	0	0	0	0	0	0	0	0	0	0	0	0	0	0	0	0	1	0	0	0	0	0	0	0	0	0	0	0	0	0	0	0	0	0	1	0	0	0	0	0	0	0	0	0	0	0	0	0	0	0	0	0	1	0	0	0	0	0	0	0	0	0	0	0	0	0	0	0	0	0	0	0	0	0	0	0	1	0	1	0	0	1	0	1	0	0	0	0	0	0	0	0	0	0	0	0	0	0	1	0	0	0	0	0	0	0	0	0	0	0	0	0	0	0	0	0	0	0	0	0	1	0	0	0	0	0	0	0	0	0	0	0	0	0	0	0	0	0	1	0	1	0	0	0	0	0	0	0	0	0	0	0	0	0	0	0	0	0	0	0	0	0	0	0	0	0	0	0	0	0	0	0	0	0	0	0	0	0	0	0	0	0	0	0	0	0	0	0	0	0	1	0	0	0	0	0	0	0	0	0	0	0	0	0	0	0	0	0	0	0	0	0	0	0	0	0	0	0	0	0	0	0	0	0	0	0	0	0	0	0	0	0	0	1	0	0	0	0	0	0	0	0	0	0	0	0	0	0	0	0	1	0	0	0	0	0	0	0	0	0	0	0	0	0	0	0	0	0	0	0	0	0	0	0	1	0	0	0	1	0	0	0	0	0	0	1	0	0	0	0	0	0	0	0	0	0	0	1	0	1	0	0	0	1	1	0	0	0	0	0	0	0	0	0	0	0	0	0	0	0	1	0	0	0	0	0	0	1	0	0	0	0	0	0	1	1	0	0	1	0	0	0	0	0	0	0	0	0	0	0	0	0	0	0	0	0	1	0	0	0	0	0	0	0	0	0	0	0	0	0	0	0	0	0	0	0	1	0	0	1	0	0	0	1	1	0	0	0	0	0	0	0	0	0	0	0	0	0	0	1	0	0	0	0	0	0	1	0	0	0	0	0	0	0	1	0	0	0	0	0	0	0	0	0	0	0	0	0	0	0	0	0	0	0	0	0	0	0	0	0	0	0	0	0	0	0	0	0	0	0	0	0	0	0	0	0	0	0	0	0	0	0	0	0	0	0	0	0	1	0	1	0	0	0	0	0	0	0	0	0	0	0	0	0	0	0	0	1	0	0	0	0	0	0	0	0	0	0	1	0	0	0	0	0	0	0	0	0	0	0	0	0	0	1	0	0	0	0	1	0	0	0	0	0	0	0	1	0	0	1	0	0	0	0	0	0	0	0	0	0	1	0	0	0	0	0	0	0	0	0	0	0	0	0	0	0	0	0	0	0	0	0	0	0	0	0	0	0	0	0	0	0	0	0	0	0	0	0	0	0	0	0	0	0	0	0	0	0	0	0	0	0	0	0	0	0	0	0	0	0	0	0	0	0	0	0	0	0	0	0	0	1	0	0	1	0	0	0	0	0	0	0	0	0	0	0	0	0	0	1	0	0	0	0	0	0	0	0	0	0	0	0	0	0	0	0	1	0	0	0	0	0	0	0	0	0	0	0	0	0	0	0	0	0	0	0	0	1	0	0	0	0	0	0	0	0	0	0	0	0	0	0	0	0	0	0	0	0	0	0	0	1	0	0	0	0	0	0	0	0	0	0	0	1	0	0	0	0	0	0	0	0	0	0	0	0	0	0	0	1	0	0	0	0	0	0	1	0	0	0	0	0	0	0	0	0	0	0	0	0	1	0	0	1	0	0	0	0	1	0	0	0	0	0	0	0	0	0	0	0	0	0	0	0	0	0	0	0	0	0	0	0	0	0	0	0	0	0	0	0	0	1	0	0	1	0	0	0	0	0	0	0	0	0	0	0	0	0	0	0	0	0	0	0	0	0	0	0	0	0	0	0	1	0	0	0	0	0	0	0	0	0	0	0	0	0	0	0	0	0	0	0	0	0	0	0	0	0	0	0	0	0	0	1	0	0	1	0	0	0	0	0	0	0	0	0	0	0	0	0	0	0	0	0	0	0	0	0	0	0	0	0	0	0	0	0	0	0	0	0	0	0	0	0	0	0	0	0	0	0	0	0	0	0	0	1	0	0	0	0	0	0	0	0	0	0	0	0	0	0	0	0	0	0	0	0	0	0	0	0	0	0	0	0	0	0	0	1	0	0	0	0	0	0	0	0	0	0	0	0	0	0	0	0	0	0	0	0	0	0	1	0	0	0	0	0	0	0	0	0	0	0	0	0	0	0	0	0	0	0	0	0	0	0	0	0	0	0	0	0	0	0	0	0	0	0	0	0	0	0	0	0	0	0	0	0	0	0	0	0	0	0	0	0	0	0	0	0	0	0	0	0	0	0	0	0	0	0	0	0	0	0	0	0	0	0	0	0	0	0	0	0	0	0	0	0	0	0	0	1	0	0	0	0	0	0	0	1	0	0	0	0	0	0	0	0	0	0	0	0	0	0	1	0	0	0	0	0	1	0	1	0	0	0	1	0	0	0	0	0	0	0	0	0	0	0	0	0	0	0	0	0	0	0	0	0	0	0	0	0	0	0	0	0	0	0	0	0	1	0	0	0	0	0	0	0	0	0	0	0	0	0	0	0	0	0	0	0	0	0	0	0	0	0	1	1	0	0	0	0	0	0	0	0	0	0	0	0	0	0	0	0	0	0	0	0	0	0	0	0	0	0	0	0	0	0	0	0	0	0	0	0	0	0	0	0	0	0	0	0	1	0	0	0	0	0	0	0	0	0	0	0	0	0	0	0	0	0	0	0	0	0	0	0	0	0	0	0	0	0	0	0	0	0	0	0	0	0	0	0	0	0	0	0	0	0	0	0	0	0	0	1	0	0	1	0	0	0	0	0	1	0	0	1	0	0	0	0	0	0	0	0	0	0	1	0	0	0	0	1	0	0	0	0	0	0	0	0	0	0	0	0	0	0	0	0	0	0	0	0	0	0	1	0	0	0	0	0	0	0	0	0	1	0	0	0	0	0	0	0	0	0	0	1	0	0	0	0	0	0	0	0	0	0	0	0	0	0	0	0	0	0	0	1	0	0	0	0	0	0	0	0	0	0	0	0	0	0	0	0	0	0	0	0	0	0	0	0	0	1	0	0	0	0	0	0	0	0	0	1	0	0	0	0	0	0	0	0	0	0	0	0	0	0	0	0	0	0	0	0	1	0	0	0	1	0	0	0	0	0	0	0	0	0	0	0	0	0	0	0	0	0	0	0	0	0	0	0	0	0	0	0	0	0	0	0	0	0	0	0	0	0	0	0	0	0	0	0	0	0	0	0	0	0	0	0	0	0	0	0	0	0	0	0	0	0	0	0	0	0	0	0	0	0	0	0	0	0	0	1	0	0	0	0	0	0	0	0	0	0	0	0	0	0	0	0	0	0	0	0	0	0	0	0	0	0	0	1	0	0	0	0	0	0	0	0	0	0	0	0	0	0	0	0	0	0	0	0	0	0	0	0	0	0	0	0	0	0	0	0	0	0	0	0	0	0	0	0	0	0	0	0	0	0	0	1	0	0	0	0	1	0	0	0	0	0	0	0	0	0	0	0	0	0	0	0	0	0	0	0	0	0	0	0	0	0	0	1	0	0	0	0	0	0	0	0	0	0	0	0	0	0	0	0	0	0	0	0	0	0	0	0	1	0	0	0	0	0	0	0	0	0	0	0	0	0	0	0	0	0	0	0	0	0	0	0	0	0	0	1	0	0	0	0	0	0	0	0	0	0	0	0	1	0	0	0	0	0	0	0	0	0	0	0	1	0	0	0	0	0	0	0	0	0	0	0	0	0	0	0	0	0	0	0	0	0	0	1	0	0	0	0	0	0	0	0	0	0	0	0	0	0	0	0	0	0	0	0	0	0	0	0	0	0	0	0	0	0	0	0	0	0	0	1	0	0	0	0	0	0	0	0	0	0	0	0	0	0	0	0	0	0	0	0	0	0	0	0	0	0	0	0	0	0	0	0	0	0	0	0	0	0	0	0	1	0	0	0	0	0	0	0	0	0	0	0	0	0	0	0	1	0	0	0	0	0	0	0	0	0	0	1	0	0	0	0	0	0	0	0	0	0	0	0	0	0	0	0	0	0	0	0	0	0	0	0	0	0	0	0	0	0	0	1	0	0	0	0	0	0	0	1	0	0	0	0	0	0	0	0	0	0	0	0	0	0	0	0	0	0	0	0	0	0	0	0	0	0	0	0	0	0	0	0	0	0	0	0	0	0	0	0	0	0	0	0	0	1	0	1	0	1	0	0	0	0	0	1	0	0	0	0	0	0	0	0	0	0	0	0	0	0	0	0	0	0	1	0	0	0	0	0	0	0	0	0	0	0	0	0	0	0	0	0	0	0	1	1	0	0	0	0	0	0	0	0	0	0	0	0	0	0	0	0	0	0	0	0	0	0	0	0	0	0	0	0	0	0	0	0	0	0	0	0	0	0	0	0	0	0	0	0	0	0	1	0	0	0	0	0	0	0	0	0	0	0	0	0	0	0	0	0	0	0	0	0	0	0	0	0	0	0	0	0	0	0	0	0	0	0	0	0	0	0	0	0	0	0	0	1	0	0	0	0	0	0	0	0	0	0	0	0	0	0	0	0	0	0	0	0	0	0	0	0	0	0	0	0	0	0	0	0	0	0	0	0	0	0	0	0	0	0	0	0	0	0	0	0	0	0	0	0	0	0	0	0	0	0	0	0	0	0	0	0	0	0	1	0	1	1	0	0	0	0	0	0	0	0	1	0	0	0	0	0	0	0	0	1	0	0	0	0	1	0	0	0	0	0	0	0	0	0	0	0	0	0	0	0	0	0	0	0	0	0	0	0	0	0	0	0	0	0	0	0	0	0	0	0	0	0	0	0	1	0	0	0	0	0	0	1	0	0	0	0	0	0	0	1	0	0	0	0	0	0	0	0	0	0	0	0	0	0	1	0	0	0	0	0	0	0	0	0	0	0	0	0	1	0	0	1	0	0	0	0	0	0	0	0	0	0	0	0	0	0	0	0	0	0	0	0	0	0	0	0	0	0	0	0	0	0	0	0	0	0	0	0	0	0	0	0	0	0	0	0	0	0	0	0	0	0	0	0	0	0	0	0	0	0	0	0	0	0	0	0	0	0	0	0	0	0	0	0	0	0	0	0	0	0	0	0	0	0	0	0	0	0	0	0	0	0	0	0	0	0	0	0	0	0	0	0	0	0	0	0	0	0	0	0	0	0	0	0	0	0	0	0	0	0	0	0	0	0	0	0	0	0	1	0	0	0	0	0	1	0	0	0	0	0	0	0	0	0	0	0	0	1	0	0	0	0	0	0	0	0	0	1	0	0	0	0	0	0	0	0	0	0	0	0	0	0	0	0	0	0	0	0	0	0	0	0	0	0	0	0	0	0	0	0	0	0	0	0	0	0	0	0	0	0	0	0	0	0	0	0	0	0	0	0	0	0	0	0	0	0	0	0	0	0	0	0	0	0	0	0	0	0	0	0	0	0	0	0	0	0	0	0	0	0	0	0	0	0	0	0	0	0	0	0	0	0	0	0	0	0	0	0	1	0	0	0	0	0	0	0	0	0	0	0	0	0	0	0	0	0	0	0	0	0	0	0	0	0	0	0	0	0	0	0	0	0	0	0	0	0	0	0	0	0	0	0	0	0	0	0	0	0	0	0	0	0	0	0	0	0	0	0	0	0	0	0	0	0	0	0	0	0	0	0	0	0	0	0	0	0	0	0	0	0	0	1	0	0	0	0	0	0	0	0	1	0	0	0	0	0	1	1	0	0	0	0	0	0	0	0	0	0	0	0	0	0	0	0	0	0	0	0	0	0	0	1	0	0	1	0	0	0	0	0	0	0	0	1	0	0	0	0	0	0	0	0	0	0	1	0	0	0	0	0	0	0	0	0	0	0	0	0	0	0	0	0	0	0	0	0	0	0	0	0	0	0	0	0	0	0	0	0	0	0	0	0	0	0	0	0	0	0	0	0	0	0	0	0	0	0	0	1	1	0	0	0	0	0	0	0	0	0	0	0	0	1	0	0	0	0	0	0	0	0	0	0	0	0	0	0	0	0	0	0	0	0	0	0	0	0	0	0	0	0	0	0	0	0	0	0	0	0	0	0	0	0	0	0	0	0	0	0	0	0	0	0	0	0	0	0	0	0	0	0	0	0	0	0	0	0	0	0	0	0	1	0	0	0	1	0	0	0	0	0	0	0	0	0	0	0	0	0	0	0	0	0	0	0	0	0	0	0	0	0	0	0	0	0	0	0	0	0	0	0	0	0	0	0	0	0	0	0	0	0	0	0	1	0	0	0	0	0	0	0	0	0	0	0	0	0	0	0	0	0	0	0	0	1	0	0	0	0	0	0	0	0	0	0	0	0	0	0	0	0	0	0	0	0	0	0	0	0	0	0	0	0	0	0	0	0	0	0	0	0	0	0	0	0	0	0	0	0	0	0	0	0	0	0	0	0	0	0	0	0	0	0	0	0	0	0	0	0	0	0	0	0	0	0	0	0	0	0	0	0	0	0	0	0	0	0	0	0	0	0	0	0	0	0	0	0	0	0	0	0	0	0	0	0	0	0	0	0	1	0	0	0	0	0	0	0	0	0	0	0	0	0	1	0	0	0	0	0	0	0	0	0	0	0	0	0	0	0	0	0	0	0	0	0	0	0	0	0	0	0	0	0	0	0	0	0	0	0	0	0	0	1	0	0	0	0	0	0	0	0	0	0	0	0	0	0	0	0	0	0	0	0	0	0	0	0	0	0	0	0	0	0	0	0	0	0	0	0	0	0	1	0	0	0	0	0	0	0	0	0	0	0	0	0	0	0	0	0	0	0	0	0	0	0	0	0	0	0	0	0	0	0	0	0	0	0	0	0	0	0	0	0	0	0	0	0	0	0	0	0	0	0	0	0	0	0	0	0	0	0	0	0	0	0	0	0	0	0	0	0	0	0	0	0	0	0	0	0	0	0	0	0	0	0	0	0	0	0	0	0	0	0	0	0	0	0	0	0	0	1	0	0	0	0	0	0	0	0	0	0	0	0	0	0	0	0	0	0	0	0	0	0	0	0	0	0	0	0	0	0	0	0	0	0	0	0	0	0	0	0	0	0	0	0	0	0	0	0	0	0	0	0	0	0	0	0	0	0	0	0	0	0	0	0	0	0	0	0	0	0	0	0	0	0	0	0	0	0	0	0	0	0	0	0	0	0	0	0	0	0	0	0	0	0	0	0	0	0	0	0	0	0	0	0	0	0	0	0	0	0	0	0	0	0	0	0	0	0	0	0	0	0	0	0	0	0	0	0	0	0	0	0	0	0	0	0	0	0	0	0	0	0	0	0	0	0	0	0	0	0	0	0	0	0	0	0	0	0	0	0	0	0	0	0	0	0	0	0	0	0	0	0	0	0	0	0	0	0	0	0	0	0	0	0	0	0	0	0	0	0	0	0	0	0	0	0	0	0	0	0	0	0	0	0	0	0	0	0	0	0	0	0	0	0	0	0	0	0	0	0	0	0	0	0	0	0	0	0	0	0	0	0	0	0	0	0	0	0	0	0	0	0	0	0	0	0	0	0	0	0	0	0	0	0	0	1	1	0	0	0	0	0	0	0	0	0	0	1	0	0	1	0	0	0	0	0	1	0	0	0	0	0	1	0	0	0	0	0	0	0	1	0	0	0	0	0	0	0	0	0	0	0	0	0	1	0	0	0	0	0	0	0	0	0	0	1	1	0	0	0	0	0	0	0	0	0	0	0	0	0	0	0	0	0	0	0	0	0	0	0	0	0	0	0	0	0	0	0	1	0	0	0	0	0	1	0	0	0	0	0	0	0	0	0	0	0	0	0	0	0	0	0	0	1	1	0	0	0	0	0	0	0	1	0	0	0	0	0	0	0	0	0	0	0	0	0	0	0	1	0	0	0	0	0	0	0	0	0	0	0	0	1	0	0	0	0	0	0	0	0	0	0	0	0	1	0	0	0	0	0	0	0	0	0	0	0	0	0	0	0	0	0	0	0	0	0	0	0	0	1	0	0	0	0	1	0	0	0	0	0	0	0	0	0	0	0	0	0	0	0	0	0	0	0	0	0	0	0	0	0	0	0	0	0	0	0	0	0	0	0	0	0	0	0	0	1	0	0	0	0	0	0	0	0	0	0	0	0	0	0	0	0	0	0	0	0	0	0	0	0	0	0	0	0	0	0	0	0	0	0	0	0	1	1	0	0	0	0	0	0	0	0	0	0	0	0	0	0	0	0	0	0	0	0	0	0	0	0	0	1	0	0	0	0	0	0	0	0	0	0	0	0	0	0	0	0	0	0	0	0	0	0	0	0	0	0	0	0	0	0	0	1	0	0	0	0	0	0	0	0	0	0	0	0	0	0	0	0	0	0	0	0	0	0	0	0	0	0	0	0	0	0	0	1	0	0	0	0	0	0	0	0	0	0	0	0	0	0	1	0	1	0	0	0	0	0	0	0	0	0	0	0	1	0	0	0	0	0	0	0	0	0	0	0	1	0	0	0	0	0	0	0	0	0	0	0	0	0	0	0	0	0	0	0	0	0	0	0	0	0	0	0	0	0	0	0	0	0	0	0	0	0	0	0	1	0	0	0	0	1	0	0	0	0	0	0	0	0	0	0	0	0	1	0	0	0	0	0	0	0	0	0	0	0	0	0	0	0	0	0	0	0	0	0	0	0	0	0	0	0	0	0	0	0	0	0	0	0	0	0	0	0	0	0	0	0	0	0	0	0	0	0	0	0	0	0	0	0	0	0	0	0	0	0	0	0	0	0	0	0	0	0	0	0	0	0	0	0	0	0	0	0	0	0	0	0	0	0	0	0	0	0	0	0	0	0	0	0	0	0	1	0	0	0	0	0	0	0	0	0	0	0	0	0	0	0	0	0	0	0	0	0	0	0	0	0	0	0	0	1	0	0	0	0	0	0	0	0	0	0	0	0	0	0	0	0	0	0	0	0	0	0	0	0	0	0	0	0	0	0	0	0	0	0	0	0	0	0	0	0	0	0	0	0	0	0	0	0	0	0	0	0	0	0	0	0	0	0	0	0	0	0	0	0	0	0	0	0	0	0	0	0	0	0	0	0	0	0	0	0	0	0	0	0	0	0	0	0	0	0	0	0	0	0	0	0	0	0	0	0	0	0	0	0	0	0	0	0	0	0	0	0	0	0	0	0	0	0	0	0	0	0	0	0	0	0	0	0	0	0	0	0	0	0	0	0	0	0	0	0	0	0	0	0	0	0	0	0	0	0	0	0	0	0	0	0	0	0	0	0	0	0	0	0	0	0	0	0	0	0	0	0	0	0	0	0	1	0	0	0	0	0	0	0	0	1	0	0	1	0	0	0	0	0	0	0	0	0	0	0	0	0	0	0	0	0	0	0	0	0	0	0	1	0	0	0	0	0	0	0	0	1	1	0	0	0	0	0	0	0	0	0	0	1	0	0	0	0	0	0	0	0	0	0	0	0	0	0	0	0	0	0	0	0	0	0	0	0	0	0	0	0	0	0	0	1	0	0	0	0	0	0	0	0	0	1	0	0	0	0	0	0	0	0	0	1	0	0	0	0	0	0	0	0	0	0	0	0	0	0	0	0	0	0	0	0	0	0	0	0	0	0	0	0	0	0	0	0	0	0	0	1	0	0	0	0	0	0	0	0	0	0	0	0	0	0	0	0	0	0	0	0	0	0	0	0	0	0	0	0	0	0	0	0	0	0	0	0	0	0	0	0	0	0	0	0	0	0	0	0	0	0	0	0	0	0	0	1	0	0	1	0	0	0	0	0	0	0	0	0	1	0	0	0	0	0	0	0	0	0	0	0	1	0	0	0	0	0	0	0	0	0	0	0	0	0	0	0	0	1	0	0	0	0	0	0	0	0	0	0	0	0	0	0	0	0	0	0	0	0	0	0	0	0	0	0	0	0	0	0	0	0	0	0	0	0	0	0	0	0	1	0	0	0	0	0	0	0	0	1	0	0	0	0	0	0	0	0	0	0	0	0	0	0	0	0	0	0	0	0	0	0	0	0	0	0	0	0	0	0	0	0	0	0	0	0	0	0	0	0	0	0	0	0	0	0	0	0	0	0	0	0	0	0	0	0	0	0	0	0	0	0	0	0	0	0	0	0	0	0	0	0	0	0	0	0	0	0	0	0	0	0	0	1	0	0	0	0	0	0	0	0	0	0	0	0	0	0	0	0	0	0	0	0	0	0	0	0	0	0	0	0	0	0	0	0	0	0	0	0	0	0	1	0	0	0	0	0	0	0	0	0	0	0	0	0	0	0	0	0	0	0	0	0	0	0	0	0	0	0	0	0	0	0	0	0	0	0	0	0	0	0	0	1	0	0	0	0	0	0	0	0	0	0	0	0	0	0	0	0	0	0	0	0	0	0	0	0	0	0	0	0	0	0	0	0	0	0	0	0	1	0	0	0	0	0	0	0	0	0	0	0	0	0	0	0	0	0	0	0	0	0	0	0	0	0	0	0	0	0	0	0	1	0	0	0	0	0	0	0	0	0	0	0	0	0	1	0	0	0	0	0	0	0	0	0	0	0	0	0	0	0	0	0	0	0	0	0	0	0	0	0	0	0	0	0	0	0	0	0	0	0	0	0	0	0	0	0	0	0	0	0	0	0	0	0	0	0	0	0	0	0	0	0	0	0	0	0	0	0	0	0	0	0	0	0	0	0	0	0	0	0	0	0	0	0	0	0	0	0	0	0	0	0	0	0	0	0	0	0	0	0	0	0	0	0	0	0	0	0	0	0	0	0	0	0	0	0	0	0	1	0	0	0	0	0	0	0	0	0	0	0	0	0	0	0	0	0	0	0	0	0	0	0	0	0	0	0	0	0	0	0	0	0	0	0	0	0	0	0	0	0	0	0	0	0	0	0	0	0	0	1	0	0	0	0	0	0	0	0	0	0	0	0	0	0	0	0	0	0	0	0	0	0	0	0	0	0	0	0	0	0	0	0	0	0	0	0	0	0	0	0	0	0	0	1	0	0	0	0	0	0	0	0	0	0	0	1	0	0	0	0	0	0	0	0	0	0	0	0	0	0	0	0	0	0	0	0	0	0	0	0	0	0	0	0	0	0	0	0	0	0	0	0	0	0	0	0	0	0	0	0	0	0	0	0	0	0	0	0	0	0	0	0	0	0	0	0	0	0	0	0	0	0	0	0	0	0	0	0	0	0	0	0	0	0	0	0	0	0	0	0	0	0	0	0	0	0	0	0	0	0	0	0	0	0	0	0	0	0	0	0	0	0	0	0	0	0	0	0	0	0	0	0	0	0	0	0	0	0	0	0	0	0	0	1	0	0	0	0	0	0	0	0	0	0	0	0	0	0	0	0	0	0	1	0	0	0	0	0	0	0	0	0	0	0	0	0	0	0	0	0	0	0	0	0	0	0	0	0	0	1	0	0	0	0	0	0	0	0	0	0	0	0	0	0	0	0	0	0	0	0	0	0	0	0	0	0	0	0	0	0	0	0	0	0	0	0	0	0	0	0	0	0	0	0	0	0	0	0	0	0	0	0	0	0	0	0	0	0	0	0	0	0	0	0	0	0	0	0	0	0	0	0	0	0	0	0	0	0	0	0	0	0	0	0	0	0	0	0	0	0	0	0	0	0	0	0	0	0	0	0	0	0	0	0	0	0	0	0	0	0	0	0	0	0	0	0	0	0	0	0	0	0	0	0	0	0	0	0	0	0	0	0	0	0	0	0	1	0	0	0	0	0	0	0	0	1	0	0	0	0	0	0	0	0	0	0	0	0	0	0	0	0	0	0	0	0	0	0	0	0	0	0	0	0	0	0	0	0	0	0	0	0	0	0	0	0	0	0	0	0	0	0	0	0	0	0	0	0	0	1	0	0	0	0	0	0	0	0	0	0	0	0	0	0	0	0	0	0	0	0	0	0	0	0	0	0	0	0	0	0	0	0	0	0	0	0	0	0	0	0	0	0	0	0	0	0	0	0	0	0	0	0	0	0	0	0	0	0	0	0	0	0	0	0	0	0	0	0	0	0	0	0	0	0	0	0	0	0	0	0	0	0	0	0	1	0	1	0	0	0	0	0	0	0	0	0	0	0	0	0	0	0	0	0	0	0	0	0	0	0	0	0	0	0	0	0	0	0	0	0	0	0	0	0	0	0	0	0	0	0	0	0	0	0	0	1	0	0	0	0	0	0	0	0	0	0	0	0	0	0	0	0	0	0	0	0	0	0	0	0	0	0	0	0	0	0	0	0	0	0	0	0	0	0	0	0	0	0	0	0	0	0	0	0	0	0	0	0	0	0	0	0	0	0	0	0	0	0	0	0	0	0	0	0	0	0	0	0	0	1	0	0	1	0	0	0	0	0	0	0	0	0	0	0	0	0	0	0	0	0	0	0	0	0	0	0	0	0	0	0	0	0	0	0	0	0	0	0	0	0	0	0	0	0	1	0	0	0	0	0	0	0	0	0	0	0	0	0	1	0	0	0	0	0	0	0	0	0	0	0	0	0	0	0	0	0	0	0	0	0	0	0	0	0	0	0	0	0	0	0	0	0	0	0	0	0	0	0	0	0	0	0	0	0	0	0	0	0	0	0	0	0	0	0	0	0	0	0	0	0	0	0	0	0	0	0	0	0	0	0	0	0	0	0	0	0	0	0	0	0	0	0	0	0	0	0	0	0	0	0	0	1	0	0	0	0	0	0	0	0	0	0	0	0	0	0	0	0	0	0	0	0	0	0	0	0	0	0	0	0	0	0	0	0	0	0	0	0	0	0	0	0	0	0	0	0	0	0	0	0	0	0	0	0	0	0	0	0	0	0	0	0	0	0	0	0	0	0	0	0	0	0	0	0	0	0	0	0	0	0	0	0	0	0	0	0	0	0	0	0	0	0	1	0	0	0	0	0	0	0	0	0	0	0	0	0	0	0	0	0	0	0	0	0	0	0	0	0	0	0	0	0	0	0	0	0	0	0	0	0	0	0	0	0	0	0	0	0	0	0	0	0	0	0	0	0	0	0	0	0	0	0	0	0	0	0	0	0	0	0	0	0	0	0	0	0	0	0	0	0	0	0	0	0	0	0	0	0	0	0	0	0	0	0	0	0	0	0	0	0	0	0	0	0	0	0	0	0	0	0	0	0	0	0	0	0	0	0	0	0	0	0	0	0	0	0	0	0	0	0	0	0	0	0	0	0	0	0	0	0	0	0	0	0	0	0	0	0	0	0	0	0	0	0	0	0	0	0	0	0	0	0	0	0	0	0	0	0	0	0	0	0	0	0	0	0	0	0	0	0	0	0	0	0	0	0	0	0	0	0	0	0	0	0	0	0	0	0	0	0	0	0	0	0	0	0	0	0	0	0	0	0	0	0	0	0	0	0	0	0	0	0	0	0	0	0	0	0	0	0	0	0	0	0	0	0	0	0	0	0	0	0	0	0	0	0	0	0	0	0	0	0	0	0	0	0	0	0	0	0	0	0	0	0	0	0	0	0	0	0	0	0	0	0	1	0	0	0	0	0	0	0	0	0	0	0	0	0	0	0	0	0	0	0	0	0	0	0	0	0	0	0	0	0	0	0	0	0	0	0	0	0	0	0	0	0	0	0	0	0	0	0	0	0	0	0	0	0	0	0	0	0	0	0	0	0	0	0	0	0	0	0	0	0	0	0	0	0	0	0	0	0	0	0	0	0	0	0	0	0	0	0	0	0	0	0	0	0	0	0	0	0	0	0	0	0	0	0	0	0	0	0	0	0	0	0	0	0	0	0	0	0	0	0	0	0	0	0	0	0	0	0	0	0	0	0	0	0	0	0	0	0	0	0	0	0	0	0	0	0	0	0	0	0	0	0	0	0	0	0	0	0	0	0	0	0	0	0	0	0	0	0	0	0	0	0	0	0	0	0	0	0	0	0	0	0	0	0	0	0	0	0	0	0	0	0	0	0	0	0	0	0	0	0	0	0	1	0	0	0	0	0	0	0	0	0	0	0	0	0	0	0	0	0	0	0	0	0	0	0	0	1	0	0	0	0	0	0	0	0	0	0	0	0	0	0	0	0	0	0	0	0	0	0	0	0	0	0	0	0	0	0	0	0	0	0	0	0	0	0	0	0	0	0	0	0	0	0	0	0	0	0	0	0	0	0	0	0	0	0	0	0	0	0	0	0	0	0	0	0	0	0	0	0	0	0	0	0	0	0	0	0	0	0	0	0	0	0	0	0	0	0	0	0	0	0	0	0	0	0	0	0	0	0	0	0	0	0	0	0	0	0	0	0	0	0	0	0	0	0	0	0	0	0	0	0	0	0	0	0	0	0	0	0	0	0	0	0	0	0	0	0	0	0	0	0	0	0	0	0	0	1	0	0	1	0	0	0	0	0	0	0	0	0	0	0	0	0	0	0	0	0	0	0	0	0	0	0	0	0	0	0	0	0	0	0	0	0	0	0	0	0	0	0	0	0	0	0	0	1	0	0	0	0	0	0	0	0	0	0	0	0	0	0	0	0	0	0	0	0	0	0	0	0	0	1	0	0	0	0	0	0	0	0	0	0	0	0	0	0	0	0	0	0	0	0	0	0	0	0	0	0	0	0	0	0	0	0	0	0	0	0	0	0	0	0	0	0	0	0	0	0	0	0	0	0	0	0	0	0	0	0	0	0	0	0	0	0	0	0	0	0	0	0	0	0	0	0	0	0	0	0	0	0	0	0	0	0	0	0	0	0	0	0	0	1	0	0	0	0	0	0	0	0	0	0	0	0	0	0	0	0	0	0	0	0	0	0	0	0	0	0	0	0	0	0	0	0	0	0	0	0	0	0	0	0	0	0	0	0	0	0	0	0	0	0	0	0	0	0	0	0	0	0	0	0	0	0	0	0	0	0	0	0	0	0	0	0	0	0	0	0	0	0	0	0	0	0	0	0	0	0	0	0	0	0	0	0	0	0	0	0	0	0	0	0	0	0	0	0	0	0	0	0	0	0	0	0	0	0	0	0	0	0	0	0	0	0	0	0	0	0	0	0	0	0	0	0	0	0	0	0	0	0	0	0	0	0	0	0	0	0	0	0	0	0	0	0	0	1	0	0	0	0	0	0	0	0	0	0	0	0	0	0	0	0	0	0	0	0	0	0	0	0	0	0	0	0	0	1	0	0	0	0	0	0	0	0	0	0	0	0	0	0	0	0	0	0	0	0	0	0	0	0	0	0	0	0	0	0	0	0	0	0	0	0	0	0	0	0	0	0	0	0	0	0	0	0	1	0	0	0	0	0	0	0	0	0	0	0	0	0	0	0	0	0	0	0	0	0	0	0	0	0	0	0	0	0	0	0	0	0	0	0	0	0	0	0	0	0	0	0	0	0	0	0	0	0	0	0	0	0	0	0	0	0	0	0	0	0	0	0	0	0	0	0	0	0	0	0	0	0	0	0	0	0	0	0	0	0	0	0	0	0	0	0	0	0	0	0	0	0	0	0	0	0	0	0	0	0	0	0	0	0	0	0	0	0	0	0	0	0	0	0	0	0	0	0	0	0	0	0	0	0	0	0	0	0	0	0	0	0	0	0	0	0	0	0	0	0	0	0	0	0	0	0	0	0	0	0	0	0	0	0	0	0	0	0	0	0	0	1	0	0	0	0	0	0	0	0	0	0	0	0	0	0	0	0	0	1	0	0	0	0	0	0	0	0	0	0	0	0	0	0	0	0	0	0	0	0	0	0	1	0	0	0	0	0	0	0	0	0	0	0	0	0	0	0	0	0	0	0	0	0	0	0	0	0	0	0	0	0	0	0	0	0	0	0	0	0	1	0	0	0	0	0	0	0	0	0	0	0	0	0	0	0	0	0	0	0	0	0	0	0	0	0	0	0	0	0	0	0	0	0	0	0	0	0	0	0	0	0	0	0	0	0	0	0	0	0	0	0	0	0	0	0	0	0	0	0	0	0	0	0	0	1	0	0	0	0	0	0	0	0	0	0	0	0	0	0	0	0	0	0	0	0	0	0	0	0	0	0	0	0	0	0	0	1	0	0	0	0	0	0	0	1	0	0	0	0	0	0	0	0	0	0	0	0	0	0	0	0	0	0	0	0	0	0	0	0	0	0	0	0	0	0	0	0	0	0	0	0	0	0	0	0	0	0	0	0	0	0	0	0	0	0	0	0	0	0	0	0	0	0	0	0	0	0	0	0	0	0	0	0	0	0	0	0	0	0	0	0	0	0	0	0	0	0	0	0	0	0	0	0	0	0	0	0	0	0	0	0	0	0	0	0	0	0	0	0	0	0	0	0	0	0	0	0	0	0	0	0	0	0	0	0	0	0	0	0	0	0	0	0	0	0	0	0	0	0	0	0	0	0	0	0	0	0	0	0	0	0	0	0	0	0	0	0	0	0	0	0	0	0	0	0	0	0	0	0	0	0	0	0	0	0	0	0	0	0	0	0	0	0	0	0	0	0	0	0	0	0	0	0	0	0	0	0	0	0	0	0	0	0	0	0	0	0	0	0	0	0	0	0	0	0	0	0	0	0	0	0	0	0	0	0	0	0	0	0	0	0	0	0	0	0	0	0	0	0	0	0	0	0	0	0	0	0	0	0	0	0	0	0	0	0	0	0	0	0	0	0	0	0	0	0	0	0	0	0	0	0	0	0	0	0	0	0	0	0	0	0	0	0	0	0	0	0	0	0	0	0	0	0	0	0	0	0	0	0	0	0	0	0	0	0	0	0	0	0	0	0	0	0	0	0	0	0	0	0	0	0	0	0	0	0	0	0	0	0	0	0	0	0	0	0	0	0	0	0	0	0	0	0	0	0	0	0	0	0	0	0	0	0	0	0	1	0	0	0	0	0	0	0	0	0	0	0	0	0	0	0	0	0	0	0	0	0	0	0	0	0	0	0	0	0	0	0	0	0	0	0	0	0	0	0	0	0	0	0	1	0	0	0	0	0	0	0	0	1	0	0	0	0	0	0	0	1	0	0	0	0	0	0	0	0	0	0	0	0	0	0	0	0	0	0	0	0	0	0	0	0	0	0	0	0	0	0	0	0	0	0	0	0	0	0	0	0	0	0	0	0	0	0	0	0	0	0	0	0	0	0	0	0	0	0	0	0	0	0	0	0	0	0	0	0	0	0	0	0	0	0	0	0	0	0	0	0	0	0	0	0	0	0	0	0	0	0	1	0	0	0	0	0	0	0	0	0	0	1	0	0	0	0	0	0	0	0	0	0	0	0	0	0	0	0	0	0	0	0	0	0	0	0	0	0	0	0	0	0	0	0	0	0	0	0	1	0	0	0	0	0	0	0	0	0	0	0	0	0	0	0	0	0	0	0	0	0	0	0	0	0	0	0	0	0	0	0	0	0	0	1	0	0	0	0	0	0	0	0	0	0	0	0	0	0	0	0	0	0	0	0	0	0	0	0	0	0	0	0	0	0	0	0	0	0	0	0	0	0	0	0	0	0	0	0	0	0	0	0	0	0	0	0	0	0	0	0	0	0	0	0	0	0	0	0	0	0	0	0	0	0	0	0	0	0	0	0	0	0	0	0	0	0	0	0	0	0	0	0	0	0	0	0	0	0	0	0	0	0	0	0	0	0	0	0	0	0	0	0	0	0	0	0	0	0	0	0	0	0	0	0	0	0	0	0	0	0	0	0	0	0	0	0	0	0	0	0	0	0	0	0	0	0	0	0	0	0	0	0	0	0	0	0	0	0	0	0	0	0	0	0	0	0	0	0	0	0	0	0	0	0	0	0	0	0	0	0	0	0	0	0	0	0	0	0	0	0	0	0	0	0	0	0	0	0	0	0	0	0	0	0	0	0	0	0	0	0	0	0	0	0	0	0	0	0	0	1	0	0	0	0	0	0	0	0	0	0	0	0	0	0	0	0	0	0	0	0	0	0	0	0	0	0	0	0	0	0	0	0	0	0	0	0	0	0	0	0	0	0	0	0	0	0	0	0	0	0	0	0	0	0	0	0	0	0	0	0	0	0	0	0	0	0	0	0	0	0	0	0	0	0	0	0	0	0	0	0	0	0	0	0	0	0	0	0	0	0	0	0	0	0	0	0	0	0	0	0	0	0	0	0	0	0	0	0	0	0	0	0	0	0	0	0	0	0	0	0	0	0	0	0	0	0	0	0	0	0	0	0	0	0	0	0	1	0	0	0	0	0	0	0	0	0	0	0	0	0	0	0	0	0	0	0	0	0	0	0	0	0	0	0	0	0	0	0	0	0	0	0	0	0	0	0	0	0	0	0	0	0	0	0	0	0	0	1	0	0	0	0	0	0	0	0	0	0	0	0	0	0	0	0	0	0	0	0	0	0	0	0	0	0	0	0	0	0	0	0	0	0	0	0	0	0	0	0	0	0	0	0	0	0	0	0	0	0	0	0	0	0	0	0	0	0	0	0	0	0	0	0	0	0	0	0	0	0	0	0	0	0	0	0	0	0	0	0	0	0	0	0	0	0	0	0	0	0	0	0	0	0	0	0	0	0	0	0	0	0	0	0	0	0	0	0	0	0	0	0	0	0	0	0	0	0	0	0	0	0	1	0	0	0	0	0	0	0	0	0	0	1	0	0	1	0	0	0	0	0	0	0	0	0	0	0	0	0	0	0	1	0	0	0	0	0	0	0	1	0	0	0	0	0	0	0	0	0	0	0	0	0	0	0	0	0	0	0	0	0	0	0	0	0	0	0	0	0	0	0	0	0	0	0	0	0	0	0	0	0	0	0	0	0	0	0	0	0	0	0	0	0	0	0	0	0	0	0	0	0	0	0	0	0	0	0	0	0	0	0	0	0	0	0	0	0	0	0	0	0	0	0	0	0	0	0	0	0	0	0	0	0	0	0	0	0	0	0	0	0	0	0	0	0	0	0	0	0	0	0	0	0	0	0	0	0	0	0	0	0	1	0	0	0	0	0	0	0	0	0	0	0	0	0	0	0	0	0	0	0	0	0	0	0	0	0	0	0	0	0	0	0	0	0	1	0	0	0	0	0	0	0	0	0	0	0	0	0	0	0	0	0	0	0	0	0	0	0	0	0	0	0	0	0	0	0	0	0	0	0	0	1	0	0	0	0	0	0	0	0	0	0	0	0	0	0	0	0	0	0	0	0	0	0	0	0	0	0	0	0	0	0	0	0	0	1	0	0	1	0	0	0	0	0	0	0	0	0	0	0	0	0	0	0	0	0	0	0	0	0	1	0	0	0	1	1	0	1	0	0	0	0	0	0	0	0	0	0	0	1	0	0	0	0	0	0	0	0	0	0	0	0	0	0	1	0	0	0	0	0	0	0	0	0	0	0	0	0	0	0	0	0	0	0	0	0	0	0	0	0	0	0	0	0	0	0	0	0	1	0	0	0	0	0	0	0	0	0	0	0	0	0	0	0	0	0	0	0	0	0	0	0	0	0	0	0	0	0	0	1	0	0	0	0	0	0	1	0	0	0	0	0	0	0	0	0	1	0	1	0	0	0	1	0	0	0	1	0	0	0	0	0	0	0	1	0	0	0	0	0	0	0	0	0	0	0	0	0	0	0	0	0	0	0	0	0	0	0	0	0	0	0	0	0	0	0	0	0	0	0	0	0	0	0	0	0	0	0	0	0	0	1	0	0	0	0	0	0	0	0	0	0	0	0	0	0	0	0	0	0	0	0	0	0	0	0	0	0	0	0	0	0	0	0	0	0	0	0	0	0	0	0	0	0	0	0	0	0	0	0	0	0	0	0	0	0	0	0	0	0	0	0	1	0	1	0	0	0	0	0	0	0	0	0	0	0	0	0	0	0	0	0	0	0	0	0	0	0	0	0	0	0	0	0	0	0	0	0	0	0	0	0	0	0	0	1	0	0	0	0	0	0	0	0	0	0	0	1	0	0	0	0	0	0	0	0	1	0	0	0	0	0	0	1	0	0	0	0	0	0	0	0	0	0	0	0	0	0	0	0	0	0	0	0	0	0	0	0	0	1	0	0	0	0	0	0	0	0	0	0	0	0	0	0	0	0	0	0	0	0	0	0	0	0	0	0	0	0	0	0	0	0	0	0	0	1	0	0	1	0	0	0	0	0	0	0	0	0	0	0	0	0	0	0	0	0	0	0	0	0	0	0	0	0	0	0	0	0	0	0	0	0	0	0	0	0	0	0	0	0	0	0	0	0	0	0	0	0	0	0	0	0	0	0	0	0	0	0	0	0	0	0	0	0	0	0	0	0	0	0	0	0	0	0	0	0	0	0	0	0	0	0	0	0	0	0	0	0	0	0	0	0	0	0	0	0	0	0	0	0	0	0	0	0	0	0	0	0	0	0	0	0	0	0	0	0	0	0	0	0	0	0	1	0	0	0	0	0	0	0	0	0	0	0	0	0	0	0	0	0	0	0	0	0	0	1	0	0	0	0	1	0	0	0	0	0	0	0	0	0	0	0	0	0	0	0	0	0	0	0	0	0	0	0	0	0	0	0	0	0	0	0	0	0	1	0	0	0	0	0	0	0	1	0	0	0	0	0	0	0	1	0	0	0	0	0	0	0	0	0	0	0	0	0	0	0	1	0	0	0	0	0	0	0	0	0	0	0	0	0	1	0	0	0	0	0	0	0	0	0	0	0	0	0	0	0	0	0	0	0	0	0	0	0	0	0	0	0	0	0	0	0	0	0	1	0	0	0	0	0	0	0	0	0	0	0	0	0	0	0	0	0	0	0	0	0	0	0	0	0	0	0	0	0	0	0	0	0	0	0	0	0	0	0	0	0	0	0	0	0	0	0	0	0	0	0	0	0	0	0	0	0	0	0	0	0	0	0	0	0	0	0	0	0	0	0	0	0	0	0	0	0	0	0	0	0	0	0	0	0	0	0	0	1	0	0	0	0	0	0	0	1	0	0	0	0	0	0	0	0	0	0	0	0	0	0	0	0	0	0	0	0	0	0	0	0	0	0	0	0	0	0	0	0	0	0	0	0	0	0	0	0	0	0	0	0	0	0	0	0	0	1	0	0	1	0	0	0	0	0	0	0	0	0	0	0	0	0	0	0	0	0	0	0	0	1	0	0	1	0	0	0	0	0	0	0	0	0	0	0	1	0	0	0	0	0	0	0	0	0	0	0	0	0	0	0	0	0	0	0	0	0	0	0	0	0	0	0	0	0	0	0	0	0	0	0	0	0	0	0	0	0	0	0	0	0	0	0	0	0	0	0	0	0	0	0	0	0	0	0	0	0	0	0	0	1	0	0	0	0	0	0	0	1	0	0	0	0	0	0	0	0	0	0	0	0	0	0	0	0	0	0	0	0	0	0	0	0	0	0	0	0	0	0	0	0	0	0	0	0	0	0	0	0	0	0	0	0	1	0	0	0	0	0	0	0	0	0	0	0	0	0	0	0	0	0	0	0	0	0	0	0	0	0	0	0	0	0	0	0	0	0	0	0	0	0	0	0	0	0	0	0	0	0	0	0	0	1	0	0	0	0	0	0	0	0	1	0	0	0	0	0	0	0	0	0	0	0	0	0	0	0	0	0	0	0	0	1	0	0	0	0	0	0	0	0	0	0	0	0	0	0	0	0	0	0	0	0	0	0	0	0	0	0	0	0	0	0	0	0	0	0	0	0	0	0	0	0	0	0	0	0	0	0	1	0	1	0	0	0	0	0	1	0	0	0	0	0	0	0	0	0	0	0	0	0	0	0	0	0	0	0	0	0	0	0	0	0	0	0	0	0	0	0	0	0	0	0	0	0	0	0	0	0	0	0	0	0	0	1	0	0	0	0	0	0	0	0	0	0	0	0	0	0	0	0	0	0	0	0	0	0	0	0	0	0	0	0	0	0	0	0	0	0	0	0	0	0	0	0	0	0	0	0	0	0	0	0	0	0	0	0	0	0	0	0	0	0	0	0	0	0	0	0	0	1	1	0	0	0	0	0	0	0	0	0	0	0	0	0	0	0	0	0	0	0	0	0	0	0	0	0	0	0	0	0	0	0	0	0	0	0	0	0	0	0	0	0	0	0	0	0	0	0	0	0	0	1	0	0	0	0	0	0	0	0	0	0	0	0	0	0	0	0	0	0	0	0	0	0	0	0	0	0	0	0	0	0	0	0	1	0	0	0	0	0	0	0	0	0	0	0	0	0	0	0	1	0	0	0	0	0	0	0	0	0	0	0	0	0	0	0	0	0	0	0	0	0	0	0	0	1	0	0	0	0	0	0	1	0	0	0	1	0	0	0	0	0	1	0	1	0	0	0	0	0	0	0	0	0	0	0	0	0	0	0	0	1	0	0	0	1	1	0	0	0	0	1	0	1	0	0	1	0	0	0	0	0	0	0	0	0	0	0	0	0	0	0	0	0	0	0	0	0	0	0	0	0	0	0	0	0	0	0	0	0	0	0	1	0	1	0	0	0	0	0	0	0	0	0	0	0	0	0	0	0	0	0	0	0	0	0	0	0	0	0	0	1	0	0	0	0	0	0	0	0	0	0	0	0	1	0	0	1	0	0	0	0	1	0	0	0	1	0	0	0	0	0	0	0	0	0	0	0	0	0	0	1	0	1	0	0	0	0	0	0	0	1	0	0	0	0	0	0	1	0	0	1	0	1	0	0	0	0	0	0	0	0	0	0	0	0	0	0	0	0	0	0	0	0	0	1	0	0	0	0	0	0	0	0	0	0	0	0	0	0	0	0	0	0	0	0	0	0	0	0	0	0	0	0	0	0	0	0	0	0	0	0	0	0	0	0	0	0	0	0	0	0	0	0	0	0	0	0	0	0	0	0	0	0	0	0	0	0	0	0	0	0	1	0	0	0	0	0	0	0	0	0	0	0	0	0	0	0	0	0	0	1	0	0	0	0	0	1	0	0	0	1	0	0	0	0	0	0	0	0	1	0	0	0	0	0	0	0	0	0	0	0	0	0	0	1	0	0	0	0	0	0	0	0	0	0	1	0	0	0	0	0	0	0	0	0	0	0	0	0	0	0	0	1	0	0	0	0	0	0	0	0	0	0	0	0	0	0	0	0	0	0	0	0	0	0	0	0	0	0	0	0	0	0	0	0	0	0	0	0	0	0	0	0	0	0	0	0	0	0	0	0	0	0	0	0	0	0	0	0	0	0	0	0	0	0	0	0	0	0	0	0	0	0	0	0	0	0	0	0	0	0	0	0	0	0	0	0	0	0	0	0	0	1	0	0	0	0	0	0	1	0	0	0	0	0	0	0	0	0	0	0	0	0	0	0	0	0	0	0	0	0	0	0	0	0	0	0	0	0	0	0	0	0	0	0	0	0	0	0	0	0	0	0	1	0	0	0	0	0	0	0	0	0	0	0	1	1	0	0	1	0	0	0	0	0	0	0	0	0	0	0	0	0	0	0	1	0	0	0	0	1	0	0	0	0	0	0	0	0	0	0	1	0	0	0	0	0	0	0	0	0	0	0	0	0	0	0	0	0	0	0	0	0	1	0	0	0	0	0	1	0	0	0	0	0	0	0	0	0	0	0	0	0	0	0	0	0	0	0	0	0	0	0	0	0	0	0	0	0	0	0	0	1	0	0	0	0	0	0	1	0	0	0	0	0	0	0	0	0	0	0	0	1	0	0	0	0	0	0	0	0	0	0	0	0	0	0	0	0	0	0	1	0	0	0	0	0	0	0	0	0	0	0	0	0	0	0	0	0	0	0	1	0	0	0	0	0	0	0	1	0	0	0	0	0	0	0	0	0	0	1	0	0	0	0	0	0	0	0	0	1	0	0	0	0	0	0	0	1	0	0	0	0	0	0	0	0	0	0	0	0	0	0	0	0	0	0	0	0	0	0	1	0	0	0	0	0	0	0	0	0	0	0	0	0	0	0	0	0	0	0	0	0	0	0	0	0	0	0	0	0	0	0	0	0	0	0	0	0	0	0	0	0	0	0	0	0	0	0	0	0	0	0	0	0	0	1	0	0	1	0	0	0	0	0	0	0	0	0	0	0	0	0	0	0	0	0	0	1	0	0	0	0	0	0	0	0	0	0	0	0	0	0	0	0	0	0	0	0	0	0	0	0	0	0	0	0	0	0	0	0	0	0	0	0	0	0	0	0	0	0	0	0	0	0	1	0	0	1	0	0	0	0	0	0	0	0	0	0	0	0	0	0	0	0	0	0	0	0	0	0	0	0	0	0	0	0	0	0	0	0	0	0	0	0	0	0	0	1	0	1	0	0	0	0	0	0	0	0	0	0	0	0	0	0	0	0	0	1	0	0	0	0	0	0	0	0	0	0	0	0	0	0	0	0	0	0	0	1	0	0	0	0	0	0	0	0	0	0	0	0	0	0	0	0	0	0	0	0	0	0	0	0	0	0	0	0	0	0	0	0	0	0	0	0	0	0	0	0	0	0	0	0	0	0	0	0	0	0	0	0	0	0	0	0	0	0	0	0	0	0	0	0	0	0	0	0	0	0	0	0	0	0	0	0	0	0	0	0	0	0	0	0	0	0	0	0	0	0	0	0	0	0	0	0	0	0	0	0	0	0	0	0	0	0	0	0	0	0	0	0	0	0	0	0	1	1	1	0	0	0	0	0	0	0	0	0	1	0	0	0	0	0	0	0	0	0	0	0	0	0	0	0	0	1	0	0	0	1	1	0	0	0	0	0	0	0	0	0	0	0	0	0	0	0	0	0	0	0	0	0	0	0	0	0	0	0	0	1	0	0	0	0	0	0	0	0	0	0	0	0	0	1	0	0	0	0	0	0	0	0	0	0	0	0	0	0	0	0	0	0	0	0	0	0	0	1	0	0	0	0	0	0	0	0	0	0	0	0	0	1	1	0	0	0	0	0	0	0	0	0	0	0	0	1	0	1	0	0	0	0	0	0	0	0	0	0	0	0	0	0	0	0	0	0	0	0	0	0	1	0	0	0	0	0	0	0	0	1	0	0	0	0	0	0	0	0	0	0	0	0	0	0	0	0	0	0	0	1	0	0	0	0	0	0	0	0	0	0	0	0	0	0	0	0	1	1	0	0	0	0	0	0	0	0	0	1	0	0	0	0	0	0	0	0	0	1	0	0	0	0	0	0	0	0	0	0	0	0	0	0	0	0	0	0	0	0	0	0	0	0	0	0	0	0	0	0	0	1	0	0	0	1	0	0	0	0	0	0	0	0	0	0	0	0	0	0	0	0	0	0	0	0	0	1	0	0	0	1	0	0	0	0	0	0	0	1	0	0	0	0	0	0	0	0	0	0	0	0	0	0	0	0	0	0	0	0	0	1	0	0	0	0	0	0	1	1	0	1	0	0	0	0	1	0	0	0	1	0	0	0	0	0	0	0	0	0	0	0	0	0	0	0	0	0	0	0	0	0	0	0	0	0	0	0	0	0	0	0	0	0	0	0	0	0	0	0	0	0	0	0	0	0	0	0	0	0	0	0	0	0	0	0	0	0	0	0	0	0	0	0	0	0	0	0	0	0	0	0	0	0	0	0	0	0	0	0	0	0	0	0	0	0	0	0	0	0	0	0	0	0	0	0	0	0	0	0	0	0	0	0	0	0	0	0	0	0	0	0	0	0	0	0	0	0	0	0	0	0	0	0	0	0	0	0	0	0	0	0	0	0	0	0	0	0	0	0	0	0	0	0	0	0	0	0	0	0	0	0	0	0	0	0	0	0	0	0	0	0	0	0	0	0	0	0	0	0	0	0	0	0	0	0	0	0	0	0	0	0	0	0	0	0	0	0	0	0	1	0	0	0	0	0	0	0	0	0	0	0	0	0	0	0	0	0	0	0	0	0	0	0	0	0	0	0	0	0	0	0	0	0	0	0	0	0	0	0	0	0	0	0	0	0	0	0	0	0	0	0	0	0	0	0	0	0	0	0	0	0	0	0	0	0	0	0	0	0	0	0	0	0	0	0	0	0	0	0	0	0	0	0	0	0	0	0	0	0	0	0	0	0	0	0	0	0	0	0	0	0	0	0	0	0	0	0	0	0	0	0	0	0	0	0	0	0	0	0	0	0	0	0	0	0	0	0	0	0	0	0	0	0	0	0	0	0	0	0	0	0	0	0	0	0	0	0	0	0	0	0	0	0	0	0	1	0	0	0	0	0	1	1	0	0	0	0	0	0	1	0	0	0	0	0	0	0	0	0	0	0	0	0	0	0	1	0	0	0	1	0	0	0	0	0	0	0	0	0	0	0	0	0	0	0	0	0	0	0	0	0	0	0	0	0	0	0	0	0	0	0	0	0	0	0	0	0	0	0	0	0	0	0	0	0	0	0	0	0	0	0	0	0	0	0	0	0	0	0	0	0	0	0	0	0	0	0	0	0	0	0	0	0	0	0	0	0	0	0	0	0	0	0	0	0	0	0	0	0	0	0	0	0	0	0	0	0	0	0	0	0	0	0	0	0	0	0	0	0	0	0	0	0	1	0	0	0	0	0	0	0	0	0	0	0	0	0	0	0	0	0	0	0	0	0	0	0	0	0	0	0	0	0	0	0	0	0	0	0	0	0	0	0	0	0	0	0	0	0	0	0	0	0	0	0	0	0	0	0	0	0	0	0	0	0	1	0	0	0	0	0	0	0	0	0	0	0	0	0	0	0	0	0	0	0	0	1	0	0	0	0	0	0	0	0	0	0	1	0	0	0	0	0	0	0	0	0	0	0	0	0	0	1	0	0	0	0	1	0	0	0	0	0	0	0	0	0	0	0	1	0	0	0	0	0	0	0	0	0	0	0	0	0	0	0	0	0	0	0	0	0	0	0	0	0	0	0	0	0	0	0	0	0	0	0	0	0	0	0	0	0	0	0	0	0	0	0	0	0	0	1	0	0	0	0	0	0	0	0	0	0	0	1	0	0	1	0	0	0	0	0	0	0	0	0	0	0	0	0	0	0	0	1	0	0	0	0	0	0	0	0	0	0	1	0	0	0	0	0	0	0	0	0	0	0	0	0	0	0	0	0	1	0	0	0	0	0	0	0	0	0	0	0	0	0	0	0	1	0	0	0	0	0	0	0	0	0	1	0	0	0	0	0	0	0	0	0	0	0	0	0	0	0	0	0	0	0	0	0	0	0	0	0	0	0	0	0	0	0	0	0	0	0	0	0	0	0	0	0	0	0	0	0	0	0	0	0	0	0	0	0	0	1	0	0	0	0	0	0	0	0	0	0	0	0	0	0	0	0	0	0	0	0	0	0	1	0	0	0	0	0	0	0	0	0	0	0	0	0	0	0	0	0	0	0	0	0	0	0	0	1	0	0	0	0	0	0	0	0	0	0	0	0	0	0	0	0	0	0	0	0	0	0	0	0	0	0	0	0	0	0	0	0	0	0	0	0	0	0	0	0	0	0	0	0	0	0	0	0	0	0	0	0	0	0	0	0	0	0	0	0	0	0	0	0	0	0	0	0	0	0	0	0	0	0	0	0	0	0	0	0	1	0	0	0	0	0	0	0	0	0	0	0	0	0	0	0	0	0	0	0	0	0	0	0	0	0	0	0	0	0	0	0	0	0	0	0	0	0	0	0	0	0	0	0	0	0	0	0	0	0	1	0	0	0	0	1	0	0	0	0	0	0	0	0	0	0	0	0	0	0	0	0	0	0	0	0	0	0	0	0	1	0	0	1	0	0	0	0	0	0	0	0	0	0	0	0	0	0	0	0	0	0	0	0	0	0	0	0	0	0	0	0	0	0	0	0	0	0	0	0	0	0	0	0	0	0	0	0	0	0	1	0	0	0	0	0	0	0	0	0	0	0	0	0	0	0	0	0	0	0	0	0	0	0	0	0	0	0	0	0	0	0	0	0	0	0	0	0	0	0	0	0	0	1	0	0	0	0	0	0	0	0	0	0	0	0	0	0	0	0	0	0	0	0	0	0	0	0	0	0	0	0	0	0	0	0	1	0	0	0	0	0	0	0	0	0	0	0	0	0	0	0	0	0	0	0	0	0	0	0	0	0	0	0	0	0	0	0	0	0	0	0	0	0	0	0	0	0	0	0	0	0	0	0	0	0	0	0	0	0	0	1	0	0	0	0	0	0	0	0	0	0	0	0	0	0	0	0	0	0	0	0	0	0	0	0	1	0	0	0	0	0	0	0	0	0	0	0	0	0	0	0	0	0	0	0	0	0	0	0	0	0	0	0	0	0	0	0	1	0	0	0	0	0	0	0	0	0	0	0	0	0	1	0	0	0	0	0	0	0	0	0	0	0	0	0	0	0	0	0	0	0	0	0	0	0	0	0	0	0	0	0	1	0	0	0	0	0	0	0	0	0	0	0	0	0	0	0	0	0	0	0	0	0	0	0	0	0	0	0	0	0	0	0	0	0	0	0	0	0	0	1	0	0	0	0	0	0	0	0	0	0	0	0	0	0	0	0	0	0	0	0	0	0	0	0	0	0	0	0	0	1	0	0	0	0	0	0	0	0	0	0	0	0	0	0	0	0	0	1	0	0	0	0	0	0	0	0	0	0	0	0	0	0	0	0	0	0	0	0	0	0	0	0	0	0	0	0	0	0	0	0	0	0	0	0	0	1	0	0	0	0	0	0	0	0	0	0	0	0	0	0	0	0	0	0	0	0	0	0	0	0	0	0	0	0	0	0	0	0	0	1	0	0	0	0	0	0	0	0	0	0	0	0	0	0	0	0	0	0	0	0	0	0	0	0	0	0	0	0	0	1	0	0	0	0	0	0	0	0	0	0	0	0	0	0	0	0	0	0	0	0	0	0	0	0	0	1	0	0	0	0	1	0	0	0	0	0	0	0	0	0	0	0	0	0	0	0	0	0	0	0	0	0	0	0	0	0	0	0	0	0	0	0	0	0	0	0	0	0	0	0	0	0	0	0	0	0	0	0	0	0	0	0	0	0	0	0	0	0	0	0	0	0	0	0	0	0	0	0	0	0	0	0	0	0	0	0	0	0	0	0	0	0	0	0	0	0	0	0	0	0	0	0	1	0	0	0	0	1	0	0	0	0	0	0	0	0	0	0	0	0	0	0	0	0	0	0	0	0	0	0	0	0	0	0	0	0	0	0	0	0	0	0	0	0	0	0	0	0	0	0	0	0	0	0	0	0	0	0	0	0	0	0	0	0	0	0	0	0	0	0	0	0	0	0	0	0	0	0	0	0	0	0	0	0	0	0	0	0	0	0	0	0	0	0	0	0	0	0	0	0	0	0	0	0	0	0	0	0	0	0	0	0	0	0	0	0	0	0	0	0	0	0	0	0	0	0	0	0	0	0	0	0	0	0	0	0	0	0	1	0	0	0	0	0	0	0	0	0	0	0	0	0	0	0	0	0	0	0	0	0	0	0	0	0	0	0	0	0	0	0	0	0	0	0	0	0	0	0	0	0	0	0	0	0	0	0	0	0	0	0	0	0	0	0	0	0	0	1	0	0	0	0	0	0	0	0	0	0	0	0	0	0	0	0	0	0	0	0	0	0	0	0	0	0	0	0	0	0	0	0	0	0	0	0	0	1	0	0	0	0	0	0	0	0	0	0	0	0	0	0	0	0	0	0	1	0	1	0	1	0	0	0	0	0	0	0	0	0	0	0	0	0	0	0	0	0	0	0	0	0	0	0	0	0	0	0	0	0	0	0	0	0	0	0	0	0	0	0	0	1	0	0	0	0	0	1	0	0	0	0	0	0	0	0	0	0	0	0	0	0	0	0	0	0	0	0	0	0	0	0	0	0	0	0	0	0	0	0	0	0	0	0	0	0	0	0	0	0	0	0	0	0	0	0	0	0	0	0	0	0	0	0	1	0	0	0	0	0	0	0	0	0	0	0	0	0	0	0	0	0	0	0	0	1	0	0	0	0	0	0	0	0	0	1	0	0	0	0	0	0	0	0	0	0	0	0	0	0	0	0	0	0	0	0	0	0	0	0	0	1	0	0	0	0	0	0	0	0	1	0	0	0	0	1	0	0	0	0	0	0	0	0	0	0	0	0	0	0	0	0	0	0	0	0	0	0	0	0	0	0	0	0	0	0	0	0	0	0	0	0	0	0	0	0	0	0	0	0	1	0	0	0	0	0	0	0	0	0	0	0	0	0	0	0	0	0	0	0	0	0	0	0	0	0	0	0	0	0	0	0	0	0	0	0	0	0	0	0	0	0	0	0	0	0	0	0	0	0	0	0	0	0	0	0	0	0	0	0	0	0	0	0	0	0	0	0	0	0	0	0	0	0	0	0	0	0	0	0	0	0	0	0	0	0	0	0	0	0	0	0	0	0	0	0	0	0	0	0	0	0	0	0	0	0	0	0	0	0	0	0	0	0	0	0	0	0	0	0	0	0	0	0	0	0	0	0	0	0	0	0	0	0	0	0	0	0	0	0	0	0	0	0	0	0	0	0	0	0	0	0	0	0	0	0	0	0	1	0	0	0	0	0	0	0	0	0	0	0	0	0	0	0	0	0	0	0	1	0	0	0	0	0	0	0	0	0	0	0	0	0	0	0	0	0	1	0	0	0	0	0	0	0	1	0	0	0	0	0	0	0	0	0	0	0	0	0	0	0	0	0	0	0	0	0	0	0	0	0	0	0	0	0	0	1	0	0	0	0	0	0	0	0	0	0	0	0	0	0	1	0	0	0	0	0	0	0	0	0	0	0	0	0	0	0	0	0	0	0	1	0	0	0	1	0	1	0	0	0	0	0	0	0	0	0	0	0	0	0	0	1	0	1	0	0	0	0	0	0	0	0	0	0	0	0	0	0	0	0	0	0	0	0	0	0	0	0	0	0	0	0	0	0	0	0	0	0	0	0	0	0	0	0	0	0	0	0	0	0	0	0	0	0	0	0	0	0	0	0	0	0	0	0	0	0	0	0	0	0	0	0	0	0	0	0	0	0	0	0	0	0	0	0	0	0	0	0	0	0	0	0	0	0	0	0	0	0	0	0	0	0	0	0	0	0	0	0	0	0	0	0	0	0	0	0	0	0	0	0	0	0	0	0	0	0	0	0	0	0	0	0	0	0	0	0	0	0	0	0	0	0	0	0	0	0	0	0	0	0	0	0	0	0	0	0	0	0	0	0	0	0	0	0	0	0	0	0	0	0	0	0	0	0	0	1	0	0	0	0	0	0	0	0	0	0	0	0	0	0	1	0	0	0	0	0	0	0	0	0	0	0	0	0	0	0	0	0	0	0	0	0	0	0	0	0	0	0	0	0	0	0	0	0	0	0	0	0	0	0	0	0	0	0	0	0	0	0	0	0	0	0	0	0	0	0	0	0	0	0	0	0	0	0	0	0	0	0	0	0	0	0	0	0	0	0	0	0	0	0	0	0	0	0	0	0	0	0	0	0	0	0	0	0	0	0	0	0	0	0	0	0	0	0	0	0	0	0	0	0	0	0	0	0	0	0	1	0	0	0	0	0	0	0	0	0	0	0	0	0	0	0	0	0	0	0	0	0	0	0	0	0	0	0	0	0	0	0	0	0	0	0	0	0	0	0	0	0	0	0	0	0	0	0	0	0	0	0	0	0	0	0	0	0	0	0	0	0	0	0	0	1	0	0	0	0	0	0	0	0	0	0	0	0	1	0	0	0	0	0	0	0	1	0	0	0	0	0	0	0	0	0	0	0	0	0	0	0	0	0	0	0	0	0	0	0	0	0	0	0	0	0	0	0	0	0	0	0	0	0	0	0	1	1	1	0	0	0	0	0	0	0	0	0	0	0	0	0	0	0	0	0	0	0	0	0	0	0	0	0	0	0	0	0	0	0	0	0	0	0	0	0	0	0	0	0	0	0	0	0	0	0	0	0	0	0	1	0	0	0	0	0	0	0	0	0	0	0	0	0	0	0	0	0	0	0	0	0	0	0	0	0	0	0	0	0	0	1	0	0	1	0	0	0	0	0	0	0	1	0	1	0	0	0	0	0	0	0	0	0	0	0	0	0	0	0	0	0	0	0	0	0	1	0	0	0	0	0	0	0	0	0	0	1	0	0	0	0	0	0	0	0	0	0	0	0	0	0	0	0	0	0	0	0	0	0	0	0	0	0	0	0	0	0	0	0	0	0	0	0	0	0	0	0	0	0	0	0	1	0	0	1	0	0	0	0	0	0	0	0	0	0	0	0	0	0	0	1	0	0	0	0	0	0	0	0	0	0	0	0	0	0	0	0	0	0	0	0	0	0	0	0	0	0	0	0	0	0	0	0	0	0	0	0	0	0	0	0	0	0	0	1	0	1	0	0	0	1	0	0	1	0	1	0	0	0	1	1	0	0	0	0	0	0	0	0	0	0	0	0	0	0	0	0	0	0	0	0	0	0	0	0	0	0	0	0	0	0	0	0	0	0	0	0	0	0	0	0	0	0	0	0	0	0	0	0	0	0	0	0	0	0	0	0	0	0	0	0	0	0	0	0	0	0	0	0	0	0	0	0	0	0	1	0	0	0	0	0	0	0	0	0	0	0	0	0	0	0	0	0	0	0	0	0	0	0	0	0	0	0	0	0	0	0	0	0	0	0	0	0	0	0	0	0	0	0	0	0	0	0	0	0	0	0	0	0	0	0	0	0	0	0	0	0	0	0	0	0	0	0	0	0	0	0	1	1	0	1	0	0	0	0	0	0	0	0	0	0	0	0	0	0	1	0	0	0	0	0	0	0	0	0	0	0	0	0	0	0	0	0	0	0	0	0	0	0	0	0	1	0	0	0	0	0	0	0	0	0	0	0	0	0	0	1	0	0	0	0	0	0	0	0	0	1	0	0	0	0	0	0	0	0	0	1	0	0	0	0	0	1	0	0	0	0	0	0	0	0	0	0	0	0	0	0	0	0	0	0	0	0	0	0	0	0	0	0	0	0	0	0	0	0	0	0	0	0	0	0	0	0	0	0	0	0	0	0	0	0	0	0	0	1	0	0	0	0	0	0	0	0	0	0	0	0	0	0	0	0	0	0	1	0	0	0	0	0	0	0	0	0	1	0	0	0	0	0	0	0	1	0	0	0	1	0	0	0	0	1	0	0	0	0	0	1	0	0	0	0	0	0	1	0	0	0	1	0	0	0	0	0	0	0	0	0	0	0	0	0	0	0	0	0	0	0	0	0	0	0	0	0	0	0	0	0	1	0	0	0	0	0	0	0	1	0	0	0	0	0	0	0	0	0	0	0	0	0	0	0	0	0	0	0	0	0	0	0	0	0	0	0	0	0	0	0	0	0	0	0	0	0	0	0	0	0	0	0	0	0	0	0	0	0	0	0	0	0	0	0	0	0	0	0	0	0	1	0	0	0	0	0	0	0	0	0	1	0	0	0	0	0	0	0	0	1	0	0	0	0	1	0	0	0	0	0	0	0	0	0	0	1	0	1	0	0	0	0	0	0	0	0	0	0	0	0	0	0	0	0	0	0	0	0	0	1	0	0	0	0	0	0	0	1	0	0	0	0	0	0	0	0	0	0	0	0	0	0	0	0	0	0	0	0	0	0	0	0	0	0	0	0	0	0	0	0	0	0	0	0	0	0	0	0	0	0	0	0	0	0	0	0	0	0	0	1	0	0	0	0	1	0	0	0	0	1	0	0	0	0	0	0	0	0	0	0	0	0	1	0	0	0	0	1	0	1	0	0	0	0	0	0	0	0	0	0	0	0	0	0	0	0	0	0	0	0	0	0	0	0	0	0	0	0	0	0	0	0	0	0	0	0	0	0	0	0	0	0	0	0	0	0	0	0	0	0	0	0	0	0	0	0	0	0	0	0	0	0	0	0	0	0	0	0	0	0	0	0	0	0	0	0	0	0	0	1	0	0	0	0	0	0	0	0	0	0	0	0	0	0	0	0	0	0	1	0	0	0	0	0	0	0	0	0	0	0	1	1	0	0	0	0	0	0	0	0	0	0	0	0	0	0	0	0	0	0	0	0	1	0	0	1	0	0	0	0	1	0	0	1	0	0	0	0	0	0	0	0	0	0	1	0	0	0	0	1	0	0	0	0	0	0	0	0	0	0	0	0	1	0	1	0	0	0	0	0	0	0	0	0	0	0	0	0	0	0	0	0	0	0	0	0	0	0	0	0	0	0	0	0	0	0	0	0	0	0	0	1	1	0	0	0	0	0	0	0	0	0	1	0	0	0	0	0	1	0	0	0	1	0	0	0	0	0	0	0	0	0	0	0	0	0	0	0	0	0	0	0	0	0	0	0	0	0	1	0	0	1	0	0	0	0	0	0	0	0	0	0	0	0	0	0	0	0	0	0	0	0	0	0	0	0	1	0	1	0	0	0	0	0	0	0	0	0	0	0	0	0	0	0	0	0	0	0	0	0	0	0	0	0	0	0	0	0	0	0	0	1	0	1	0	0	0	0	0	0	0	0	0	0	0	0	0	0	0	0	0	0	0	1	0	0	0	0	0	0	0	1	0	0	0	0	1	1	0	1	0	0	0	0	0	0	1	0	0	0	0	0	0	0	0	0	1	0	0	0	0	0	0	0	0	0	0	0	1	0	0	0	0	0	0	1	0	0	0	0	0	0	0	0	1	0	0	0	0	1	0	0	0	1	0	0	0	0	0	0	0	0	0	0	1	0	0	0	0	0	0	0	0	0	0	0	0	0	0	0	0	0	0	0	0	0	0	0	0	0	0	0	0	0	0	0	0	0	0	0	0	0	0	0	0	0	0	0	0	0	0	0	0	0	0	0	0	0	0	0	0	0	0	0	0	0	0	0	0	0	0	0	0	0	0	0	0	0	0	0	0	0	0	1	0	0	0	0	0	0	0	0	0	0	0	0	0	0	0	0	0	0	0	0	0	0	0	0	0	0	0	0	0	0	0	0	0	0	0	0	0	0	0	0	0	0	0	0	0	0	0	0	0	0	0	0	0	0	0	0	0	0	0	0	0	0	0	0	0	0	0	0	0	0	0	0	0	0	0	0	0	0	0	0	0	0	0	0	0	0	0	0	0	0	0	0	0	0	0	0	0	0	0	1	0	0	0	0	0	0	0	0	0	0	0	0	0	0	0	0	0	0	0	0	0	0	0	0	0	0	0	0	0	0	0	0	0	0	0	0	0	0	0	0	0	0	0	0	0	0	0	0	0	0	0	0	0	0	0	0	0	0	0	0	0	0	0	0	0	0	0	0	0	0	0	0	0	0	0	0	0	0	0	0	0	0	0	0	0	0	0	0	0	0	0	0	0	0	0	0	0	0	0	0	0	0	0	0	0	0	0	0	0	0	0	0	1	0	0	1	0	0	0	0	0	0	0	0	0	0	0	0	0	0	0	0	0	0	0	0	0	0	0	0	0	0	0	0	0	0	0	0	0	0	0	0	0	0	0	0	0	0	0	0	0	0	0	0	0	0	0	0	0	0	0	0	0	0	0	0	0	0	0	0	0	0	0	0	1	0	0	0	0	0	0	0	0	0	0	0	0	0	0	0	0	0	0	0	0	0	0	1	0	0	0	0	0	0	0	0	0	0	0	0	0	0	0	0	0	0	0	0	0	0	0	0	1	0	0	0	0	0	0	0	0	0	0	0	0	0	0	0	0	0	0	0	0	0	0	0	0	0	0	0	0	0	0	0	0	0	0	0	0	0	0	0	0	0	0	0	0	0	0	0	0	0	0	0	0	0	0	0	0	0	0	0	0	0	1	0	0	0	0	0	0	0	0	0	0	0	0	0	0	0	0	0	0	0	0	0	0	0	0	0	0	0	0	0	0	0	0	0	0	0	0	0	0	0	0	0	0	0	0	1	0	0	0	0	0	0	0	0	0	0	0	0	0	0	0	0	0	0	0	0	0	0	0	0	0	0	0	0	0	0	0	0	0	0	0	0	0	0	0	0	0	0	0	0	0	0	0	0	0	0	0	0	0	0	0	0	0	0	0	1	0	1	0	0	0	0	0	0	0	1	0	0	0	0	0	0	0	0	0	0	0	0	0	1	0	0	0	0	0	0	0	0	0	0	0	0	0	0	0	0	0	0	0	0	0	0	0	0	0	0	0	0	0	0	0	0	0	0	0	0	0	0	0	0	0	0	0	0	0	0	1	0	0	0	0	0	0	0	0	0	0	0	0	0	0	0	0	0	0	0	0	0	0	0	0	0	0	0	0	0	0	0	0	0	0	0	0	0	0	0	0	0	0	0	0	1	0	0	0	0	1	0	0	0	0	0	0	0	0	0	0	0	0	0	0	0	0	0	0	0	0	0	0	0	0	0	0	0	0	0	0	0	0	0	0	0	0	0	0	0	0	0	0	0	0	0	0	0	0	0	0	0	0	0	0	1	0	0	0	0	0	0	0	0	0	0	0	0	0	0	1	1	0	0	0	0	0	0	0	0	0	0	0	0	0	0	0	0	0	0	0	0	0	0	0	0	0	0	0	0	0	0	0	0	0	0	0	0	0	0	0	1	0	0	0	1	0	0	0	0	0	0	0	0	0	0	0	0	0	0	0	0	0	0	0	0	0	0	0	0	0	0	0	0	0	1	0	0	0	0	0	0	0	0	0	1	0	0	0	0	0	0	0	0	0	0	0	0	0	0	0	0	0	0	0	0	0	0	0	0	0	0	0	0	0	0	0	0	0	0	0	1	0	0	0	1	0	0	0	0	0	0	0	0	0	0	0	0	0	0	0	0	0	0	0	0	1	1	1	0	0	0	0	0	0	0	0	0	0	0	0	0	0	0	0	0	0	0	0	0	0	0	0	0	0	0	0	0	0	0	0	0	0	0	0	0	0	0	0	0	0	0	1	1	0	0	0	0	0	0	0	0	0	0	0	0	0	0	0	0	1	1	0	0	0	0	0	0	0	0	0	0	0	0	0	1	0	0	0	0	0	0	0	0	1	0	0	0	0	0	0	0	0	0	0	0	0	1	0	0	0	0	0	0	0	0	0	0	0	0	0	0	0	0	0	0	0	0	0	0	0	0	0	0	0	0	0	0	0	1	0	0	0	0	0	0	0	0	0	0	0	0	0	0	0	0	0	0	0	0	0	0	0	0	0	0	0	0	0	0	0	0	0	0	0	0	0	0	0	0	0	0	0	0	0	0	0	0	0	0	0	0	0	0	0	0	0	0	0	0	0	0	0	0	0	0	0	0	0	0	1	0	0	0	0	0	1	0	0	0	0	0	1	0	0	0	0	0	0	0	0	0	0	0	0	0	0	0	1	0	0	0	0	0	0	0	0	0	0	1	0	0	0	0	0	0	0	0	0	0	0	0	0	0	0	0	0	0	0	0	1	0	0	0	0	0	0	0	0	0	0	0	0	0	0	0	0	0	0	0	0	0	0	0	1	0	0	0	0	0	0	0	0	0	0	0	0	0	0	0	0	0	1	0	0	0	0	0	0	0	0	0	0	0	0	0	0	0	0	0	0	1	0	0	0	0	0	0	0	0	0	0	0	0	0	0	0	0	1	1	0	0	0	0	0	0	0	0	0	0	0	0	0	0	1	1	0	0	0	0	1	0	0	0	1	0	0	0	0	0	0	0	1	0	0	0	0	0	0	0	0	0	0	0	0	0	0	0	0	0	0	0	1	0	0	0	0	0	0	0	0	0	0	0	0	0	0	0	0	0	0	0	0	0	0	1	0	0	0	0	0	0	0	0	1	0	0	0	0	1	0	0	0	0	0	0	0	0	0	0	0	0	0	1	0	0	0	0	0	0	0	0	0	
20	1.83220953995393	0	0	0	0	0	0	0	0	0	0	0	0	0	0	0	0	0	0	0	1	0	0	0	0	0	0	0	0	0	0	0	0	0	0	0	0	0	0	0	0	0	0	0	0	0	0	0	0	0	0	1	0	0	0	0	0	0	0	0	0	0	0	0	0	0	0	0	0	0	0	0	0	0	0	0	0	0	0	1	0	0	0	0	0	0	1	0	0	0	0	0	0	0	0	0	0	0	0	0	0	0	0	0	0	0	0	1	0	0	0	0	0	0	0	0	0	0	0	0	0	0	0	1	0	0	0	0	0	0	0	0	0	0	0	0	0	0	0	0	0	0	0	0	0	0	0	0	0	1	0	0	0	0	0	0	0	0	0	0	0	0	0	0	1	0	0	0	0	0	0	0	0	0	0	0	0	0	0	0	0	0	0	0	0	0	0	0	0	0	0	0	0	0	0	0	0	0	0	0	0	1	0	0	0	0	0	0	0	0	0	0	0	1	0	0	0	0	0	0	0	0	0	0	0	0	0	0	0	0	0	0	0	0	0	0	0	0	0	0	0	1	0	0	0	0	0	0	0	0	1	0	1	0	0	0	0	0	0	0	0	0	0	0	0	0	0	0	0	0	0	0	0	0	0	0	0	0	0	0	0	0	0	0	0	0	0	0	0	0	0	0	0	0	0	0	0	0	0	0	0	0	0	0	0	0	0	0	0	0	0	0	0	0	0	1	0	0	0	0	0	0	0	0	0	0	0	0	0	0	0	0	0	0	0	0	0	0	0	0	0	0	0	0	1	0	0	0	0	0	0	0	0	0	0	0	0	0	0	0	0	0	0	0	0	0	0	0	0	0	0	0	0	1	0	0	0	0	0	0	0	0	0	0	0	0	0	0	0	0	0	0	0	0	0	0	0	0	0	0	0	0	0	0	0	0	0	0	0	0	0	0	0	0	0	0	0	0	0	0	0	0	0	0	0	1	0	0	0	0	0	0	0	0	0	0	0	0	0	0	0	0	0	1	0	0	0	0	0	0	0	0	0	0	0	0	0	0	0	0	0	0	0	0	0	0	0	0	0	0	0	0	0	0	0	0	0	0	0	0	0	0	0	0	0	0	0	0	0	0	1	0	0	0	0	0	0	0	0	0	0	0	0	0	0	0	0	0	0	0	0	0	0	0	0	0	0	0	0	0	0	0	0	0	0	0	0	0	0	0	0	0	0	0	0	0	0	0	0	0	0	0	0	0	0	0	0	0	1	0	0	0	0	0	0	0	0	0	0	0	0	0	0	0	0	0	1	0	0	0	0	0	0	0	0	0	0	0	0	0	0	0	0	0	0	0	0	0	0	0	0	0	0	0	0	0	1	1	0	0	0	0	0	0	0	0	0	0	0	1	0	0	0	0	0	0	0	0	0	0	0	0	0	0	0	0	0	0	0	0	0	0	0	0	0	0	0	0	0	0	0	0	0	0	0	0	0	0	0	0	0	0	0	0	0	0	1	0	0	0	0	0	0	1	0	0	0	0	0	0	0	0	0	1	0	0	0	0	0	0	0	0	0	0	0	0	0	0	0	0	0	0	0	0	0	0	0	0	0	0	0	0	0	0	0	0	0	0	0	0	0	0	0	0	0	0	0	0	0	0	0	0	0	0	0	0	0	0	0	0	0	0	0	0	0	0	0	0	0	0	0	0	0	0	0	0	0	0	0	0	0	0	0	0	0	0	0	0	0	0	0	0	0	0	0	0	0	0	0	0	0	0	0	0	0	0	0	0	0	0	0	0	0	0	0	0	0	0	0	0	0	0	0	0	0	0	0	0	0	0	0	0	0	1	0	0	0	0	0	0	0	0	0	0	0	0	0	0	0	0	0	0	0	0	0	0	0	0	0	0	0	0	0	0	0	0	0	0	0	0	0	0	0	0	0	0	0	0	0	1	0	0	0	0	0	0	1	0	0	0	0	0	0	1	0	0	0	0	0	0	0	0	0	0	0	0	0	0	0	0	0	0	0	0	0	0	0	0	0	0	0	0	0	0	0	1	0	0	0	0	0	0	0	0	0	0	1	0	0	0	0	0	0	0	0	0	0	0	0	0	0	0	0	0	0	0	0	0	0	0	0	0	0	0	1	0	0	0	0	0	0	0	0	0	0	0	0	0	0	0	0	0	0	0	0	0	0	0	0	0	0	0	1	0	0	0	0	0	0	0	0	0	0	0	1	0	1	0	0	0	0	0	0	0	0	1	0	0	0	0	0	1	0	0	0	0	0	0	1	0	1	1	1	0	0	0	0	0	1	0	0	0	0	0	0	0	0	0	0	0	0	0	0	0	0	0	0	0	0	0	0	0	0	0	0	0	0	1	0	0	0	0	0	0	0	0	1	0	0	0	0	1	0	0	0	0	0	0	0	0	0	0	0	0	0	0	0	0	0	0	0	0	0	0	0	0	0	0	0	0	0	0	0	0	0	0	0	1	0	0	0	0	0	0	0	0	0	0	0	0	0	0	0	0	0	0	0	0	0	0	0	0	0	0	0	0	0	0	0	0	0	0	0	0	0	0	0	0	0	0	0	0	0	0	0	0	0	0	0	0	0	0	0	0	0	0	0	1	0	0	0	0	0	0	0	0	0	0	0	0	0	0	0	0	0	0	0	0	0	0	0	0	0	0	0	0	0	0	0	0	0	0	0	0	0	0	0	0	0	0	0	0	0	1	0	0	0	0	0	0	0	0	0	0	0	0	0	0	0	0	0	0	0	0	0	0	0	0	0	0	0	0	0	0	0	0	0	0	0	0	0	0	0	0	0	0	0	0	0	0	0	0	0	0	0	0	0	0	0	0	0	0	0	0	0	0	0	0	1	0	0	0	0	0	0	0	0	0	1	0	0	0	1	0	0	1	0	0	0	0	0	0	0	0	1	0	0	0	0	0	0	0	0	0	0	0	1	0	0	0	0	0	0	0	0	0	0	0	0	0	0	1	0	0	0	0	0	0	0	0	0	0	0	1	0	0	0	0	0	0	0	0	0	0	0	0	0	0	0	0	0	1	0	1	0	0	0	0	0	0	0	0	0	0	0	1	0	0	0	0	1	0	0	0	0	0	0	0	0	0	0	0	0	0	1	0	0	0	0	0	0	0	0	0	0	0	0	0	0	0	0	0	1	0	0	0	0	0	1	0	0	1	0	0	0	0	0	0	0	0	0	0	0	0	0	0	0	0	1	0	0	0	0	0	0	0	0	0	0	1	0	0	0	0	0	0	0	0	0	0	0	0	0	0	0	0	0	0	0	0	0	0	0	0	0	0	0	0	0	0	0	0	0	0	0	0	0	0	0	0	0	0	1	0	0	0	0	0	0	0	0	0	0	0	0	0	0	0	0	1	0	0	0	0	0	1	0	0	0	0	0	0	0	0	0	0	1	0	0	0	1	0	0	0	0	0	0	0	0	0	0	0	0	0	0	0	0	0	0	0	1	0	0	0	0	0	0	0	0	0	0	0	0	0	0	0	0	1	0	0	0	0	1	0	0	0	0	0	0	0	0	0	0	0	0	0	0	0	0	0	0	0	0	0	0	1	0	0	1	0	0	0	0	0	0	0	0	0	0	0	0	0	0	0	0	0	0	1	0	0	0	0	0	0	0	0	0	0	0	0	0	0	0	0	0	0	0	1	0	0	0	0	0	0	0	0	0	0	0	0	0	0	0	0	0	0	0	0	0	0	0	0	0	0	0	0	0	0	0	0	0	0	0	0	0	0	0	0	0	0	0	0	0	0	0	0	0	0	0	0	0	0	0	0	0	0	0	0	0	0	0	0	0	0	0	0	0	0	0	0	0	0	0	0	0	0	0	0	0	0	1	0	0	0	0	0	0	0	0	0	0	0	0	0	0	0	0	0	0	0	0	0	0	0	0	0	0	0	0	0	0	0	0	0	0	0	0	0	0	0	0	0	0	0	0	0	0	0	0	0	0	0	0	0	0	0	0	0	0	0	0	0	0	0	0	0	0	0	0	0	1	0	0	0	0	0	0	0	0	0	0	0	0	0	0	0	0	0	0	0	1	0	0	0	1	0	0	0	0	0	0	0	1	0	0	0	0	0	0	0	0	0	0	0	0	0	0	0	0	0	0	0	0	0	0	0	0	0	0	0	0	0	0	0	0	0	0	0	0	0	0	0	0	0	0	0	0	0	0	0	0	0	0	0	1	0	0	0	1	0	0	0	0	0	0	0	0	0	0	0	0	0	0	0	0	0	0	0	0	0	0	0	1	0	0	0	0	0	0	0	0	1	0	0	0	0	0	0	0	0	0	0	0	0	0	0	0	0	0	0	0	0	0	0	0	0	0	0	0	0	0	0	0	0	0	0	1	0	0	0	0	0	0	0	1	0	0	0	0	0	0	0	0	0	1	0	0	0	0	0	0	0	0	0	0	0	0	0	0	0	1	0	0	0	0	0	0	0	0	0	0	0	0	0	0	0	0	0	0	0	0	0	0	0	0	0	0	0	0	0	0	0	0	0	0	0	0	0	0	0	0	0	0	0	0	0	0	0	0	0	0	0	0	0	0	0	0	0	0	0	0	1	1	0	0	0	0	0	0	0	0	0	0	0	0	0	0	0	0	0	0	0	0	0	0	0	0	0	0	0	0	0	0	0	0	0	0	0	0	0	0	0	0	0	0	0	0	0	0	0	0	0	0	0	0	0	0	0	0	0	0	0	0	0	0	0	0	0	0	1	0	0	0	0	0	0	0	0	0	0	0	0	1	0	0	0	0	0	0	1	0	1	0	0	0	0	0	0	0	0	0	0	0	0	0	0	0	0	0	0	0	0	0	0	0	0	0	0	0	0	0	0	1	0	0	0	0	0	0	0	0	0	0	0	0	0	0	0	0	0	0	0	0	0	0	0	0	0	0	0	0	0	0	0	0	0	0	0	0	0	0	0	0	0	0	0	0	0	0	0	1	0	0	0	0	0	0	0	1	0	0	1	0	0	0	0	0	0	0	0	0	0	0	0	1	0	0	0	0	0	0	0	0	0	0	0	0	0	0	0	0	0	0	0	0	0	0	0	0	0	0	0	0	0	0	0	0	0	0	0	0	0	0	0	0	0	0	0	0	0	0	0	0	0	1	0	0	0	0	0	0	0	1	0	0	1	0	0	0	0	0	0	0	0	0	0	0	0	0	0	0	0	1	0	0	0	0	0	1	0	0	0	0	0	0	0	0	0	0	0	0	0	0	0	0	0	0	0	0	0	0	0	0	0	0	0	0	0	0	0	0	0	0	0	0	0	0	0	0	0	0	0	0	0	0	0	0	0	0	0	0	0	0	0	0	0	0	0	0	0	0	0	0	0	0	0	1	0	0	1	0	0	0	0	0	0	1	0	0	0	0	0	0	0	1	0	0	1	1	0	0	0	0	0	0	0	1	0	0	1	0	0	0	1	0	0	0	0	0	0	0	0	0	0	0	0	0	0	0	0	0	0	0	0	0	0	0	0	0	0	0	1	0	0	0	1	0	0	0	0	0	0	0	0	0	0	0	0	0	0	0	0	0	0	0	0	0	0	0	0	0	0	0	0	0	0	0	0	0	0	0	0	0	0	0	0	0	0	0	0	0	0	0	0	0	0	0	0	0	0	0	0	0	0	0	0	0	1	0	0	0	0	0	0	0	0	0	0	0	0	0	0	1	1	0	0	0	0	0	0	0	1	0	0	0	0	0	0	0	0	0	0	0	0	0	0	0	0	0	0	0	0	0	0	0	0	0	0	0	0	0	0	0	0	0	0	0	0	0	0	0	0	0	0	0	0	0	0	0	0	0	0	0	0	1	0	1	0	0	0	0	0	0	0	0	0	0	0	0	0	0	0	0	0	0	0	0	0	0	0	0	0	0	0	0	0	0	0	0	0	0	0	0	0	0	0	0	1	0	0	0	0	0	1	0	0	0	0	0	0	0	0	0	0	0	0	0	0	0	0	0	0	0	0	0	0	0	1	1	1	0	0	0	0	0	0	0	0	0	0	0	0	0	0	0	0	0	0	0	0	0	0	0	0	0	0	1	1	0	1	0	0	0	0	0	0	0	0	0	0	0	0	1	0	0	0	0	0	0	0	0	0	0	1	0	0	0	0	0	0	0	0	0	0	0	0	0	0	0	0	0	0	0	0	0	0	0	0	0	0	0	0	0	0	0	0	0	0	0	0	0	0	0	0	0	0	0	0	0	0	0	0	0	0	0	0	0	0	0	0	0	0	0	0	0	0	0	0	0	0	0	0	0	0	0	0	0	0	0	0	0	0	0	0	0	0	0	0	0	0	0	0	0	0	0	0	0	0	0	0	0	0	1	0	0	0	0	0	0	0	0	0	0	0	0	0	0	0	0	0	0	0	0	0	0	0	0	0	0	0	0	0	0	0	0	0	0	0	0	0	0	0	0	0	0	0	0	0	0	0	0	0	0	0	0	0	0	0	0	0	0	0	0	0	0	0	0	0	0	0	0	0	0	0	0	0	0	0	0	0	0	0	0	0	0	0	0	0	0	0	0	0	0	0	0	0	0	0	0	0	0	0	0	0	0	0	0	0	0	0	0	0	0	0	0	0	0	0	0	0	0	0	0	0	0	0	0	0	0	0	0	0	0	0	0	0	0	0	0	0	0	0	0	0	0	0	0	0	0	0	0	0	0	0	0	0	0	0	0	0	0	0	0	0	0	0	0	0	0	0	0	0	0	0	0	0	0	0	0	0	0	0	0	0	1	0	0	0	0	0	0	0	0	0	0	0	0	0	0	0	0	0	0	0	0	0	0	0	0	0	0	0	0	0	0	1	0	0	0	0	0	0	0	0	0	0	0	0	0	0	0	0	0	0	0	0	0	0	0	0	0	0	0	0	0	0	0	0	0	0	0	0	1	0	0	0	0	0	0	0	0	0	0	1	0	0	0	0	0	0	0	0	0	0	0	0	0	1	0	0	0	0	0	0	0	0	0	0	0	0	0	0	0	0	0	0	0	0	0	0	0	0	0	1	0	0	0	0	0	0	1	0	0	0	0	0	0	0	0	0	0	0	0	0	0	0	0	0	0	0	0	0	0	0	0	0	0	0	0	0	0	0	0	0	0	0	0	0	0	0	0	0	0	0	0	0	0	0	0	0	0	0	0	0	0	0	0	0	0	0	0	0	0	0	0	0	0	0	0	0	0	0	0	1	0	0	0	0	0	0	0	0	0	0	0	0	0	0	0	0	0	0	0	0	0	0	0	0	0	1	0	0	0	0	0	0	0	0	0	0	0	0	0	0	0	0	0	0	0	0	0	0	0	0	0	0	0	0	0	0	0	0	0	0	0	0	0	0	0	0	0	0	0	0	0	0	0	0	0	0	0	0	0	0	0	0	0	0	0	0	0	0	0	0	0	0	0	0	0	0	0	0	0	0	0	0	1	0	0	0	0	0	0	0	0	0	0	0	0	0	0	0	0	0	0	0	0	0	0	0	0	0	0	0	0	0	0	0	0	1	0	0	0	1	0	0	0	0	0	0	0	0	0	0	1	1	0	0	0	0	0	0	0	0	0	0	0	0	0	0	0	0	0	0	0	0	0	0	0	0	0	0	0	0	0	0	0	0	0	0	0	0	0	0	0	0	0	0	0	0	0	0	0	0	0	0	0	0	0	0	0	0	0	0	0	0	1	0	0	0	0	0	0	0	0	0	0	0	0	0	0	0	0	0	0	0	0	0	0	0	0	1	0	0	0	0	0	0	0	0	1	0	0	0	0	0	0	0	0	0	0	0	0	0	0	0	0	0	0	0	1	0	0	0	0	0	0	0	0	0	1	0	0	0	0	0	0	1	0	0	0	0	1	0	0	0	0	0	0	0	0	0	0	0	0	0	0	0	0	0	0	0	0	0	0	0	0	0	0	0	0	0	0	0	0	0	0	0	0	0	0	0	0	0	0	0	0	0	0	0	0	0	0	0	0	0	0	0	0	0	0	0	0	0	0	0	0	0	0	0	0	0	0	0	0	0	0	0	0	0	0	0	0	0	0	0	1	0	0	0	0	0	0	0	0	0	0	0	0	0	0	0	0	0	0	0	0	0	1	0	0	0	0	0	0	0	0	0	0	0	0	0	0	0	0	0	0	0	0	0	0	0	0	0	0	0	0	0	1	0	0	0	0	0	0	0	0	0	0	0	0	0	1	0	0	0	0	0	0	0	0	0	0	0	0	0	0	0	0	0	1	0	0	0	0	0	0	0	0	0	0	0	0	0	0	0	0	0	0	0	0	0	0	0	1	0	1	0	0	1	0	0	0	0	0	0	0	0	0	0	1	0	0	0	0	0	0	0	0	0	0	0	0	0	0	0	0	1	0	0	0	0	0	0	0	0	0	0	0	0	0	0	0	0	0	0	1	0	0	0	0	0	0	0	0	0	0	0	0	0	0	0	0	0	1	0	0	0	0	0	0	1	1	0	0	0	0	0	0	0	0	0	0	0	0	0	0	0	0	0	0	0	0	0	0	0	0	0	0	0	0	0	0	1	0	0	0	0	0	0	0	0	0	0	0	0	0	0	0	0	0	0	0	0	0	0	0	0	0	0	0	0	0	0	0	0	0	0	0	0	0	0	0	0	0	0	0	0	0	0	0	0	0	0	0	0	0	0	0	0	0	0	0	0	0	1	0	0	0	0	0	0	0	0	0	0	0	0	1	0	0	0	0	0	0	0	0	0	0	0	0	0	0	0	0	0	0	0	1	0	0	0	0	0	0	0	0	0	0	0	0	0	0	0	0	0	0	0	0	0	0	0	0	0	1	0	0	0	0	0	0	0	0	1	0	0	0	0	0	0	0	0	0	0	0	0	0	0	0	0	0	0	0	0	0	0	0	0	0	0	0	0	0	0	0	0	0	1	0	0	1	0	0	0	0	0	0	0	0	0	0	0	0	0	0	0	0	0	0	0	0	1	0	0	0	0	0	0	0	0	0	0	0	0	0	0	0	0	0	0	0	0	0	0	0	0	0	0	1	1	1	0	0	0	0	0	0	1	0	0	0	1	0	0	0	0	1	0	0	0	0	0	0	0	0	0	1	0	0	0	0	0	0	0	0	0	0	0	0	0	0	1	0	0	0	0	0	0	0	0	0	0	0	0	0	0	0	0	0	0	0	0	0	0	0	0	0	1	0	0	0	0	0	0	0	0	0	0	0	0	0	0	0	0	0	0	0	0	0	0	0	0	0	0	0	0	0	0	0	0	0	0	0	0	0	0	0	0	0	0	0	0	0	0	0	0	0	1	0	0	0	0	0	0	0	0	0	0	0	0	0	0	0	0	0	0	0	0	0	0	0	0	0	0	0	0	0	0	1	0	0	0	0	0	0	0	0	0	0	0	0	0	0	0	0	0	0	1	0	0	0	0	0	0	0	0	0	0	0	0	0	0	0	0	0	0	0	0	0	0	0	0	0	0	0	0	0	0	0	0	0	0	0	0	0	0	0	0	0	0	0	0	0	0	0	0	0	0	0	0	0	0	0	0	0	0	0	0	0	0	0	0	0	0	0	0	0	0	0	0	0	0	0	0	0	0	0	0	0	0	0	0	0	0	0	0	0	0	0	0	0	0	1	0	0	0	0	0	0	0	0	0	0	0	1	0	0	0	0	0	0	0	0	0	0	0	0	0	0	0	0	0	0	0	0	0	0	0	1	0	0	0	0	0	0	0	0	0	0	0	0	0	0	0	0	0	0	0	0	0	0	1	0	0	0	0	0	0	0	0	0	0	0	0	0	0	0	0	0	0	0	0	0	0	0	0	0	0	0	0	1	0	0	0	1	0	0	0	0	0	0	0	0	0	0	0	0	0	0	0	0	0	0	0	0	0	0	0	0	0	0	0	0	0	0	0	0	0	0	0	0	0	0	0	0	0	0	0	0	0	0	0	0	0	0	0	0	0	0	0	0	0	0	0	0	0	0	0	0	0	0	0	0	0	0	0	0	0	0	0	0	0	0	0	0	0	0	0	0	0	0	0	0	0	0	0	0	0	0	0	0	0	0	0	0	0	0	0	0	0	1	0	0	0	0	0	0	0	0	0	0	0	0	0	0	0	0	0	0	0	0	0	0	0	0	1	0	0	0	0	0	0	0	0	0	0	0	0	0	0	0	0	0	0	0	1	0	0	0	0	0	0	1	0	1	0	0	0	0	0	0	0	0	0	1	0	0	0	0	0	0	0	0	0	0	0	0	0	0	0	0	0	0	0	0	0	0	0	0	0	0	0	0	0	0	0	0	0	0	0	0	0	0	0	0	0	0	0	0	0	0	0	0	0	0	0	0	0	0	0	0	0	0	0	0	0	0	0	0	0	0	0	0	0	0	0	0	0	0	0	0	0	0	0	0	0	0	0	0	0	0	0	0	0	0	0	0	0	0	0	0	0	0	0	0	0	0	0	0	0	0	0	1	0	0	0	0	0	0	0	0	0	0	0	0	0	0	0	0	0	0	0	0	0	0	0	0	0	0	0	0	1	0	0	0	0	0	0	0	0	0	0	0	0	1	0	0	0	0	0	0	0	0	0	0	0	0	0	0	0	0	0	0	0	0	0	0	0	0	0	0	0	0	0	0	0	1	0	0	0	0	0	0	0	0	0	0	0	0	0	0	0	0	0	0	0	0	0	0	1	0	0	0	0	0	0	0	0	1	1	0	0	0	0	0	0	0	0	0	0	0	0	0	0	0	0	0	0	0	0	0	0	0	0	0	0	0	0	0	0	0	0	0	0	0	1	0	0	0	0	0	0	0	0	0	0	0	1	0	0	0	0	0	0	0	0	0	0	0	0	0	0	0	0	0	0	0	0	0	0	0	0	0	0	0	0	0	0	0	0	0	0	0	0	0	0	0	0	0	0	0	0	0	0	0	0	0	0	0	0	0	0	0	0	0	0	1	0	0	0	0	0	0	0	0	0	0	0	0	0	0	0	0	0	0	0	0	0	0	0	0	1	0	0	0	0	0	0	0	0	0	0	0	0	0	0	0	0	0	0	1	0	0	0	0	0	0	0	0	0	0	1	0	0	0	0	0	0	0	0	0	0	1	0	1	0	0	0	0	0	0	0	0	0	0	0	0	0	0	0	0	0	0	0	0	0	0	0	0	0	0	0	0	0	0	0	0	0	0	0	0	0	0	0	0	0	0	0	0	0	0	0	0	0	1	0	0	0	0	0	0	0	0	0	0	0	0	0	0	0	0	0	0	0	0	0	0	0	0	0	0	0	0	1	0	0	0	0	0	0	0	0	0	0	0	0	0	0	0	0	0	1	0	0	0	1	0	0	0	0	0	0	0	0	0	0	0	0	0	0	0	0	0	1	0	0	0	0	1	0	0	0	0	0	0	0	0	0	0	0	0	0	0	0	0	0	0	0	0	0	0	0	0	0	0	0	0	0	0	0	0	0	0	0	0	0	0	0	0	0	0	1	0	0	0	0	0	0	0	0	0	0	0	0	0	0	0	0	1	0	0	0	0	0	0	1	0	1	0	0	0	0	0	0	0	0	0	0	0	0	0	0	0	0	0	0	0	0	0	0	0	0	0	0	0	0	0	0	0	0	0	0	0	0	0	0	0	0	0	0	0	0	0	0	0	0	0	0	0	0	0	0	0	0	0	0	0	0	0	1	0	0	0	0	0	0	0	0	0	0	0	0	0	0	0	0	0	0	0	0	0	0	0	0	0	0	0	0	0	0	0	0	0	0	0	0	0	0	0	0	0	0	0	0	0	0	0	0	0	0	0	0	0	0	0	0	0	0	0	0	0	0	0	0	0	0	0	0	0	0	0	0	0	0	0	0	0	0	0	0	0	0	0	0	0	0	0	0	0	0	0	0	0	0	0	0	0	0	0	0	0	0	0	0	0	0	0	0	0	0	0	0	0	0	0	0	0	0	0	0	0	0	0	0	0	0	0	0	0	0	0	0	0	0	0	0	0	0	0	0	0	0	0	0	0	0	0	0	0	0	0	0	0	0	0	0	0	0	0	0	0	0	0	0	0	0	0	0	0	0	0	0	0	0	0	0	0	0	0	0	0	0	0	0	0	0	0	0	0	0	0	0	0	0	0	0	0	0	0	0	0	0	0	0	0	0	0	0	0	0	0	0	0	0	0	0	0	0	0	0	0	0	0	0	0	0	1	0	0	0	0	0	0	0	0	0	0	0	0	0	0	0	0	0	0	0	0	0	0	0	0	0	0	0	0	0	0	0	0	0	0	0	0	0	0	0	0	0	0	0	0	0	0	0	0	0	0	0	0	0	0	0	0	1	0	0	0	0	0	0	0	0	0	0	0	0	0	0	0	0	0	0	1	0	0	0	0	0	0	0	0	0	0	0	0	0	0	0	1	0	0	0	0	0	0	0	0	0	0	0	0	0	0	0	0	0	0	0	0	0	0	1	0	0	0	0	0	0	0	0	0	1	0	0	0	0	0	0	0	0	0	0	0	0	0	0	0	1	0	0	1	0	0	0	1	0	0	0	0	0	0	0	0	0	1	0	1	0	0	0	0	0	0	0	0	0	0	0	0	0	0	0	0	0	0	0	0	0	0	0	0	0	0	0	0	0	0	0	0	0	0	0	0	0	0	0	0	0	0	0	0	0	0	0	0	0	0	0	0	0	0	0	0	0	0	0	0	0	0	0	0	1	0	0	0	0	0	1	0	0	0	0	0	0	0	0	1	0	0	0	0	0	0	0	0	0	0	0	0	0	0	0	0	0	0	0	0	0	0	0	0	0	0	0	0	0	0	0	1	0	0	0	0	0	0	0	0	0	1	0	0	0	0	0	0	0	0	0	0	0	0	0	1	0	0	0	0	0	0	0	0	1	0	0	0	0	0	0	0	0	0	0	0	0	0	0	0	0	0	0	0	0	0	0	0	0	0	0	0	1	0	0	1	1	0	0	0	0	1	0	0	0	0	0	1	0	0	0	0	0	0	0	0	0	0	0	0	0	0	0	0	1	0	0	0	0	0	0	0	0	0	0	0	0	0	0	0	1	0	0	0	0	0	0	0	0	0	0	0	0	0	0	1	0	0	0	0	0	0	0	1	0	0	0	0	0	0	0	0	0	1	0	0	0	0	0	0	0	0	0	0	0	0	0	0	0	0	0	0	0	0	0	0	0	0	0	0	0	0	0	0	0	0	0	0	0	0	0	0	0	0	0	0	0	0	0	0	0	0	0	0	0	0	0	0	0	0	0	0	0	1	0	0	0	0	0	0	0	0	0	0	0	0	0	0	0	0	0	0	0	0	0	0	0	0	0	0	0	0	0	0	0	1	0	0	0	0	0	0	0	0	0	0	0	0	0	0	0	0	0	0	1	0	0	0	0	0	0	0	0	0	0	0	1	0	0	0	0	0	0	0	0	0	0	0	0	0	0	0	0	0	0	0	0	0	0	0	0	0	0	0	0	0	0	0	0	0	0	0	0	0	0	0	0	0	0	0	0	0	0	0	0	0	0	0	0	0	0	0	0	0	0	0	0	0	0	0	1	1	0	0	0	0	0	0	0	0	0	0	0	0	1	0	0	0	0	0	0	0	0	0	1	0	0	0	0	0	0	0	0	0	0	0	0	0	0	0	0	1	0	0	0	1	0	0	0	0	0	0	0	0	0	0	0	0	0	0	0	0	0	0	0	0	0	0	0	1	0	1	0	0	0	0	0	0	0	0	0	0	0	0	0	0	0	0	0	0	0	0	0	0	1	0	1	0	0	0	0	0	0	1	0	0	0	0	0	0	0	0	0	0	0	0	0	0	0	0	0	0	0	0	0	1	0	0	0	0	0	1	0	0	0	0	0	0	0	0	0	0	0	0	0	0	0	0	0	0	0	0	0	0	0	0	0	0	0	0	0	0	0	0	0	0	0	0	0	0	0	0	0	0	0	0	0	0	0	0	0	0	0	0	0	0	0	0	0	0	0	0	0	0	0	0	0	0	0	0	0	0	0	0	0	0	0	0	0	0	0	1	0	0	0	0	0	0	0	0	0	0	0	0	0	0	0	0	0	0	0	0	0	0	0	0	0	0	0	0	0	0	0	0	0	0	0	0	0	0	0	0	1	0	0	0	0	1	0	1	0	0	0	0	0	0	0	0	0	0	0	0	0	0	0	0	0	0	0	0	0	0	0	0	0	0	0	0	0	1	0	0	0	0	0	0	0	0	0	1	0	0	0	0	0	0	0	0	0	0	0	0	0	0	0	0	0	0	0	0	0	0	0	0	0	0	0	0	1	0	0	0	0	0	0	0	0	0	0	0	0	0	1	0	0	0	0	0	0	0	0	0	0	1	0	0	1	0	0	1	0	0	0	0	0	0	0	0	0	0	0	0	0	0	0	0	0	0	0	1	0	0	0	0	1	0	0	0	0	1	1	0	0	0	0	0	0	0	0	0	0	0	0	0	0	0	0	1	0	0	0	0	0	0	0	0	0	0	0	0	0	0	0	0	0	0	0	0	0	0	0	0	0	0	0	0	0	0	0	0	0	0	0	0	0	0	0	0	0	0	0	0	0	0	0	0	0	0	0	0	0	0	0	0	0	0	0	0	0	0	0	0	0	0	0	0	0	0	0	0	0	0	0	0	0	0	0	0	0	0	0	0	0	0	1	0	0	0	0	1	0	0	0	1	0	0	0	0	0	1	0	0	0	0	0	0	0	1	0	1	1	0	0	0	0	0	0	0	0	0	0	0	0	0	0	0	0	0	0	0	1	0	0	0	0	0	0	0	0	0	0	0	0	0	0	0	0	0	0	0	0	0	0	0	1	0	0	0	0	0	0	0	0	0	0	0	0	0	0	1	0	0	0	0	0	0	0	0	0	0	0	0	0	0	0	0	0	0	1	0	0	0	0	0	0	0	0	0	0	0	0	1	0	0	1	0	0	0	0	0	0	0	0	0	0	0	0	0	0	0	1	0	0	0	1	0	1	0	0	0	1	1	0	0	0	0	0	0	0	0	0	0	0	0	1	0	0	0	0	0	0	0	0	0	0	0	0	0	0	0	0	0	0	0	0	0	0	0	0	0	0	0	0	0	0	0	0	0	0	0	0	0	0	1	1	0	0	0	0	0	0	0	0	0	0	0	0	0	0	0	0	0	0	0	0	0	0	0	1	0	1	0	0	0	0	0	0	0	0	0	0	0	0	0	0	0	0	0	0	0	0	0	0	0	0	0	0	0	0	0	0	0	0	0	1	0	0	0	0	0	1	0	0	0	0	0	0	0	0	0	0	0	0	0	0	0	0	0	0	0	0	0	0	1	1	0	0	0	0	1	0	0	0	0	1	0	0	0	0	0	0	0	0	1	0	0	0	0	0	0	0	0	0	0	0	0	0	0	0	0	1	0	0	0	0	0	0	0	0	1	0	1	0	0	0	0	0	0	0	0	0	0	0	0	0	0	0	0	0	0	0	0	0	0	0	0	0	0	0	0	0	0	0	0	0	0	0	0	0	0	0	0	0	0	0	0	0	0	0	0	0	0	0	0	0	0	0	0	0	0	0	0	0	0	0	0	0	0	0	0	0	0	0	0	0	0	0	0	0	0	0	0	0	0	0	0	0	0	0	0	0	0	0	0	0	0	0	0	0	0	0	0	0	0	0	0	0	0	0	0	0	0	0	0	0	0	0	0	0	0	0	0	0	0	0	0	0	0	0	0	0	0	0	0	0	0	0	0	0	0	0	0	0	0	0	0	0	0	0	0	0	0	0	0	0	0	0	0	0	0	0	0	0	0	0	0	0	0	0	0	0	0	0	0	0	0	0	0	0	0	0	0	0	0	0	0	0	0	0	0	0	0	0	0	0	0	0	0	0	0	0	0	0	0	0	0	0	0	0	0	0	0	0	0	0	0	0	0	0	0	0	0	0	0	0	0	0	0	0	0	0	0	0	0	0	0	0	0	1	0	0	0	0	0	0	0	0	0	0	0	0	0	0	0	0	0	0	0	0	0	0	0	0	0	0	0	0	0	0	0	0	0	0	0	0	0	0	0	0	0	0	0	0	0	0	0	0	0	0	0	0	0	0	0	0	0	0	0	0	0	0	0	0	0	0	0	0	0	0	0	0	0	0	0	0	0	0	0	0	0	0	0	0	0	0	0	0	0	0	0	0	0	0	0	0	0	0	0	0	1	0	0	0	0	0	0	0	0	0	0	0	0	0	0	1	0	0	0	0	0	0	0	0	0	0	0	0	1	0	0	0	0	0	0	0	0	0	0	0	0	0	0	0	0	0	0	0	0	0	0	0	0	0	0	0	0	0	0	0	1	0	0	0	0	0	0	0	0	0	0	0	0	0	1	0	0	0	0	0	0	0	0	0	0	0	0	0	0	0	0	0	0	0	0	0	0	0	0	0	0	1	0	0	0	0	0	0	0	0	0	0	0	0	0	0	0	1	0	0	0	0	0	0	0	0	0	0	0	0	0	0	0	0	0	0	0	0	0	0	0	0	0	0	0	0	0	0	0	0	0	1	0	0	0	0	0	0	0	0	0	0	1	0	0	0	0	0	0	0	1	1	0	0	0	0	0	0	0	0	0	0	0	0	0	0	0	0	0	0	0	0	0	0	0	0	0	0	0	0	0	0	0	0	0	0	0	0	0	0	0	0	0	0	0	0	0	0	0	0	0	0	0	0	0	0	0	0	0	0	0	0	0	0	0	0	0	0	0	0	1	0	0	0	0	0	0	0	0	0	0	0	0	0	0	0	0	0	0	0	0	0	0	1	0	0	0	0	0	0	0	0	0	0	0	0	0	0	0	0	0	0	0	0	0	0	0	0	0	0	0	0	0	0	0	0	0	0	0	0	0	0	0	0	0	0	0	0	0	0	0	0	0	0	0	0	0	0	0	0	0	0	0	0	0	0	0	0	0	0	0	0	0	0	0	0	0	0	0	0	0	0	0	0	0	0	0	0	0	0	0	0	0	0	0	0	0	0	0	0	0	0	0	0	0	0	0	0	0	0	0	1	0	0	0	0	0	0	0	0	0	0	0	0	0	0	0	0	0	0	0	0	0	0	0	0	0	0	0	0	0	0	0	0	0	1	0	0	0	1	0	0	0	0	0	0	0	0	0	0	0	0	0	0	0	0	0	0	0	0	0	0	0	0	0	0	0	0	0	0	0	0	0	0	0	0	0	0	0	0	0	0	0	0	0	0	0	0	0	0	0	1	0	0	0	0	0	0	0	0	0	0	0	0	0	0	0	0	0	0	0	0	0	0	0	1	0	0	0	0	0	0	0	0	0	0	0	0	0	0	0	0	1	0	0	0	0	0	0	0	0	1	0	0	0	0	1	0	0	0	0	0	0	0	0	0	0	0	0	0	0	0	0	0	0	0	0	0	0	0	0	0	0	0	0	0	0	0	0	0	0	0	0	0	0	0	0	1	0	0	0	0	0	0	0	0	0	0	0	0	0	1	0	0	0	1	0	0	0	0	0	1	1	0	0	0	0	1	0	0	0	0	0	0	0	0	0	0	0	0	0	0	0	0	0	0	0	0	0	0	1	0	0	0	0	0	0	0	0	0	0	0	0	0	0	0	0	0	0	0	1	0	0	0	0	0	0	0	0	0	0	0	0	0	0	1	0	0	0	0	0	0	0	0	0	0	0	0	0	0	0	0	0	0	0	1	0	0	0	0	0	0	0	0	0	0	0	0	0	0	0	1	0	0	0	0	0	0	0	0	1	0	0	0	0	0	0	0	0	0	0	0	0	0	0	0	0	0	0	0	0	0	0	0	0	0	0	0	0	0	0	0	0	0	0	0	0	0	0	0	0	0	0	0	0	0	0	0	0	0	0	0	0	0	0	0	0	0	0	0	0	0	0	0	0	0	0	0	0	0	0	0	0	0	0	0	0	0	0	0	0	0	0	0	0	0	0	0	0	0	0	1	0	0	0	0	0	0	0	0	0	0	1	0	0	0	0	0	0	0	0	0	0	0	0	0	0	0	0	0	0	0	0	0	0	0	0	0	0	0	1	0	0	0	0	0	0	0	0	0	0	0	0	0	0	0	0	1	0	0	0	0	0	1	0	0	0	0	0	0	0	0	0	0	0	0	0	0	0	0	0	0	0	0	0	0	0	0	0	0	0	0	0	0	0	0	0	0	0	0	0	0	0	0	0	0	0	0	0	0	0	0	0	0	0	0	0	0	0	0	0	0	0	0	0	1	1	0	0	0	0	0	0	0	0	0	0	0	0	0	0	0	0	0	0	0	0	0	0	0	1	0	0	0	0	1	0	0	0	0	0	0	0	0	1	0	0	0	0	0	0	0	0	0	0	0	0	0	0	0	0	0	0	0	0	0	0	0	0	0	0	0	0	0	0	0	0	0	0	0	0	0	0	0	0	0	0	0	1	0	0	0	0	0	0	0	0	0	0	0	0	0	0	0	0	0	0	0	0	0	0	0	0	0	0	0	0	0	0	0	0	0	0	0	0	0	0	0	0	0	0	0	0	0	0	0	0	0	0	0	0	0	0	0	0	0	0	0	0	0	0	0	0	0	0	0	0	0	0	0	0	0	0	0	0	0	0	0	0	0	0	0	0	0	0	0	0	1	0	0	0	0	0	0	0	0	0	0	0	0	0	0	0	0	0	0	0	0	0	0	0	0	0	0	0	0	0	0	0	0	0	0	0	0	0	0	0	0	0	0	0	0	0	0	0	0	0	0	0	0	0	0	0	0	0	0	0	0	0	0	0	0	0	0	0	0	0	0	0	0	0	0	0	0	0	0	0	0	0	0	0	0	0	0	0	0	0	0	0	0	0	0	0	0	0	0	0	0	0	0	1	0	0	0	0	0	0	0	0	0	0	0	0	0	0	0	0	0	1	0	0	0	0	0	0	0	0	0	0	0	0	0	0	0	0	0	0	0	0	0	0	0	0	0	0	0	0	0	0	0	0	0	0	0	0	0	0	0	0	0	0	0	0	0	0	0	0	0	0	0	0	0	0	0	0	0	0	0	0	0	0	0	0	0	0	0	0	0	0	0	0	0	0	0	0	0	0	0	0	0	0	0	0	0	0	0	0	0	0	0	0	0	0	0	0	0	0	0	0	0	0	0	0	0	0	0	0	0	0	0	0	0	0	0	0	0	0	0	0	0	0	0	0	0	0	0	0	0	0	0	1	0	0	0	1	0	0	0	0	0	0	0	0	0	0	0	0	0	0	0	0	0	0	0	0	0	0	0	0	0	0	0	0	0	0	0	0	0	0	0	0	0	0	0	0	0	0	0	0	0	0	0	0	0	0	0	0	0	0	0	0	1	0	0	0	0	0	0	0	0	0	0	0	0	0	0	0	0	0	0	0	0	0	0	0	0	0	0	0	0	0	1	0	0	0	0	0	1	0	0	0	0	0	0	0	0	0	0	0	0	0	0	0	0	0	0	0	0	0	0	0	0	0	0	0	0	0	0	0	0	0	0	0	0	0	0	0	0	0	0	0	0	0	0	0	0	0	0	0	0	0	0	0	0	0	0	0	0	0	0	0	0	0	0	0	0	0	0	0	0	0	0	0	0	0	0	0	1	0	0	0	0	0	0	0	0	0	0	0	1	0	0	0	0	0	1	0	0	0	0	0	0	0	0	0	0	0	0	0	0	0	0	0	0	0	0	0	0	0	0	0	0	0	0	0	0	0	0	0	0	0	0	0	0	0	0	0	1	0	0	0	0	0	0	0	0	0	0	0	0	0	0	0	0	0	0	0	0	0	0	0	0	0	0	0	0	0	0	0	0	0	0	0	0	0	0	0	0	0	0	0	0	1	0	0	0	0	0	0	0	0	0	0	0	0	0	0	0	0	0	0	0	0	0	0	0	1	0	1	0	0	1	0	0	0	0	0	0	0	0	0	0	0	0	0	0	0	0	0	0	0	0	0	0	0	0	0	0	0	0	0	0	0	0	0	0	0	0	0	0	0	1	0	0	0	0	0	0	0	0	0	1	0	0	0	0	0	0	0	0	0	1	0	0	0	0	0	0	0	0	0	0	0	0	0	0	0	0	0	0	0	0	0	0	0	0	0	0	0	0	0	1	1	0	0	0	0	0	0	0	0	0	0	0	0	0	0	0	0	0	0	0	0	0	0	0	0	0	0	0	0	0	0	0	0	0	0	0	0	0	0	0	0	0	0	0	0	0	0	0	0	0	0	0	0	0	0	0	0	0	0	1	0	0	0	0	0	0	0	0	0	0	0	0	0	0	0	0	1	0	0	0	0	0	0	0	0	0	0	0	0	0	0	0	0	0	0	0	0	0	0	0	0	0	0	0	0	0	1	0	0	0	0	0	0	0	0	0	0	0	0	0	0	0	0	0	0	0	0	0	0	0	0	0	0	0	0	0	0	0	0	0	0	0	0	0	0	0	0	0	0	0	0	0	0	0	0	0	0	0	0	0	0	0	0	0	0	0	0	0	0	0	0	0	1	0	0	0	0	0	0	0	0	0	0	0	0	0	0	0	0	0	0	0	0	0	0	0	0	0	1	0	0	0	0	0	0	0	0	0	0	0	0	0	0	0	0	0	0	0	0	0	0	0	0	1	0	0	0	0	0	0	0	0	0	0	0	0	0	0	0	0	0	0	0	0	0	0	0	0	0	0	0	0	0	0	0	0	0	0	0	1	0	0	0	0	0	0	0	0	0	0	0	0	0	0	0	0	0	0	0	0	0	0	0	0	0	0	0	0	0	0	0	0	0	0	0	0	0	0	0	0	0	0	0	0	0	0	0	0	0	0	0	0	0	0	0	0	0	0	0	0	0	0	1	1	0	0	0	0	0	0	0	0	0	0	0	0	0	0	0	0	0	0	0	0	0	0	0	0	0	0	0	0	0	0	0	0	0	0	0	0	0	0	0	0	0	0	0	0	0	0	0	0	0	0	0	0	0	0	0	0	0	0	0	0	0	0	0	0	0	0	0	0	0	0	0	0	0	0	0	0	0	0	0	0	0	0	0	0	0	0	0	0	0	0	0	0	0	1	0	0	0	0	0	0	0	0	0	0	0	0	0	0	0	0	0	0	0	0	0	0	0	0	0	0	0	0	0	0	0	0	0	1	0	0	0	0	0	0	0	0	0	0	0	0	0	0	0	0	0	0	0	0	0	0	0	0	0	0	1	1	0	0	0	0	0	0	0	0	0	0	0	0	0	0	0	1	0	0	0	0	0	0	0	0	0	0	0	0	0	0	0	0	0	0	0	0	0	0	0	0	0	0	0	0	0	0	0	0	0	0	0	0	0	0	0	0	0	0	0	0	0	0	0	0	0	0	0	0	0	0	0	0	1	0	0	0	0	0	0	0	0	0	0	0	0	0	0	0	0	0	0	0	0	0	0	0	0	0	0	0	0	0	0	0	0	0	0	0	0	0	0	0	0	0	0	0	0	0	0	0	0	0	0	0	0	0	0	0	0	0	0	0	0	0	0	0	0	0	0	0	0	0	0	0	0	0	0	0	0	0	0	0	0	0	0	0	0	0	0	0	0	0	0	0	0	0	0	0	0	0	0	0	0	0	0	0	0	0	0	0	0	0	0	0	0	0	0	0	0	0	0	0	0	0	0	0	0	0	0	0	0	0	0	0	0	0	0	0	0	0	0	0	0	0	0	0	0	0	0	0	0	0	0	0	0	0	0	1	0	0	0	0	0	0	0	0	0	0	0	0	0	0	1	0	0	0	0	0	0	0	1	0	0	0	0	1	0	0	0	0	0	0	0	1	0	0	0	0	0	0	0	0	0	0	1	0	0	0	0	0	0	0	0	0	0	0	0	0	0	0	0	0	0	0	0	0	0	0	0	0	0	0	0	0	0	0	0	0	1	0	0	0	0	0	0	0	0	0	0	0	0	0	0	0	0	0	0	0	0	0	0	0	0	0	0	0	0	1	0	0	0	0	0	0	0	0	0	0	0	0	0	0	0	0	0	0	0	0	0	0	0	0	0	1	0	0	0	0	0	1	0	0	0	0	0	0	0	0	0	0	0	0	0	0	0	1	0	0	0	0	0	0	0	0	0	0	0	0	1	0	0	0	0	0	0	0	0	0	0	1	0	1	0	0	0	0	0	0	0	0	0	0	0	0	1	0	0	0	0	0	0	0	1	0	1	0	0	0	1	0	0	0	0	0	0	0	0	0	0	0	0	1	0	0	0	0	0	0	0	0	0	0	0	0	0	0	0	0	0	0	0	0	0	0	1	0	0	0	0	0	0	0	0	1	0	0	0	0	0	0	0	0	0	0	0	0	0	0	0	0	0	0	0	0	0	0	0	0	0	0	0	0	0	0	0	0	0	0	0	0	0	0	0	0	0	1	0	0	0	0	0	0	0	0	0	0	0	0	0	0	0	0	0	0	0	0	0	0	0	0	0	0	0	0	0	0	0	0	0	0	0	0	0	0	0	0	0	0	0	0	0	0	0	0	0	0	0	0	0	0	0	0	0	0	0	0	0	0	0	0	0	0	0	0	0	0	0	0	0	0	0	0	0	0	0	0	0	0	0	0	0	0	0	0	0	0	0	0	0	0	0	0	0	0	0	0	0	0	0	0	0	0	0	0	0	0	0	0	0	0	0	1	0	0	0	0	0	0	0	0	0	0	0	0	0	0	0	0	0	0	0	0	0	0	1	0	0	0	0	0	0	0	0	0	0	0	0	0	0	0	0	0	0	0	0	0	0	0	0	0	0	0	0	0	0	0	0	0	0	0	0	0	0	0	0	0	1	0	0	0	0	0	0	0	0	0	0	0	0	0	0	0	0	0	0	0	0	0	0	0	0	0	0	0	0	0	0	0	0	0	0	0	0	0	0	0	0	0	0	0	0	0	0	0	0	1	0	0	0	0	0	0	0	0	0	0	0	0	0	0	0	0	0	0	0	0	0	0	1	1	0	0	0	0	0	1	0	0	0	0	0	0	0	0	0	0	0	0	0	0	0	0	0	0	0	0	0	0	0	0	0	0	0	0	0	0	0	0	0	0	0	0	0	0	0	0	0	0	0	0	0	0	0	0	1	0	0	0	0	0	0	0	0	0	0	0	0	0	0	0	0	0	0	0	0	0	0	0	0	0	0	0	0	0	0	0	0	0	0	0	0	1	0	0	0	0	0	0	0	0	0	0	0	1	0	0	0	0	0	0	0	0	0	0	0	0	0	0	0	0	0	0	0	0	0	0	0	0	1	0	0	0	0	0	0	0	0	0	0	0	0	0	0	0	0	0	0	0	0	0	0	0	0	0	0	0	0	0	0	0	0	0	0	0	0	0	1	1	0	0	0	0	0	0	0	0	0	0	0	0	0	0	0	0	0	0	0	0	0	1	0	0	0	0	0	0	0	0	0	0	0	0	0	0	0	0	0	0	0	0	1	0	0	1	0	0	0	0	0	0	0	0	0	0	0	0	0	0	0	0	0	0	0	0	0	0	0	0	0	0	0	0	0	0	1	0	0	0	0	0	0	0	0	0	0	0	0	0	0	0	0	0	0	0	0	0	1	0	0	0	0	0	0	0	0	0	0	0	0	0	0	0	0	0	0	1	0	0	0	0	0	0	0	1	0	0	0	0	0	0	0	0	0	0	0	0	0	0	0	1	0	0	0	0	0	0	0	0	0	0	0	0	1	0	0	0	0	0	0	0	0	1	0	0	0	0	0	0	0	0	0	0	0	0	0	0	0	1	0	0	0	0	0	0	0	0	0	0	0	0	0	0	0	0	0	0	0	0	0	0	0	1	0	0	0	0	0	0	0	1	0	0	0	0	0	0	1	0	0	0	0	0	0	0	0	0	0	0	0	0	0	0	0	0	1	0	0	0	0	0	0	0	0	0	0	0	0	0	0	0	0	0	0	0	0	0	0	0	0	0	0	0	0	0	0	0	0	0	0	0	0	0	0	1	0	0	0	0	0	0	1	0	1	0	0	1	0	0	0	0	0	0	0	1	0	0	0	0	0	0	0	0	0	0	0	0	0	0	0	1	0	0	0	0	0	0	0	0	0	1	0	0	1	0	0	0	1	0	0	0	0	0	0	0	0	0	0	0	0	0	0	0	0	0	0	0	0	0	0	0	0	0	0	0	0	0	0	0	0	0	0	0	0	0	0	0	0	0	0	0	0	0	0	0	0	0	0	1	0	0	0	0	0	0	0	0	0	0	0	0	0	0	0	0	0	0	0	0	0	0	0	0	0	0	0	0	0	0	0	0	0	0	0	1	0	0	0	0	0	0	0	0	0	0	0	0	0	0	0	0	0	0	0	0	0	0	0	0	0	0	0	0	0	0	0	0	0	0	0	0	0	0	0	1	0	0	0	0	0	0	0	0	0	0	1	1	0	0	0	0	0	0	0	0	0	0	0	0	1	0	0	0	0	0	0	0	0	0	0	1	0	0	1	0	1	0	0	0	0	0	0	0	0	0	1	0	0	0	0	0	0	0	0	0	0	0	0	0	0	0	0	0	0	0	0	0	0	0	0	0	0	0	0	0	1	1	0	0	0	0	0	0	0	0	0	0	0	0	0	0	0	0	0	0	0	0	0	0	0	0	0	0	0	0	0	0	0	0	0	0	0	0	0	0	0	0	0	1	0	0	1	0	0	0	0	0	0	0	0	0	0	0	0	0	0	0	0	0	0	0	0	0	0	0	0	0	0	0	0	0	0	0	0	0	0	0	0	0	0	0	0	0	0	0	0	0	0	0	0	0	0	0	0	0	0	0	0	0	0	0	0	0	0	0	0	0	0	0	0	0	0	0	1	0	0	0	0	0	1	0	0	0	0	0	0	0	0	0	0	0	0	0	0	0	0	0	0	0	0	0	0	0	0	0	0	0	0	0	0	0	0	0	0	0	0	0	0	0	0	0	0	0	0	0	0	0	0	0	0	0	0	0	0	0	0	0	0	0	0	0	0	0	0	0	0	0	0	0	0	0	0	0	0	0	0	0	0	0	0	0	0	0	0	0	0	0	0	0	0	0	0	0	0	0	0	0	0	0	0	0	0	0	0	0	0	0	0	0	0	0	0	0	0	0	0	0	0	0	0	0	0	0	0	0	0	0	0	0	0	0	0	0	0	0	1	0	0	0	0	0	0	0	0	0	0	0	0	0	0	0	0	0	0	0	0	0	0	0	1	0	0	0	0	0	0	0	0	0	0	0	0	0	0	0	0	0	0	0	0	0	0	0	0	0	0	0	0	0	0	0	0	0	1	0	0	0	0	0	0	0	0	0	0	0	0	0	0	0	0	0	0	0	0	0	0	0	0	0	0	0	0	0	0	0	0	0	0	0	0	0	0	0	0	1	0	0	0	0	0	0	0	0	0	0	0	0	0	0	0	0	0	0	0	0	0	0	0	0	0	0	0	0	0	0	0	0	0	0	0	0	0	0	0	0	0	0	0	0	0	0	0	0	0	0	0	0	0	0	0	0	0	0	0	0	0	0	0	0	0	1	0	0	0	0	0	0	0	0	0	0	0	0	0	0	0	0	0	0	0	0	0	0	0	0	0	0	0	0	0	0	0	0	0	0	0	0	0	0	0	0	0	0	0	0	0	0	0	0	0	0	0	0	0	0	0	0	0	0	0	0	0	0	0	0	0	0	0	0	0	0	0	0	0	0	0	0	0	0	0	0	0	0	0	0	1	0	0	0	0	0	0	0	0	0	0	0	0	0	0	0	0	0	0	0	0	0	0	0	0	0	0	0	0	0	0	0	0	0	0	1	0	0	0	0	0	0	0	0	0	0	0	0	0	0	0	0	0	0	0	0	0	0	0	0	0	0	0	0	0	0	1	0	0	0	0	0	0	0	0	0	0	0	0	0	0	0	0	0	0	0	0	0	0	0	0	1	0	0	0	0	0	0	0	0	0	0	0	0	0	0	0	0	0	0	0	0	0	0	0	0	0	0	0	0	0	0	0	0	0	0	0	0	0	0	0	0	0	0	0	0	0	0	0	0	0	0	0	0	0	0	0	0	0	0	0	0	0	0	0	0	0	0	0	0	0	0	0	0	0	0	0	0	0	0	0	0	0	0	0	0	0	0	0	0	0	0	0	0	0	0	0	0	0	0	0	0	0	0	0	0	0	0	0	0	0	0	0	0	0	0	0	0	0	0	0	0	0	0	0	0	0	0	0	0	0	0	0	0	0	0	0	0	0	0	0	0	0	0	0	0	0	0	0	0	0	0	0	0	0	0	0	0	0	0	0	0	0	0	0	0	0	0	0	1	0	0	0	0	0	0	0	0	0	0	0	0	0	0	0	0	0	0	0	0	0	0	0	0	0	0	0	0	0	0	0	0	0	0	0	0	0	0	0	1	0	0	0	0	0	1	0	0	0	0	0	0	0	0	0	1	0	0	0	0	0	0	0	0	0	0	0	0	0	0	0	0	0	0	0	0	0	0	0	0	0	0	0	0	0	0	0	0	0	0	0	0	0	0	0	0	0	0	0	0	0	0	0	0	0	0	0	0	0	0	0	0	0	0	0	0	0	0	0	0	0	0	0	0	0	0	0	0	0	0	0	0	0	0	0	0	0	0	0	0	0	0	0	0	0	1	0	0	0	0	0	0	0	0	1	0	0	0	0	0	0	0	0	0	0	0	0	0	0	0	0	0	0	0	0	0	0	0	0	0	0	0	0	0	0	0	0	0	0	0	0	0	0	0	0	0	0	0	1	0	0	0	0	0	0	0	0	0	0	0	0	0	0	0	0	0	0	0	0	0	0	0	0	0	0	0	0	0	0	0	0	0	0	0	0	0	0	0	0	0	0	0	0	0	1	0	0	0	0	0	0	0	0	0	1	0	0	0	0	0	0	0	0	0	0	0	0	0	0	0	0	0	0	0	0	0	0	0	0	0	0	0	0	0	0	0	0	0	0	0	1	0	0	1	0	0	1	0	0	0	0	0	0	0	0	0	0	0	1	0	0	0	0	0	0	0	0	0	1	0	0	0	0	0	0	0	0	0	0	0	0	0	0	0	0	0	0	0	0	0	0	0	0	0	0	0	0	0	0	0	0	0	0	0	0	0	0	0	0	0	0	0	0	0	0	0	0	0	0	0	0	0	0	0	0	0	0	0	0	0	0	0	0	0	0	0	0	1	0	0	0	0	0	0	0	0	0	0	0	0	0	0	0	0	0	0	0	0	0	0	0	0	0	0	0	0	0	0	0	0	0	0	0	0	0	0	0	0	0	0	0	0	0	0	0	0	0	0	0	0	0	0	0	0	0	0	0	0	0	0	0	1	0	0	0	0	0	0	0	0	0	0	0	0	0	0	0	0	0	0	0	0	0	0	0	0	0	0	0	0	0	0	0	0	0	0	0	0	0	0	0	0	0	0	0	0	0	0	0	0	0	0	0	0	0	0	0	0	0	0	0	1	0	0	0	0	0	0	0	0	0	0	0	0	0	0	0	0	0	0	0	0	0	0	0	0	0	0	0	0	0	0	0	0	0	0	0	0	0	0	0	0	0	0	0	0	0	0	0	0	0	0	0	1	0	0	0	0	0	0	0	0	0	0	1	0	0	1	0	0	0	0	0	0	0	0	0	0	0	0	0	0	0	0	0	0	0	0	0	0	0	0	0	0	0	0	0	0	0	0	0	0	0	0	0	0	0	0	0	0	0	0	0	0	0	0	0	0	0	0	0	0	0	0	0	0	0	0	0	0	0	1	0	1	1	0	0	0	0	0	0	0	0	0	0	0	0	0	0	0	0	1	0	0	0	0	0	0	0	0	0	0	0	0	1	0	0	0	0	0	0	0	0	0	0	0	0	0	0	0	0	0	0	0	0	0	1	0	1	0	0	0	0	0	0	0	0	0	1	0	0	0	0	0	0	0	0	0	0	0	0	0	0	1	0	0	0	0	0	0	0	0	0	0	0	0	0	0	0	0	0	0	0	0	0	0	0	1	0	0	0	0	0	0	0	0	0	0	0	0	0	0	0	0	0	0	0	0	0	0	0	0	0	0	0	0	0	0	0	0	0	0	0	0	1	0	0	1	0	0	0	1	0	0	0	0	0	0	0	0	0	0	0	0	0	0	0	1	0	0	0	0	1	0	0	0	0	0	0	0	0	0	0	0	0	0	0	0	0	0	0	0	0	0	1	0	0	0	0	0	0	0	0	0	0	0	0	0	0	0	0	0	0	0	0	0	0	0	0	0	0	0	0	0	0	0	0	0	0	0	0	0	0	0	0	1	0	0	0	0	0	0	0	0	0	0	0	0	0	0	0	0	0	1	0	0	0	0	0	0	0	0	0	0	0	0	0	0	0	0	0	0	0	0	0	0	0	0	0	0	0	0	0	0	0	0	0	0	0	0	0	1	0	0	0	0	0	0	0	0	0	0	0	0	0	0	0	0	0	0	0	0	0	0	0	0	0	0	0	0	0	0	0	0	0	0	0	0	0	0	0	0	0	0	0	0	0	0	0	0	0	0	0	0	0	0	0	0	0	0	1	0	0	0	0	0	0	0	0	0	0	0	0	0	0	0	0	0	0	0	0	0	1	0	0	0	0	0	0	0	0	0	0	0	0	0	0	0	0	0	0	0	0	0	0	0	0	0	0	0	0	1	0	0	0	0	0	0	1	0	0	0	0	0	0	0	0	0	0	0	0	0	0	0	0	0	0	0	0	0	0	0	0	0	0	0	0	0	0	0	0	0	0	0	0	0	0	0	0	0	0	0	0	0	0	0	0	0	0	0	0	0	0	0	0	0	0	0	0	0	0	0	0	0	0	0	0	0	0	0	0	0	0	0	0	0	0	0	0	0	1	1	0	0	0	1	0	0	0	1	1	0	0	0	0	0	0	0	1	0	0	0	0	0	0	0	0	0	0	0	0	0	0	0	0	0	1	0	0	0	0	0	0	0	0	0	0	1	0	0	0	0	0	0	0	0	0	0	0	0	0	0	0	0	0	0	0	0	0	0	0	0	0	0	0	0	0	0	0	0	0	0	0	0	0	0	0	0	0	0	0	0	0	0	1	0	0	0	0	0	1	0	0	0	0	0	0	0	0	0	0	0	0	0	0	0	0	0	1	0	0	0	0	0	0	0	0	1	0	0	0	0	1	0	0	0	0	0	0	0	0	0	0	0	0	0	0	0	0	0	0	0	0	0	0	0	0	0	0	0	0	0	0	0	0	0	0	0	0	0	1	0	0	0	0	0	0	0	0	0	0	0	0	0	0	0	0	0	0	0	0	0	0	0	0	0	0	0	0	0	0	0	0	0	0	1	0	0	0	0	0	0	0	0	1	0	0	0	0	0	0	0	0	0	0	0	0	0	0	0	0	0	0	0	0	0	0	0	0	0	0	0	0	0	0	0	1	0	0	0	0	0	0	0	0	0	0	0	0	0	0	0	0	0	0	1	0	0	0	0	0	0	0	0	0	0	0	0	0	0	0	0	0	0	0	0	0	0	0	0	0	0	0	0	0	0	0	0	0	0	0	0	0	0	0	0	0	0	0	0	0	0	0	0	0	0	0	0	0	0	0	0	0	0	0	0	0	0	0	0	0	0	0	0	0	0	0	0	0	0	0	0	0	0	0	0	0	0	0	0	0	0	0	0	0	0	0	0	0	0	0	0	0	1	0	1	0	0	0	0	1	0	0	0	0	0	0	0	0	0	0	0	0	0	0	0	0	0	0	0	0	1	0	0	0	0	0	0	0	0	1	0	0	0	0	0	0	0	0	0	0	0	0	0	0	0	0	0	0	0	0	0	0	0	0	0	0	0	0	0	0	0	0	0	0	0	0	0	0	0	0	0	1	0	0	0	0	0	0	0	0	0	0	0	0	0	0	0	0	0	0	0	0	0	0	0	0	0	1	0	0	1	0	0	1	0	0	0	0	0	0	0	0	0	0	0	0	0	0	0	0	0	0	0	0	0	0	1	0	0	0	1	0	0	0	0	0	0	0	0	0	0	0	0	0	0	0	0	0	0	0	0	0	0	0	0	0	0	0	0	0	0	0	0	0	0	1	0	0	0	0	0	0	0	0	0	0	0	0	0	0	0	0	0	0	0	0	0	0	0	0	0	1	0	0	0	0	0	1	0	0	0	0	0	0	1	0	0	0	0	0	0	0	0	0	0	0	0	0	0	0	1	0	0	0	0	1	1	0	0	0	0	0	0	0	0	0	0	0	0	0	0	0	1	0	0	0	0	0	0	0	0	0	0	0	0	0	0	0	0	0	0	0	0	0	0	0	0	0	0	0	0	0	0	0	0	0	1	0	0	0	0	0	0	0	0	0	0	0	0	0	0	0	0	0	0	0	0	0	0	0	0	0	0	0	0	0	0	0	0	0	0	0	0	0	0	0	0	0	0	0	0	0	0	0	0	0	0	0	0	0	0	0	0	0	0	0	0	0	0	0	0	0	0	0	0	0	0	0	0	0	0	0	0	0	0	0	0	0	0	0	0	0	0	0	0	0	0	0	0	0	0	0	0	0	0	0	0	0	0	0	0	0	0	0	0	0	0	0	0	0	0	0	0	0	0	0	0	0	0	0	0	0	0	0	0	1	0	0	0	0	0	0	0	0	0	0	0	0	0	0	0	0	1	0	0	0	0	0	0	0	0	0	0	0	0	0	0	0	0	1	0	0	0	0	0	0	1	0	0	0	0	0	0	0	0	1	0	0	0	1	0	0	0	0	0	0	0	0	0	0	0	0	0	0	0	0	0	0	0	0	0	0	0	0	0	0	0	0	0	0	0	0	0	0	0	0	0	0	0	0	0	0	0	0	0	0	0	0	1	0	0	0	0	0	0	0	0	0	0	0	0	0	0	0	0	0	0	0	0	0	0	0	0	0	0	0	0	0	0	0	0	0	0	0	0	0	0	0	1	0	0	1	0	0	0	0	0	0	0	0	0	0	0	0	0	0	0	0	0	0	0	0	0	0	0	0	0	0	0	0	0	0	0	0	0	0	0	0	0	0	0	0	0	0	0	0	0	0	0	0	1	0	0	0	0	0	0	0	0	0	0	0	1	0	0	0	0	0	0	0	0	0	0	0	0	0	0	0	0	0	0	0	0	0	0	0	0	0	0	0	0	0	0	0	0	0	0	0	0	0	0	0	0	0	0	0	0	0	0	0	0	0	0	0	1	0	0	0	0	0	0	0	0	0	0	0	0	0	0	0	0	0	0	0	0	0	0	0	1	0	1	0	0	0	0	0	0	0	0	0	0	0	0	0	0	0	0	0	0	0	0	0	0	0	0	0	0	0	0	0	0	0	0	0	0	1	0	0	0	0	0	0	0	1	0	0	0	0	1	0	0	0	0	0	1	0	1	0	0	0	0	0	0	0	0	1	0	0	0	0	0	0	0	0	0	0	0	0	0	0	0	0	0	0	0	0	0	0	0	0	0	0	0	0	0	0	0	0	0	0	0	0	0	0	0	0	0	0	0	0	0	0	0	0	0	0	0	1	0	0	0	0	0	0	0	0	0	0	0	0	0	0	0	0	0	0	0	0	0	1	0	0	0	0	0	0	0	0	0	0	0	0	0	0	0	0	0	0	0	0	0	0	0	0	1	0	0	0	0	0	1	0	0	0	0	0	0	0	0	0	0	0	0	0	0	0	0	0	0	0	0	0	1	0	0	0	0	0	0	0	0	0	0	0	0	0	0	0	0	0	0	0	0	0	0	0	0	0	0	0	0	0	0	0	0	0	0	0	0	0	0	0	0	0	0	0	0	0	0	0	0	0	0	0	0	0	0	0	0	0	0	0	0	0	0	0	0	0	0	0	0	0	0	0	0	1	0	0	0	0	0	0	0	1	0	0	0	0	0	0	0	0	0	0	0	0	0	0	0	0	0	0	0	0	0	0	1	1	0	0	0	0	1	0	0	0	0	0	0	0	0	0	0	0	0	0	0	0	0	0	0	0	0	0	0	0	0	0	1	0	0	0	1	0	0	0	0	0	0	0	0	0	0	0	0	0	0	0	1	0	0	0	0	0	0	0	0	0	0	0	0	0	0	0	0	0	1	0	0	0	0	1	0	0	0	1	0	0	0	0	0	0	0	0	0	0	0	0	0	0	1	0	0	0	0	0	0	0	0	0	0	0	0	1	0	0	0	0	0	0	0	0	0	0	0	0	0	0	0	0	0	0	0	0	0	0	0	0	0	0	0	0	0	0	1	0	0	0	0	0	0	0	0	0	0	0	0	0	0	0	1	0	0	0	0	0	0	0	0	0	0	0	0	0	0	0	0	0	0	1	0	0	1	0	0	0	1	0	0	0	0	0	0	0	0	0	0	0	0	0	0	0	0	0	0	0	0	0	0	0	0	0	0	0	0	0	0	0	0	0	0	0	0	0	1	0	1	0	0	0	0	0	0	0	0	0	0	0	0	0	0	0	0	0	0	0	0	0	0	0	0	0	0	0	0	0	0	0	0	0	0	0	0	0	0	0	0	0	0	0	0	0	0	0	0	0	0	0	0	0	0	0	0	0	0	0	0	0	0	0	0	0	0	0	0	0	0	0	0	0	0	0	0	0	0	0	0	0	0	0	0	0	0	0	0	0	0	0	0	0	0	0	0	0	0	0	0	1	0	0	0	0	0	0	0	0	0	0	0	0	0	0	0	0	0	0	0	0	0	0	1	0	1	0	0	0	0	0	0	0	0	1	0	0	0	0	0	0	0	0	0	0	0	0	0	0	0	0	0	0	0	1	1	0	0	0	0	0	0	0	0	0	0	0	0	0	0	0	0	0	0	0	0	1	0	0	0	0	0	0	0	1	0	0	0	0	1	0	0	0	0	0	0	0	0	0	0	0	0	0	0	0	0	0	0	0	0	0	0	0	1	0	0	0	0	0	0	1	0	0	0	0	0	0	0	0	0	0	0	0	0	0	0	0	0	0	0	0	1	0	0	0	0	0	0	0	0	0	0	0	0	0	0	0	0	0	0	0	0	0	0	0	0	0	0	0	0	0	0	0	0	0	0	0	0	0	0	0	0	0	0	1	0	0	0	0	0	0	0	0	0	0	0	0	0	0	0	0	0	0	0	0	0	0	0	0	0	0	0	0	0	0	0	0	0	0	0	0	1	0	0	0	0	0	1	0	0	0	0	0	0	0	0	0	0	0	0	0	0	1	0	0	0	0	0	0	0	0	0	0	0	0	0	0	0	0	0	0	0	0	0	0	0	0	0	0	0	0	0	0	0	0	0	0	0	0	0	0	0	0	0	0	0	0	0	0	0	0	0	0	0	0	0	1	0	0	0	0	1	0	0	1	0	0	0	0	0	0	0	0	0	0	0	0	0	0	0	0	0	0	0	0	0	0	0	0	1	1	0	0	0	0	0	0	0	0	0	0	0	0	0	0	0	0	0	0	0	0	0	0	0	0	0	1	0	0	0	0	0	1	0	0	0	0	0	0	0	0	0	0	0	0	0	0	0	0	0	0	0	0	0	0	1	0	0	0	0	0	0	0	0	1	0	0	0	0	0	1	0	0	0	0	0	0	0	0	0	0	0	0	0	0	0	1	0	0	0	0	0	0	0	0	0	0	0	0	0	0	0	0	0	0	0	0	0	0	0	0	0	0	0	0	0	0	0	0	0	0	0	0	0	0	0	0	0	0	0	0	0	0	0	0	0	0	0	0	0	0	0	0	0	0	0	0	1	0	0	0	0	0	0	0	0	0	0	0	0	0	0	0	0	0	0	0	0	0	1	0	0	0	0	0	0	0	0	0	0	0	0	0	0	0	0	1	1	1	0	0	0	0	0	1	0	0	0	0	0	0	1	0	0	0	0	0	0	1	0	0	0	1	0	0	0	0	0	0	0	0	0	0	0	0	0	0	0	0	0	0	0	0	0	0	0	0	1	0	0	0	0	0	0	0	0	1	0	0	0	0	0	0	0	0	0	0	0	0	0	0	0	0	0	0	0	0	0	0	0	0	0	0	0	0	0	0	0	0	0	0	0	0	0	0	0	0	0	0	0	0	0	0	0	0	0	0	0	0	0	1	0	0	0	0	0	0	0	0	0	0	0	0	0	0	0	0	0	0	0	0	0	0	0	0	0	0	0	0	0	0	0	0	0	0	0	0	0	0	0	0	0	0	0	0	0	0	0	0	0	0	0	0	0	0	0	0	0	0	0	0	0	0	0	0	0	0	0	1	0	0	0	0	0	0	0	0	0	0	0	0	0	0	0	0	0	0	0	0	0	0	0	0	0	0	0	0	0	0	0	0	0	0	0	0	0	0	0	0	0	0	0	0	0	0	0	0	0	0	0	0	0	1	0	0	0	0	0	0	0	0	0	0	0	0	0	0	0	0	0	0	0	1	0	0	0	0	0	0	0	0	0	0	0	0	0	1	0	0	0	0	0	0	0	0	0	0	0	0	0	0	0	0	0	0	0	0	0	0	0	0	0	0	0	0	0	0	0	0	0	0	0	0	0	0	0	0	0	0	0	0	0	0	0	0	0	0	0	0	0	0	0	0	0	0	0	0	0	0	0	0	0	0	0	0	0	0	0	0	0	0	0	0	0	0	0	0	0	0	0	0	0	0	0	0	0	0	0	0	0	0	0	0	0	0	0	0	0	0	0	0	0	0	0	0	0	0	0	0	0	0	0	0	0	0	0	0	0	0	0	0	0	0	0	0	0	0	0	0	0	0	0	1	0	0	0	0	0	0	0	0	0	0	0	0	0	0	0	0	0	0	1	0	0	0	0	0	0	0	0	0	1	0	0	0	0	0	0	0	0	0	0	0	0	0	0	0	0	0	0	0	0	0	0	0	0	0	0	0	0	0	0	0	0	0	0	0	0	0	0	0	0	0	0	0	0	0	1	0	0	0	0	0	0	0	0	0	0	0	0	0	0	0	0	0	0	0	0	0	0	0	0	0	0	0	0	1	0	0	0	0	0	0	0	0	0	0	0	0	0	0	0	0	0	0	0	1	0	0	1	0	0	0	0	0	0	0	0	0	0	0	0	0	0	0	0	0	0	0	0	1	0	0	0	0	0	0	0	0	0	0	0	0	0	0	0	0	0	0	1	0	0	0	0	0	0	0	0	0	0	0	0	0	0	0	0	0	0	0	0	0	0	0	0	0	0	0	0	0	0	0	0	0	0	0	0	0	0	0	0	0	0	0	0	0	0	0	0	1	0	0	0	0	0	0	0	0	0	0	0	0	0	0	0	0	0	0	0	0	0	0	0	0	0	1	0	0	0	0	0	0	1	1	0	0	0	0	0	0	0	0	0	0	0	0	0	0	0	1	0	1	0	0	0	1	0	0	0	0	0	0	0	0	0	0	0	0	0	0	0	0	0	0	0	0	0	0	0	0	0	0	0	0	0	0	0	0	0	0	0	0	0	0	0	0	0	0	0	0	0	1	0	0	0	0	0	0	0	0	0	0	0	0	1	0	0	0	0	0	0	0	0	0	0	0	0	0	0	0	0	0	0	0	0	0	0	0	1	0	0	0	0	0	0	0	0	0	0	0	0	0	0	0	0	0	0	0	0	0	0	0	0	0	0	0	0	0	0	0	0	0	1	0	0	0	0	0	0	0	0	0	0	1	0	1	0	1	0	0	0	0	0	0	0	0	0	0	0	0	0	0	0	0	0	0	0	1	0	0	0	0	0	0	0	0	0	0	0	0	0	1	0	0	0	0	0	0	0	0	0	0	0	0	0	0	0	0	0	1	0	0	0	0	0	0	0	1	0	0	0	0	0	0	0	0	0	0	0	0	0	0	0	0	0	0	0	0	0	0	0	0	0	0	0	0	0	0	0	0	0	1	0	0	0	0	0	0	0	0	0	0	0	0	0	0	0	0	0	0	0	0	0	0	0	0	0	0	0	0	0	0	0	0	0	0	0	0	0	0	0	0	0	0	0	0	0	0	0	0	0	0	0	1	0	0	0	0	0	0	0	1	0	0	0	0	0	0	0	0	0	0	0	0	0	0	0	0	0	0	0	0	0	0	0	0	0	0	0	0	0	0	0	0	0	0	0	0	0	0	0	0	0	0	0	0	0	0	0	0	0	0	0	0	0	0	0	0	0	0	0	0	0	0	0	0	0	0	0	0	0	0	0	0	0	0	0	1	0	0	0	0	0	0	0	0	0	0	0	0	0	0	0	0	0	0	0	0	0	0	0	0	0	0	0	0	1	0	0	0	0	0	0	0	0	0	1	0	1	0	0	0	0	0	0	0	0	0	0	0	0	1	0	0	0	0	0	0	0	0	0	0	0	0	0	0	0	0	0	0	0	0	0	0	0	0	0	0	0	0	0	0	0	0	0	0	0	0	0	0	0	0	0	0	0	0	0	0	0	0	0	0	0	1	0	0	0	0	0	0	0	0	0	0	0	0	0	0	0	0	0	0	0	0	0	0	0	0	0	0	0	0	0	0	0	0	0	0	0	0	0	0	1	0	0	0	0	0	0	0	0	0	0	0	0	0	1	0	0	0	0	0	0	0	0	0	0	0	0	0	0	0	0	0	0	0	0	0	0	1	0	0	0	0	0	0	0	0	0	0	0	1	0	0	0	0	0	0	0	0	0	0	0	0	1	0	0	0	0	0	0	0	0	0	0	0	0	0	0	0	0	0	0	0	0	0	0	0	0	0	0	0	0	0	0	0	0	0	1	0	0	0	0	0	0	0	0	0	0	0	0	0	0	1	0	0	0	0	0	0	0	0	0	0	0	0	0	0	0	0	0	0	0	0	0	1	0	0	0	0	0	0	0	0	0	0	0	0	0	0	0	0	0	0	0	0	1	0	0	0	0	0	0	0	0	0	0	0	0	0	0	0	0	0	0	0	0	0	0	0	0	0	0	0	0	0	0	0	0	0	0	0	0	0	0	0	0	0	0	0	0	0	0	0	0	0	0	0	0	0	0	0	0	0	0	0	1	0	0	0	1	0	0	0	0	1	0	0	0	0	0	0	0	0	0	0	0	0	0	0	0	0	0	0	0	0	0	0	0	0	0	0	0	0	0	0	0	0	0	0	0	0	0	1	0	0	0	0	0	0	0	0	0	0	0	0	0	0	0	0	0	0	0	0	1	0	0	0	0	0	0	0	0	0	0	0	0	0	0	0	0	0	0	0	0	0	0	0	0	1	0	0	0	1	0	0	0	0	0	0	0	0	0	0	0	1	0	0	0	0	0	0	0	0	0	0	0	0	0	0	0	0	0	0	0	0	0	0	0	0	0	0	0	0	0	0	0	0	0	0	0	0	0	0	0	0	0	0	1	0	0	0	0	0	0	0	0	0	0	0	0	0	0	0	0	0	0	0	0	0	0	0	0	0	0	0	1	0	0	0	0	0	0	0	0	0	0	0	0	0	1	0	1	0	0	0	0	0	0	0	0	0	0	0	0	0	0	0	0	0	0	0	0	0	0	0	0	0	0	1	0	0	0	0	0	0	0	0	0	0	0	0	0	0	1	0	0	0	0	0	0	0	0	0	0	0	0	0	0	0	1	0	0	0	0	0	0	0	0	0	0	0	0	0	0	0	0	1	0	0	0	0	0	0	0	0	0	1	0	0	0	0	0	0	0	0	0	0	0	0	0	0	1	0	0	0	0	0	0	0	0	0	0	0	0	0	0	0	0	0	0	0	0	1	0	0	0	0	0	0	0	0	0	0	0	0	0	0	0	0	0	0	0	0	0	0	0	0	0	0	0	0	0	0	0	0	0	0	0	0	0	0	0	0	0	0	0	0	0	0	0	0	0	0	0	0	0	0	0	0	0	0	0	0	0	0	0	1	0	0	0	0	0	0	0	0	0	0	0	0	0	0	0	0	0	0	0	0	0	0	0	0	0	0	0	0	0	0	0	0	0	0	0	0	0	0	0	0	0	0	0	0	0	0	0	0	0	0	1	0	0	0	0	0	0	0	1	0	0	0	0	0	0	0	0	0	0	0	0	0	0	0	0	0	0	0	0	0	0	0	0	0	0	0	0	0	0	0	0	0	0	0	0	0	0	0	0	0	0	0	0	0	0	0	1	0	0	0	0	0	0	0	0	0	0	0	0	0	0	0	0	0	0	0	0	0	0	0	0	0	0	0	0	0	0	0	0	0	0	0	0	0	0	0	0	0	0	0	0	0	0	0	0	0	0	0	0	0	0	0	0	0	0	0	0	0	0	0	0	0	0	0	0	0	0	0	0	1	0	0	0	0	0	0	0	0	0	0	0	0	0	0	0	0	0	0	0	0	0	0	0	0	0	0	0	0	0	0	0	0	0	0	0	0	0	0	0	0	1	0	0	0	0	0	0	0	0	0	0	0	0	0	0	0	1	0	0	0	0	0	0	0	0	0	0	0	0	0	0	0	0	0	0	0	0	0	0	0	0	0	0	0	1	0	0	0	0	0	0	0	0	0	1	0	0	0	0	0	0	0	1	0	0	0	0	1	1	0	0	0	0	0	0	0	0	0	0	0	0	0	0	0	0	0	0	0	0	0	0	0	0	0	0	0	0	0	0	0	0	0	0	0	0	0	0	0	0	0	0	0	0	0	0	0	0	0	0	0	0	0	0	0	0	0	0	0	0	0	0	0	0	0	0	0	0	0	0	0	0	0	0	0	0	0	0	0	0	0	0	0	0	0	0	0	0	0	0	0	0	0	0	0	0	0	0	0	0	0	0	0	0	1	0	0	0	0	0	0	0	0	0	0	0	0	0	0	0	0	0	0	0	0	0	0	0	0	0	0	0	0	1	0	0	0	0	0	0	0	0	0	0	0	0	0	0	0	0	0	0	0	0	0	0	0	0	0	0	0	1	0	0	0	0	0	0	0	0	0	0	0	0	1	0	1	0	0	0	0	0	0	0	0	0	0	0	0	0	0	0	0	0	0	1	0	0	0	0	0	0	0	0	1	0	0	0	0	0	0	0	0	0	0	0	0	0	0	0	0	0	0	0	0	0	1	0	0	0	0	0	0	0	0	0	0	0	0	0	0	0	0	0	0	0	0	0	0	0	0	0	0	0	0	0	0	0	0	0	0	0	0	0	0	0	0	0	0	0	0	0	0	0	0	0	1	0	0	0	0	0	0	0	0	0	0	0	0	0	0	0	0	0	0	1	1	0	1	0	0	0	0	0	1	0	0	0	0	0	0	0	0	0	0	0	0	0	0	0	0	0	0	1	0	0	0	0	0	0	0	0	0	1	0	0	0	0	0	0	0	0	0	0	0	0	0	0	0	0	0	0	0	0	0	0	0	0	0	0	0	0	0	0	0	0	0	0	0	0	0	0	0	0	0	0	0	0	0	0	0	0	0	0	0	0	0	0	0	0	0	1	0	0	1	0	0	0	0	0	0	0	0	0	0	0	1	0	0	0	0	0	0	0	0	0	0	0	0	0	0	0	0	0	0	0	0	0	1	0	0	0	0	0	0	0	0	0	1	0	0	0	1	0	0	0	0	0	0	0	0	0	0	1	0	0	0	0	0	0	0	0	0	0	0	0	0	0	0	0	0	0	0	0	0	0	0	0	1	0	0	0	0	0	0	0	0	0	0	0	0	0	0	0	0	0	0	0	0	0	0	0	0	0	0	0	0	0	0	0	0	0	0	0	0	0	0	0	0	0	0	0	0	1	0	0	0	0	0	0	0	0	0	0	0	0	0	0	0	0	0	0	0	0	0	0	0	0	0	0	0	0	0	0	0	0	0	0	0	0	0	0	0	0	0	0	0	0	0	0	0	0	0	0	0	0	0	0	0	0	0	0	0	0	0	0	0	0	0	0	0	0	0	0	0	0	0	0	0	0	0	0	0	0	0	0	0	0	0	0	0	0	0	0	0	0	0	0	0	0	0	0	0	0	0	0	0	0	0	0	0	0	0	0	0	0	0	0	0	0	0	0	0	0	0	0	0	0	0	0	0	0	1	0	0	0	0	0	0	0	0	0	0	0	0	0	0	0	0	0	0	0	0	0	0	0	0	0	0	0	0	0	0	0	0	0	0	0	0	0	0	0	0	0	0	0	0	0	0	0	0	0	0	0	0	0	0	0	0	0	0	0	0	1	0	0	0	0	0	0	0	0	0	0	0	0	0	0	0	1	0	0	0	1	1	0	0	0	0	0	0	0	0	0	0	0	0	0	0	0	0	0	0	0	0	0	0	0	0	0	0	0	0	0	0	0	0	0	0	0	1	0	0	0	0	0	0	0	0	0	0	0	0	0	0	0	0	0	0	0	0	0	0	0	0	1	0	0	0	0	0	0	0	0	0	0	0	0	0	0	0	0	0	0	0	0	0	0	0	0	0	0	0	0	0	0	0	0	0	0	0	0	0	0	0	0	0	0	0	0	0	0	0	0	0	0	0	0	0	0	0	0	0	0	0	0	0	0	0	0	0	0	0	0	0	0	0	0	0	0	1	0	0	0	0	0	0	0	0	0	1	0	1	0	0	0	0	0	0	0	0	0	0	0	0	0	0	0	1	0	0	0	0	0	0	0	0	0	0	0	0	0	0	0	0	0	0	0	0	0	0	0	0	0	0	0	0	0	0	0	0	0	0	0	0	0	0	0	0	0	1	0	0	0	0	0	0	0	0	0	0	0	0	0	0	0	0	0	0	0	0	0	0	0	0	0	0	0	0	0	0	0	1	0	0	0	0	1	0	0	0	0	0	0	0	0	0	0	0	0	0	0	0	0	0	0	0	0	0	0	0	0	0	0	0	0	0	0	0	0	0	0	0	0	0	0	0	0	0	0	0	0	0	0	0	0	0	0	0	0	0	0	0	0	0	0	0	0	0	0	0	0	0	0	0	0	1	1	0	0	0	0	0	0	0	0	0	0	0	0	0	0	0	0	0	0	0	0	0	0	0	0	0	0	0	0	0	0	0	0	0	0	0	0	0	0	0	0	0	0	0	0	0	0	0	0	0	0	0	0	0	0	0	0	0	0	0	0	0	0	0	0	0	0	0	0	0	0	0	0	0	0	0	0	0	0	0	0	1	0	0	0	0	0	0	0	0	0	0	0	0	0	0	0	0	0	0	0	0	0	0	0	0	0	0	0	0	0	1	0	0	0	0	0	1	0	0	0	0	0	1	0	0	0	0	0	0	0	0	0	0	0	0	0	0	0	0	0	0	0	0	0	0	0	0	0	0	1	0	0	0	0	0	0	0	0	0	0	0	0	0	1	0	0	0	0	0	0	0	0	0	0	0	0	0	0	0	0	0	0	0	0	0	0	0	0	0	0	0	0	0	0	0	0	0	0	0	0	1	0	0	0	0	0	0	0	1	0	0	0	0	0	0	0	0	0	0	0	0	0	1	0	0	0	0	1	0	0	1	0	0	0	0	0	0	0	0	0	0	0	0	0	0	0	0	0	0	0	0	0	0	0	0	0	0	0	0	0	0	0	0	0	0	0	0	0	0	0	0	0	1	0	0	0	1	0	0	0	1	0	0	0	0	0	0	0	0	0	0	0	0	0	0	0	0	0	0	0	0	0	0	0	0	0	0	0	1	0	0	0	0	0	0	0	0	0	0	0	0	0	0	0	0	0	0	0	0	0	0	0	0	0	0	0	0	0	0	0	0	0	0	0	1	0	0	0	0	0	0	0	0	1	0	0	0	0	0	0	0	1	1	0	0	0	0	1	0	0	0	0	0	0	0	0	0	0	0	0	0	0	0	0	0	0	0	0	0	0	0	0	0	0	0	0	0	0	0	0	0	0	0	0	0	0	0	0	1	0	0	0	0	0	0	0	0	0	0	0	0	0	0	0	0	0	0	0	0	0	0	0	0	0	0	0	0	0	0	0	0	0	0	0	0	0	0	0	0	0	0	0	0	0	0	0	0	0	0	0	0	0	0	0	0	0	0	0	0	1	0	0	0	0	0	0	0	0	0	0	0	0	0	0	0	0	0	0	0	0	0	0	0	0	0	0	0	0	0	0	0	0	0	0	0	0	0	0	0	1	0	0	0	0	0	0	0	0	0	0	0	0	0	0	0	0	0	0	0	0	0	0	0	0	0	0	0	0	0	0	0	0	0	0	0	0	0	0	0	0	0	0	0	0	0	0	0	0	0	0	1	0	0	0	0	0	0	0	0	0	1	0	0	0	0	1	0	1	0	0	0	0	0	0	0	0	0	0	0	0	0	0	0	0	0	1	0	0	0	0	0	0	1	0	0	0	0	1	0	0	0	0	0	0	0	0	0	0	0	0	0	0	0	0	0	0	0	0	0	0	0	0	0	1	0	0	1	0	0	0	1	0	0	0	0	0	0	0	0	0	0	0	0	0	0	0	0	1	0	0	0	0	0	0	0	0	0	0	0	0	0	0	0	0	0	0	0	0	0	0	0	0	0	0	0	0	0	0	0	0	0	0	0	0	0	0	0	0	0	0	0	0	0	0	0	0	0	0	0	0	0	0	0	0	0	0	0	0	0	0	0	0	0	0	0	0	0	0	0	0	0	0	0	0	0	0	0	0	0	0	0	0	0	0	1	0	0	1	0	0	0	0	0	0	0	0	0	0	0	0	0	0	0	0	0	0	0	0	0	0	0	0	0	0	0	0	0	0	0	0	0	0	0	0	0	0	0	0	1	0	0	0	0	0	0	0	0	0	0	0	0	0	0	0	0	0	0	0	0	0	0	0	0	0	0	0	1	0	0	1	0	0	0	0	0	0	0	0	0	1	0	0	0	0	0	0	0	0	1	0	0	0	0	0	1	1	1	0	0	0	0	0	0	0	0	0	0	1	0	0	0	0	0	0	0	1	0	0	0	0	0	0	0	0	0	0	0	0	0	1	0	0	0	0	0	0	0	0	0	0	0	0	0	0	0	0	0	0	0	0	0	0	0	0	0	0	1	0	0	0	0	0	0	0	0	0	0	0	0	0	0	0	0	0	0	0	0	0	0	0	0	0	0	1	0	0	0	1	0	1	0	0	0	0	0	0	0	0	0	0	0	0	0	0	0	0	0	0	0	0	0	0	0	0	0	0	0	0	0	0	0	0	0	0	0	0	0	0	0	0	0	0	0	0	0	0	0	0	0	0	0	0	0	0	0	0	1	0	0	0	1	0	0	0	0	0	0	0	0	0	0	0	0	0	0	0	0	0	0	0	0	0	0	0	0	0	0	0	0	0	0	0	0	0	0	0	0	0	0	0	0	0	0	0	0	0	0	0	0	0	0	0	0	0	0	0	0	0	0	0	0	0	0	0	0	0	0	0	0	0	0	0	0	0	0	0	0	0	0	0	0	0	0	0	0	0	0	0	0	0	0	0	0	0	0	0	0	0	0	0	0	0	0	0	0	0	0	0	0	0	0	0	0	0	0	0	0	0	0	1	0	0	0	0	0	0	0	0	0	0	0	0	0	0	0	0	0	0	0	0	0	0	0	0	0	0	0	0	0	0	0	0	0	0	0	0	0	0	0	0	0	0	0	0	0	0	0	0	0	0	0	0	0	0	0	0	0	0	0	0	0	0	0	0	0	0	0	0	0	0	0	0	0	0	0	0	0	0	0	0	0	0	0	0	0	0	0	0	0	0	0	0	0	0	0	0	0	0	0	0	0	0	0	0	0	0	0	0	0	0	0	0	0	0	0	0	0	0	0	0	0	0	0	0	0	0	0	0	0	0	0	0	0	0	0	0	0	0	0	0	0	0	0	0	1	0	0	0	0	0	0	0	0	0	0	0	0	0	0	0	0	1	0	0	0	0	0	0	0	0	0	0	0	0	0	0	0	0	0	0	0	0	0	0	0	0	0	0	0	0	0	1	0	0	0	0	0	0	0	0	0	0	1	0	0	0	0	0	0	0	0	0	0	0	0	0	0	0	0	0	0	0	0	0	0	0	0	0	0	0	0	0	0	0	0	0	0	0	0	0	0	0	0	0	0	0	0	0	0	0	0	0	0	0	0	0	0	0	0	0	1	0	0	1	0	0	0	0	0	0	0	0	0	0	0	0	0	0	0	0	0	0	0	0	0	0	0	1	0	0	1	0	0	0	0	0	0	0	0	0	0	0	0	0	0	0	0	0	0	0	0	1	0	0	0	0	0	0	0	0	0	0	0	0	0	0	0	0	0	0	1	0	0	0	0	0	0	1	0	0	0	0	0	0	0	0	0	0	0	0	0	0	0	0	0	0	0	0	0	0	0	0	0	0	0	0	0	0	0	0	0	1	0	0	0	0	0	0	0	0	0	0	0	0	0	0	0	0	0	0	0	0	0	0	0	0	0	0	0	0	0	0	0	0	0	0	0	0	0	0	0	0	0	0	0	0	0	1	0	0	0	0	0	0	1	0	0	0	0	0	1	0	0	0	0	0	0	0	0	0	0	0	0	0	0	0	0	0	0	0	0	0	0	0	0	0	0	0	0	0	0	0	0	0	0	0	0	0	0	0	0	0	0	0	1	0	0	0	0	0	0	0	0	0	0	0	0	0	0	0	0	0	0	0	0	0	0	0	0	0	0	0	0	0	0	1	0	0	0	0	0	0	0	0	0	0	0	0	0	0	0	0	0	0	0	0	0	0	1	0	0	0	0	0	0	0	0	0	0	0	0	1	0	0	0	0	0	0	0	0	0	0	0	0	0	0	0	0	0	0	0	0	0	0	0	0	0	0	0	0	0	0	0	0	0	0	0	0	0	0	0	0	0	0	0	0	0	0	0	0	0	0	0	0	0	0	0	0	0	0	0	0	0	0	0	0	0	0	0	0	0	0	0	0	0	0	0	0	0	0	0	0	0	1	0	0	0	0	0	1	0	0	0	0	0	0	0	0	0	0	0	0	0	0	0	0	0	0	0	0	0	0	0	0	0	1	0	0	0	0	0	0	0	0	0	0	0	0	0	0	0	0	0	0	0	0	0	0	0	0	0	0	0	0	0	0	0	0	0	0	0	0	1	0	0	0	0	0	0	0	0	0	0	0	0	0	0	0	0	0	0	0	1	0	0	0	0	0	0	0	0	0	0	0	0	0	0	0	0	0	1	0	0	0	0	0	0	0	0	0	0	0	0	0	1	0	0	0	0	0	0	0	0	0	0	0	0	0	0	0	0	0	0	0	0	0	0	0	0	0	0	0	0	0	0	0	0	0	0	0	0	1	0	0	1	0	0	0	0	0	0	0	0	0	0	0	0	0	0	0	0	0	0	0	0	0	0	0	0	0	0	0	0	0	0	0	0	0	0	0	0	0	0	0	0	0	0	0	0	0	0	0	1	0	0	0	1	0	0	0	0	0	0	0	1	0	0	0	0	0	0	1	0	0	0	0	0	0	0	0	0	0	0	0	0	0	0	0	0	0	0	0	0	0	0	0	0	0	1	0	0	0	0	0	0	0	0	0	0	0	0	0	0	0	0	0	1	0	0	0	0	0	0	0	1	0	0	1	0	1	0	0	1	0	0	0	0	0	0	1	0	0	0	0	0	0	0	1	0	0	0	0	0	0	0	0	0	0	0	0	0	1	1	0	0	0	0	0	0	0	0	0	0	0	0	0	0	0	0	0	0	0	0	0	0	0	0	0	0	0	0	0	1	0	0	0	0	0	0	0	0	0	0	0	0	0	0	0	0	0	0	0	0	0	0	0	0	0	0	0	0	0	0	0	0	0	0	0	0	0	0	0	0	1	0	0	0	0	0	0	1	0	0	0	0	0	0	0	0	0	0	0	0	0	0	0	0	0	0	0	0	0	0	0	0	1	0	0	0	0	0	0	0	0	0	1	0	1	0	0	0	0	0	0	0	0	0	0	0	0	0	0	0	0	0	0	0	0	0	0	0	0	0	0	0	0	0	0	0	0	0	0	0	0	0	0	0	0	0	0	0	0	0	0	1	0	0	0	0	0	0	0	0	0	0	0	0	0	0	0	0	0	0	0	0	0	0	0	0	0	0	0	0	0	0	0	0	0	0	0	0	0	0	0	0	1	0	0	0	0	0	0	0	0	0	0	0	0	0	0	0	0	0	0	0	0	0	0	0	0	0	0	0	0	0	0	0	0	0	0	0	1	0	1	0	0	0	0	0	0	0	0	1	0	0	0	1	0	1	0	1	0	0	0	0	0	0	0	0	0	0	0	0	0	0	0	0	0	0	0	0	0	0	0	0	0	0	0	0	0	0	0	0	0	1	0	0	0	0	0	0	0	0	0	0	0	0	0	1	0	0	0	0	0	0	0	0	0	0	1	0	0	0	0	0	0	0	0	1	0	1	1	1	0	0	0	0	0	0	0	0	0	0	0	0	0	0	0	0	0	1	0	0	0	0	0	0	
23	-4.68451466002757	0	0	0	0	0	1	0	0	0	0	0	0	0	0	0	0	0	0	0	0	1	0	0	0	0	0	0	0	0	1	0	0	0	0	0	0	0	0	0	0	0	0	0	0	0	0	0	0	0	0	0	0	0	0	0	0	0	0	0	0	0	0	0	0	0	0	0	0	0	0	0	0	0	0	0	0	0	0	0	0	0	1	0	0	0	0	0	0	0	0	0	0	0	0	1	0	0	0	0	0	0	0	0	0	1	0	0	0	0	0	0	0	0	0	0	0	0	0	1	1	0	0	0	0	0	0	0	0	0	0	0	0	0	0	0	0	0	0	0	0	0	0	0	0	0	0	0	0	0	0	0	0	0	0	0	0	0	0	0	0	0	0	0	0	0	0	0	0	0	0	0	0	0	0	0	0	0	0	0	0	0	0	0	0	0	0	0	0	0	0	0	0	0	0	0	0	0	0	0	0	0	0	0	0	0	1	0	1	0	0	0	0	0	0	0	0	0	0	0	0	0	0	0	0	0	0	0	0	0	0	0	0	0	0	0	0	0	0	0	0	0	0	0	0	0	0	0	0	0	0	0	0	0	0	0	0	0	0	0	0	0	0	0	0	0	0	0	0	0	0	0	0	0	0	0	0	0	0	0	0	0	0	0	0	0	0	0	1	0	1	0	1	0	0	0	0	0	0	0	0	0	0	0	0	0	0	0	0	0	0	0	0	0	0	0	0	0	0	0	0	0	0	0	1	0	1	0	0	0	0	0	0	0	0	0	0	0	0	0	0	1	0	0	1	0	0	0	0	0	0	0	0	0	0	0	0	0	0	0	1	0	1	0	0	0	0	0	0	0	0	0	0	0	0	0	0	0	1	0	0	0	0	0	0	0	0	0	0	0	0	0	0	0	0	0	0	0	0	0	0	0	0	0	0	0	0	0	0	0	0	0	0	0	1	0	0	0	1	0	0	0	0	0	0	0	0	0	0	0	0	0	0	0	0	0	0	0	0	0	0	0	0	0	0	0	0	0	0	0	0	0	0	0	0	0	0	0	0	0	0	0	0	0	0	0	0	0	0	0	0	0	0	0	1	0	0	0	0	1	1	0	0	0	0	0	0	0	0	0	0	0	0	0	0	0	0	0	0	0	1	0	0	0	0	0	1	0	0	0	0	0	0	0	0	0	0	0	0	0	0	0	0	0	0	0	0	0	0	0	0	0	0	0	0	0	0	0	0	0	0	0	0	0	1	0	0	0	0	0	0	0	0	0	0	0	0	0	0	0	0	1	1	1	0	0	0	0	0	0	0	0	0	0	0	0	0	0	0	0	0	0	0	0	0	0	0	0	0	0	0	0	0	0	0	0	0	0	0	0	1	0	0	0	0	0	0	0	0	0	1	0	0	0	0	0	0	0	0	0	0	0	0	0	0	0	0	0	0	0	0	0	0	0	0	0	0	0	0	0	0	0	0	0	0	0	0	0	0	0	0	0	0	0	0	0	0	0	0	0	0	0	0	0	0	0	0	0	0	0	0	0	0	0	0	0	0	0	0	0	0	0	0	0	0	0	0	0	0	0	0	0	0	0	0	0	0	0	0	0	0	0	0	0	0	0	0	0	0	0	0	0	0	0	0	0	0	0	0	0	0	0	0	0	0	0	0	0	0	0	0	0	0	0	0	0	0	0	0	0	0	0	0	0	0	0	0	0	0	0	0	0	0	0	0	0	0	0	0	0	0	0	0	0	0	0	0	0	0	1	0	0	0	0	0	0	1	0	0	0	0	0	0	0	0	0	0	0	0	1	0	0	0	0	0	0	0	0	0	0	0	0	0	0	0	0	0	1	0	0	0	0	0	0	0	0	0	0	0	0	0	0	0	0	1	0	0	0	0	0	0	0	1	0	0	0	1	0	0	0	0	0	0	0	0	0	0	0	0	0	1	0	0	0	0	0	0	0	0	0	0	0	0	0	0	0	0	0	0	0	0	0	0	0	0	0	0	0	0	0	0	0	0	0	0	0	1	0	0	0	0	0	0	0	0	0	0	0	0	0	0	0	0	0	0	1	0	0	0	0	0	0	0	0	0	0	0	0	0	0	0	0	0	0	0	0	0	0	0	0	0	0	0	0	0	0	0	0	0	0	0	0	0	0	0	0	0	0	0	0	0	0	0	0	0	0	0	0	0	0	0	0	0	0	0	0	0	0	0	0	1	0	0	0	0	0	0	0	0	0	0	0	0	0	0	0	0	0	0	0	0	0	0	0	0	0	0	0	0	0	0	0	0	0	0	0	0	0	0	0	0	0	0	0	0	0	1	0	0	0	0	0	0	0	0	0	0	0	0	0	0	0	0	0	0	0	0	0	0	0	0	0	0	0	0	0	0	0	0	0	0	0	0	0	0	0	0	0	0	0	0	0	0	0	0	0	0	0	0	0	0	0	0	0	0	0	1	0	0	0	0	0	0	0	0	0	0	0	0	0	0	0	0	0	0	0	0	0	0	0	0	0	0	0	0	0	0	0	0	0	1	0	0	0	1	1	0	0	0	0	0	0	0	0	0	0	0	0	1	0	0	0	0	0	0	0	0	0	0	0	0	0	0	0	0	0	0	0	0	0	0	1	0	0	0	0	0	0	0	0	1	0	0	0	0	1	0	0	0	0	0	0	0	0	0	0	0	0	0	0	0	0	0	0	0	0	0	0	0	0	0	0	0	0	0	0	0	0	0	0	0	0	0	0	0	0	0	0	0	0	0	0	0	0	0	0	0	1	1	0	0	0	0	0	0	0	0	0	0	0	0	0	0	1	0	0	0	0	0	0	0	0	0	0	0	0	0	0	0	0	0	1	0	0	0	0	0	0	0	0	0	0	0	0	0	0	0	0	0	0	0	0	0	0	0	0	0	0	0	0	0	0	0	0	0	0	0	0	0	0	0	0	0	1	0	0	0	0	0	0	0	0	1	1	0	0	0	0	0	0	0	0	0	0	0	0	0	0	0	0	0	0	0	0	0	0	0	0	0	1	0	0	0	1	0	0	0	1	0	0	0	0	0	0	0	0	0	0	0	0	0	0	0	0	0	0	0	1	0	0	0	0	0	0	1	0	0	0	0	0	0	0	0	0	0	1	0	0	0	0	0	1	1	0	0	0	0	0	0	0	0	0	0	0	0	0	0	0	1	1	0	0	1	0	0	0	0	0	0	0	0	0	0	1	0	0	0	0	0	0	0	0	0	0	0	0	1	0	0	0	1	0	1	0	0	0	0	0	1	0	0	0	0	0	0	0	1	0	0	0	0	1	0	0	0	0	0	0	0	0	0	0	0	0	0	0	0	0	0	0	0	0	0	1	1	0	0	1	0	0	0	0	0	0	0	0	0	0	0	0	0	0	0	1	1	0	0	0	1	0	0	0	0	0	0	0	0	0	0	0	1	0	0	0	0	0	0	0	0	0	0	0	0	0	0	0	0	0	0	0	0	0	0	0	0	0	0	0	0	0	0	0	0	0	0	0	0	0	0	0	0	0	0	0	1	0	0	0	1	0	0	0	0	0	0	0	0	0	0	0	0	0	0	0	0	0	0	0	0	0	0	0	0	0	0	0	0	0	0	0	0	0	0	0	0	0	0	0	0	0	0	0	0	0	0	0	1	0	0	0	0	0	0	0	0	0	0	1	0	0	0	0	0	1	1	0	0	1	0	1	0	0	0	0	0	0	0	0	0	0	0	0	0	0	0	0	0	0	0	0	0	0	0	1	0	0	0	0	0	0	0	0	0	0	0	0	0	0	0	1	0	0	0	0	0	0	0	0	0	0	0	0	0	0	0	0	0	1	0	0	0	0	0	0	0	0	0	0	0	0	0	0	0	0	0	0	1	0	0	0	0	0	0	0	0	0	0	0	0	0	0	0	0	0	0	0	0	0	0	0	0	0	0	0	0	0	0	0	0	0	0	0	0	0	0	0	0	0	0	0	0	0	0	0	0	0	0	0	0	0	0	0	0	0	0	0	0	0	0	0	0	0	0	0	0	0	0	0	0	0	0	0	0	0	0	0	0	0	0	0	0	0	0	0	1	0	0	0	0	0	1	0	0	0	0	0	0	0	0	0	0	1	0	0	0	0	0	0	0	0	0	0	0	0	0	0	0	0	1	0	0	0	0	0	0	0	0	0	0	0	0	0	0	0	0	0	0	0	0	0	0	0	0	1	0	0	0	0	0	0	0	0	0	1	0	0	0	0	0	1	0	0	0	0	0	0	1	0	0	1	0	0	0	0	0	0	1	0	0	0	0	0	0	0	1	0	0	0	0	0	0	0	0	0	0	0	0	0	0	0	0	0	0	0	1	0	0	0	0	1	0	0	0	0	0	0	0	0	0	0	0	0	0	0	0	0	0	0	0	0	0	1	0	0	1	0	0	0	0	0	0	0	0	0	0	0	0	0	0	0	0	0	0	0	0	0	0	0	0	0	0	0	0	0	0	0	0	0	0	0	0	0	0	0	0	0	0	0	0	0	0	0	0	0	0	0	0	0	1	0	0	0	0	0	0	0	0	0	0	0	0	0	0	0	0	0	0	1	0	0	0	0	1	0	0	0	0	0	0	0	0	0	0	0	0	0	0	0	0	0	0	0	0	0	0	0	0	0	0	0	0	0	0	0	0	0	0	0	0	0	0	0	0	0	0	0	0	0	0	0	0	0	1	0	0	0	0	0	0	0	0	0	0	0	0	0	0	0	0	0	0	0	0	0	0	0	0	0	0	0	0	0	0	0	0	0	0	0	0	0	0	0	0	0	0	0	0	0	0	0	1	1	0	0	0	0	0	0	0	0	0	0	0	0	1	0	0	0	0	0	0	0	0	0	0	0	0	0	0	0	0	0	0	0	0	0	0	0	0	0	0	0	0	0	0	0	0	0	0	0	0	0	0	1	0	0	0	0	0	0	0	0	0	0	0	0	0	0	0	1	0	0	0	0	0	0	0	0	0	0	0	0	0	0	0	0	0	0	0	0	0	0	0	0	0	0	0	0	0	0	0	0	0	0	0	0	0	0	0	0	0	0	0	0	0	0	0	0	0	0	0	0	1	0	0	0	1	0	0	0	1	0	0	0	0	0	0	0	0	0	0	0	0	0	0	0	0	0	0	0	0	0	0	0	0	0	0	0	0	0	0	0	0	0	0	0	0	0	0	0	0	0	0	0	0	0	0	0	0	0	0	0	0	0	0	0	0	0	0	0	0	0	0	0	0	0	0	0	0	0	0	0	0	0	0	0	0	1	0	0	0	0	0	0	0	0	0	0	0	0	0	0	0	0	0	0	0	0	0	0	0	0	0	0	0	0	0	0	0	0	0	0	0	0	0	0	0	0	0	0	0	0	1	0	0	0	0	0	0	0	0	0	1	0	0	0	0	0	0	0	0	0	0	0	1	0	0	0	1	0	0	0	1	0	0	0	1	0	0	0	0	1	0	0	0	0	0	1	1	0	0	0	0	0	0	0	0	0	0	0	0	0	0	0	0	0	0	0	1	0	0	0	0	0	0	0	0	0	0	0	0	0	0	0	0	0	0	0	0	0	0	0	0	0	0	0	0	0	0	0	0	0	0	0	0	0	0	0	0	0	0	0	0	0	0	0	0	0	0	0	0	0	0	0	0	0	0	0	0	0	0	0	0	0	0	1	0	0	0	0	0	0	0	0	1	0	1	0	0	0	0	0	0	0	0	0	0	0	0	0	0	0	0	0	0	0	0	0	0	0	0	0	0	0	0	0	0	0	0	0	0	0	0	0	0	0	0	0	0	0	0	0	0	0	0	0	0	0	0	0	0	0	0	0	0	0	0	0	0	1	0	0	0	0	0	0	0	0	0	0	0	0	0	0	0	0	0	0	0	0	0	0	0	0	0	0	0	0	0	0	0	0	0	0	0	0	0	0	0	0	0	0	0	0	0	0	0	0	0	0	0	0	0	0	0	0	0	0	0	0	0	0	0	0	0	0	0	0	0	1	0	0	0	0	0	0	0	0	0	0	0	0	0	0	0	0	0	0	0	0	0	0	0	0	0	1	0	0	0	0	0	0	0	0	0	0	0	0	0	0	0	0	0	0	0	0	0	0	0	0	0	0	0	0	0	0	0	0	0	0	0	0	0	0	0	0	0	1	0	0	0	0	0	0	0	0	0	0	1	0	0	0	0	0	0	0	0	0	0	0	0	0	0	0	0	0	0	0	0	0	0	0	0	0	0	0	0	0	0	0	0	0	0	0	0	0	0	0	0	0	0	0	0	0	0	0	0	0	0	0	0	0	0	0	0	0	0	0	0	0	0	0	0	0	0	0	0	0	0	0	0	0	0	0	0	0	0	0	0	0	0	0	0	0	0	0	0	0	0	0	0	0	0	0	0	0	0	0	0	0	0	0	0	0	0	0	0	0	0	0	0	0	0	0	0	0	0	0	0	0	0	0	0	0	0	0	0	0	0	0	0	0	0	0	0	0	0	0	0	0	0	0	0	0	0	0	0	0	0	0	0	0	0	0	0	0	0	0	0	0	0	0	0	0	0	0	0	0	0	0	0	0	0	0	0	0	0	0	0	0	0	0	0	0	0	0	0	0	0	0	0	0	0	0	0	0	0	0	0	0	0	0	0	0	0	0	0	0	0	0	0	0	0	0	0	0	0	0	0	0	0	0	0	0	0	0	0	0	0	0	0	0	0	0	0	0	0	0	0	0	0	0	0	0	0	0	0	0	0	0	0	0	0	0	0	0	0	0	0	0	0	0	0	0	0	0	0	0	0	0	0	0	0	0	0	0	0	0	0	0	0	0	0	0	0	0	0	0	0	0	0	0	0	0	0	0	0	0	0	0	0	0	0	0	0	0	0	0	0	0	0	0	0	0	0	0	0	0	0	0	0	0	0	0	0	0	0	0	0	0	0	0	0	0	0	0	0	0	0	0	0	0	0	0	1	0	0	0	0	0	1	0	0	0	0	0	0	0	0	0	0	0	0	0	0	0	0	0	0	0	0	0	1	0	0	0	0	0	0	0	0	0	0	0	0	0	0	0	0	0	0	0	0	0	0	0	0	0	0	0	0	0	0	0	0	0	0	0	0	0	0	0	0	0	0	1	0	0	0	0	0	0	0	1	0	0	0	0	0	0	0	0	0	0	0	0	0	0	0	0	0	0	0	0	0	0	0	0	0	0	0	0	0	0	0	0	0	0	0	0	0	0	0	0	0	0	0	0	0	0	0	0	0	0	0	0	0	0	0	0	0	0	0	1	0	0	0	0	0	0	0	0	1	0	0	1	0	0	0	0	0	0	0	0	0	0	0	0	0	0	0	0	0	0	0	0	0	0	0	0	0	0	0	0	0	0	0	0	0	0	0	0	0	0	0	0	0	0	0	0	0	0	0	0	0	0	0	0	0	0	0	0	0	0	0	1	0	0	0	0	0	0	0	0	1	0	0	0	0	0	0	0	0	0	0	0	0	0	0	0	0	0	0	0	0	1	0	0	0	0	0	0	0	0	0	0	1	0	0	0	0	0	0	0	0	0	0	0	0	0	0	0	0	0	0	0	0	0	0	0	0	0	0	0	1	0	0	0	0	0	0	0	0	0	0	0	0	0	0	0	0	0	0	0	0	0	0	1	0	0	0	0	0	0	0	0	0	0	0	0	0	0	0	0	0	0	0	0	1	0	0	0	0	0	0	0	0	1	0	0	0	0	0	0	0	0	0	0	1	0	0	0	0	0	0	0	0	0	0	0	0	0	0	0	0	0	0	0	0	0	0	0	0	0	0	0	1	0	0	0	0	0	0	0	0	0	0	0	0	0	0	0	0	0	0	0	0	0	0	0	0	0	0	0	0	0	0	1	1	1	0	0	0	0	0	0	0	0	0	0	0	0	0	0	0	0	0	0	0	0	0	0	0	0	0	0	0	0	0	0	0	0	0	0	0	0	0	0	0	0	0	0	0	0	0	0	0	0	0	0	0	0	0	0	0	0	1	0	0	0	0	0	0	0	1	0	0	0	0	0	0	0	0	0	0	0	0	0	1	0	0	0	0	0	0	0	0	0	0	0	0	0	0	0	0	0	0	1	0	0	0	0	0	0	0	0	0	0	0	0	1	0	0	0	0	0	0	0	0	0	0	0	0	0	0	0	0	0	0	0	0	0	0	0	0	0	0	0	0	0	1	0	0	0	0	0	0	0	0	0	0	0	0	0	0	0	0	0	0	0	0	0	0	0	0	0	0	0	0	0	0	0	0	0	0	0	0	0	0	0	0	0	0	0	0	0	0	0	1	0	0	0	0	0	1	0	0	1	0	0	0	0	0	0	0	0	0	0	0	0	0	0	0	0	0	0	0	0	0	0	0	0	0	0	0	0	0	0	0	0	0	0	0	0	0	0	0	0	0	0	0	0	0	0	0	0	0	0	0	0	0	0	0	0	0	0	0	0	0	0	0	0	0	0	0	0	0	0	0	0	0	0	0	0	0	0	0	0	0	0	0	0	0	0	0	0	0	0	0	0	0	0	0	0	0	0	0	0	0	0	0	0	0	0	0	0	0	0	0	0	0	0	0	0	0	0	0	0	0	0	0	0	0	0	0	0	0	0	0	0	0	0	0	0	0	0	0	0	0	0	0	0	0	0	0	0	0	0	0	0	0	0	0	0	0	0	0	0	0	0	0	0	0	0	0	0	0	0	0	0	0	0	0	0	0	0	0	0	0	0	0	0	0	0	0	0	0	0	0	0	0	0	0	0	0	0	0	0	1	0	0	0	0	0	0	0	0	0	0	0	0	0	0	0	1	0	0	0	0	0	0	0	0	0	0	0	0	0	0	0	0	0	0	0	0	0	0	0	0	0	0	0	0	0	0	0	0	0	0	0	0	0	0	0	0	0	0	0	0	0	0	0	0	0	0	0	0	0	0	0	0	0	0	0	0	0	1	0	0	0	0	0	0	0	0	0	0	0	0	0	1	0	0	0	0	0	0	0	0	0	0	0	0	0	0	0	0	0	0	0	0	1	0	0	0	0	0	0	0	0	0	0	0	0	0	0	0	0	0	0	0	0	0	0	0	0	0	0	0	0	0	0	0	0	0	0	0	0	0	0	0	0	0	0	0	0	0	0	0	0	0	0	0	0	0	0	0	0	0	0	0	0	0	0	0	0	0	0	0	0	0	1	0	0	0	0	0	0	0	0	0	0	0	0	0	0	0	0	0	0	0	0	0	0	0	0	0	0	0	0	0	0	0	0	0	0	0	0	0	0	0	1	0	0	0	1	0	0	0	0	0	0	0	0	0	0	1	0	0	0	0	0	0	0	0	1	1	0	0	0	0	1	0	0	0	0	0	0	0	0	0	0	0	0	0	0	0	0	0	1	0	0	0	0	0	0	0	0	0	0	0	0	0	0	0	0	0	0	0	0	0	0	0	0	0	0	1	0	0	0	0	1	0	0	0	0	0	0	0	0	0	0	0	0	0	0	0	0	0	0	0	0	0	0	0	0	0	0	0	1	0	0	0	0	1	0	0	1	0	0	0	0	0	0	0	0	0	0	0	0	0	0	0	0	0	1	0	0	0	0	0	0	0	0	0	0	0	0	0	0	0	0	0	0	1	0	0	0	0	0	0	0	0	0	0	0	0	0	0	0	0	0	0	0	0	0	0	0	0	0	0	0	0	0	0	0	0	0	0	0	0	0	0	0	0	0	0	0	0	0	0	0	0	0	0	0	1	0	0	0	0	0	0	0	0	0	0	0	0	0	0	0	0	0	0	0	0	0	0	0	0	0	0	0	0	0	0	0	0	0	0	0	0	0	0	0	0	0	0	0	0	0	0	0	0	0	0	0	0	0	0	0	0	0	0	0	0	0	0	0	0	0	0	0	0	0	0	0	0	0	0	0	0	0	0	0	0	1	1	0	0	0	0	0	0	0	0	0	0	0	0	0	0	0	0	0	0	0	0	0	0	0	0	1	0	1	0	0	0	0	0	0	1	0	0	0	0	0	0	0	0	0	0	1	1	0	0	0	1	0	0	0	0	0	0	0	0	0	0	0	0	0	0	0	0	0	0	0	0	0	1	0	0	0	0	0	0	0	0	0	0	0	0	0	0	0	0	1	0	1	0	0	0	0	0	0	0	0	0	0	0	0	0	0	0	0	0	0	0	0	0	0	0	0	0	0	0	1	0	0	0	0	0	0	0	0	0	0	0	0	0	0	0	0	0	0	0	0	0	0	0	0	0	0	0	0	0	0	0	0	0	0	0	0	0	1	0	0	0	0	0	0	0	0	0	0	0	0	0	0	0	0	0	0	0	0	1	0	0	1	0	0	0	0	0	0	1	0	0	1	0	0	0	0	0	0	0	0	0	0	0	0	0	0	0	0	0	0	0	0	0	0	0	0	0	0	0	0	0	0	0	0	0	0	0	0	0	0	0	0	0	0	0	0	0	0	0	1	0	0	1	0	0	0	0	0	0	0	0	0	0	0	0	0	0	0	0	0	0	1	1	0	0	0	0	0	0	0	0	0	0	0	1	0	0	0	0	0	0	0	1	0	0	0	0	0	0	0	0	0	0	1	0	0	0	0	0	0	0	0	0	0	0	0	0	0	0	0	0	1	0	0	0	0	0	0	0	0	0	0	0	0	0	0	0	0	0	0	0	0	0	0	0	0	0	0	1	1	0	0	0	0	0	0	0	0	0	0	0	0	0	0	1	0	0	0	0	0	0	0	0	0	0	0	0	0	0	1	0	0	0	0	0	0	0	0	0	0	0	0	0	0	0	0	0	0	0	0	0	0	0	0	0	0	0	0	0	0	0	0	0	0	0	0	0	0	0	0	0	0	0	0	0	0	0	0	0	0	0	0	0	0	0	0	0	0	0	0	0	0	0	0	0	0	0	0	0	0	0	0	0	0	0	0	0	0	0	0	0	0	0	0	0	0	0	0	0	0	0	0	0	0	0	0	0	0	0	0	0	0	0	0	0	0	0	0	0	0	0	0	0	0	0	0	0	0	0	0	0	0	0	0	0	0	1	0	0	0	0	0	0	0	0	0	0	0	0	0	0	0	0	0	0	0	0	0	0	0	0	0	0	0	0	0	0	0	0	0	0	0	0	0	0	0	0	0	0	0	0	0	0	0	0	0	1	0	0	0	0	0	0	0	0	0	0	1	0	0	0	0	0	0	0	0	0	0	0	1	0	0	0	0	0	0	0	0	0	0	0	0	0	0	0	0	0	0	0	0	0	0	0	0	0	0	0	0	0	0	0	0	0	0	0	0	0	0	0	0	0	0	0	0	0	0	0	0	0	0	0	0	0	0	0	0	0	0	0	0	0	0	0	0	0	0	0	0	0	0	0	0	0	0	0	0	0	0	0	0	0	0	0	0	0	0	0	0	0	0	0	0	0	0	0	0	0	0	0	1	0	0	0	0	0	0	0	0	0	0	0	0	0	0	0	0	0	0	0	0	1	0	0	0	0	0	0	0	0	0	0	0	0	0	0	1	0	0	0	0	0	0	0	0	0	0	0	0	0	0	0	0	0	0	0	0	0	0	0	0	0	0	0	0	1	1	0	0	0	0	0	0	0	0	0	0	0	0	0	0	0	0	0	0	1	0	0	0	0	0	0	0	0	1	0	0	0	0	0	0	0	0	1	0	0	0	0	0	0	0	0	0	0	0	0	0	0	0	0	0	0	0	0	0	0	0	0	0	0	0	0	0	0	0	0	0	0	0	0	0	0	0	0	0	1	0	0	1	0	0	0	0	0	0	0	0	0	0	1	0	0	0	0	0	0	1	0	0	0	0	0	0	0	0	0	0	0	0	0	0	1	0	0	0	0	0	0	0	0	0	0	0	0	0	0	1	0	0	0	0	0	1	0	0	0	0	1	0	0	0	0	0	0	1	0	0	0	0	0	0	0	0	0	0	0	0	0	0	0	0	0	0	0	0	0	0	0	0	0	0	0	0	0	0	0	0	0	0	0	0	0	0	0	0	0	0	0	0	0	0	0	0	0	0	0	0	0	0	0	0	0	0	0	0	0	1	0	0	0	0	0	0	0	0	0	0	0	0	0	0	0	0	0	0	0	0	0	0	0	0	0	0	0	1	0	0	0	0	0	0	0	0	1	0	0	0	0	0	0	1	0	0	0	0	1	0	1	0	1	0	0	0	0	0	0	0	0	0	0	0	1	0	1	0	0	0	0	0	1	0	0	0	0	0	0	0	0	0	0	0	0	0	0	0	0	0	0	0	0	0	0	0	0	0	0	0	0	0	0	0	0	0	0	1	1	1	0	0	1	0	1	0	0	0	0	0	0	0	0	0	0	0	0	0	1	0	1	0	1	0	0	0	1	1	0	0	0	0	0	0	1	0	1	0	0	0	0	0	0	0	0	0	0	0	0	0	1	0	0	0	1	0	0	0	0	0	0	0	0	0	0	0	0	0	0	0	0	0	0	0	0	0	0	0	1	0	0	0	1	0	0	0	0	0	0	0	0	1	0	0	0	0	0	0	0	0	0	1	0	0	0	0	1	0	0	0	0	0	0	0	0	0	0	0	0	0	0	0	0	0	0	1	0	0	0	0	0	0	0	0	0	0	0	0	0	0	0	0	0	0	0	0	1	0	0	0	0	0	0	0	0	0	0	0	0	0	0	1	0	0	0	0	0	0	0	0	0	0	0	0	0	1	0	0	0	0	0	1	0	0	0	0	0	0	0	0	0	0	0	0	1	0	0	0	0	0	0	0	0	0	0	0	0	0	0	0	0	0	0	0	0	0	0	0	1	0	0	0	0	0	0	1	0	0	0	0	0	0	0	0	0	0	0	0	0	0	0	0	0	0	0	0	0	0	0	0	0	0	0	0	0	0	0	0	1	0	0	0	0	0	0	0	0	0	0	0	0	0	0	1	0	0	0	0	0	0	0	0	0	0	0	0	0	0	0	0	0	0	0	0	1	0	0	0	0	0	0	0	0	0	0	0	0	0	0	1	0	0	0	0	0	0	0	0	0	0	0	0	0	0	0	0	0	0	0	0	0	0	0	0	0	0	0	0	0	0	0	0	0	0	0	0	1	0	0	0	0	1	0	0	0	0	0	0	0	0	0	0	0	0	0	0	0	0	0	0	0	1	0	0	0	0	0	0	0	0	0	0	0	0	0	0	0	0	0	0	0	0	0	0	0	0	0	0	0	0	0	0	0	0	0	0	0	0	0	0	0	0	0	0	0	0	0	0	0	0	0	0	0	0	0	0	0	0	0	0	0	0	0	0	0	0	0	0	0	0	0	0	0	0	0	0	1	0	0	0	0	0	0	0	0	0	0	0	0	0	0	0	0	0	0	0	0	0	0	0	0	0	0	0	0	0	0	0	0	0	0	0	0	0	0	0	0	0	0	0	0	0	0	0	0	0	0	0	0	0	0	0	0	0	0	0	0	0	0	0	0	0	0	0	0	0	0	0	1	0	0	0	0	0	0	0	0	0	0	0	1	0	0	0	1	0	0	0	0	0	0	1	0	1	0	0	0	0	0	0	0	0	0	0	0	0	0	0	0	0	0	0	0	0	0	0	0	0	0	1	0	0	0	0	0	0	0	0	1	0	0	1	0	0	0	0	0	0	0	0	0	0	1	0	0	0	0	0	0	0	0	0	0	0	0	0	0	0	0	0	0	0	0	0	0	0	0	0	0	0	0	0	0	0	0	0	0	0	0	0	0	0	0	0	0	0	0	0	0	0	0	1	0	0	0	0	1	0	0	0	0	0	0	0	0	0	0	0	0	0	0	0	0	0	0	0	0	0	0	0	0	0	1	0	0	0	0	0	0	0	0	0	0	0	0	0	0	0	0	0	0	0	0	0	0	0	0	0	0	0	0	0	0	0	0	0	0	0	0	0	0	0	0	0	0	0	0	0	0	0	0	0	1	0	0	0	0	0	0	0	0	0	0	0	0	0	0	0	0	0	0	0	0	0	0	0	0	0	0	0	0	0	0	0	0	0	0	0	0	0	0	0	0	0	0	0	0	0	0	0	0	0	0	1	0	0	0	0	0	0	0	0	0	0	0	1	1	0	0	0	0	1	0	0	0	0	0	0	0	0	0	0	0	0	0	0	0	0	0	0	0	0	0	0	0	0	0	0	0	1	1	0	0	0	0	0	0	0	0	0	0	0	0	0	1	0	0	0	0	0	0	0	1	0	0	0	0	1	0	0	0	0	0	0	0	0	0	0	0	0	0	0	1	0	0	0	1	0	0	0	0	0	0	0	0	0	0	0	0	0	0	0	0	0	0	0	0	0	0	0	0	0	0	0	0	0	0	1	0	0	0	0	0	0	0	0	0	0	0	0	0	0	0	0	0	0	1	0	0	0	0	0	0	0	0	0	0	0	0	0	0	0	0	0	0	0	0	0	0	0	0	0	0	0	0	0	1	0	0	0	0	0	0	0	0	0	0	0	0	0	0	0	0	0	0	0	0	0	0	0	0	0	0	0	0	0	0	0	0	0	1	0	1	0	0	0	0	0	0	0	1	0	0	0	0	0	0	0	0	0	0	0	0	0	0	0	0	0	0	0	1	0	0	0	0	0	0	0	0	0	0	0	1	0	0	0	0	0	0	0	0	0	0	0	0	0	0	0	1	0	0	0	0	0	0	0	0	0	0	0	0	0	0	0	0	0	0	0	0	0	0	0	0	1	0	0	0	0	0	0	0	0	0	0	0	0	0	0	0	0	0	0	0	0	0	0	0	0	0	0	0	0	0	0	0	0	0	0	0	0	0	0	0	0	0	0	0	0	0	0	0	0	0	0	0	0	0	0	0	0	0	0	0	0	1	0	0	0	0	0	0	0	0	0	0	0	0	0	0	0	0	0	0	0	0	0	0	0	0	0	0	0	0	0	0	0	0	0	0	0	0	0	0	0	0	0	0	1	0	0	0	1	0	1	0	0	0	0	0	0	0	0	1	0	0	0	0	0	0	0	0	0	0	0	0	0	0	0	0	0	0	0	0	0	0	0	0	0	0	0	0	0	0	0	0	0	0	0	0	0	0	0	0	0	0	0	0	0	0	0	0	0	0	0	0	1	0	0	0	0	0	0	0	0	0	0	1	0	0	0	0	0	0	0	0	0	0	0	0	0	0	0	0	0	0	0	0	0	0	0	0	0	0	0	0	0	0	0	0	0	0	0	0	0	0	0	0	0	0	0	0	0	0	1	0	0	0	0	0	0	0	0	0	0	0	0	0	0	0	0	0	0	0	0	0	0	0	0	0	0	0	0	0	0	0	0	0	0	0	1	0	0	0	0	0	0	0	0	0	0	0	0	0	0	0	0	0	0	0	1	0	0	0	0	0	0	0	0	0	0	0	0	0	0	0	0	0	0	0	0	0	0	0	0	0	0	0	0	0	0	0	0	0	0	0	0	0	0	0	0	0	0	0	0	0	0	0	0	0	0	0	0	0	0	0	0	0	0	0	0	0	0	0	0	0	0	0	0	0	0	0	0	0	0	0	0	0	0	0	1	0	0	0	0	0	0	0	0	0	0	0	0	0	0	0	0	0	0	0	0	0	0	0	0	0	0	0	0	0	0	0	0	0	0	0	0	0	0	0	0	0	0	0	0	0	0	0	0	0	0	0	0	0	0	0	0	0	0	0	0	0	0	0	0	0	0	0	0	0	0	0	0	0	0	0	0	0	0	0	0	0	0	0	0	0	0	0	0	0	0	0	0	0	0	0	0	0	0	0	0	0	0	0	0	0	0	0	0	0	0	0	0	0	0	0	0	0	0	0	0	0	0	0	0	0	0	0	0	0	0	0	0	0	0	0	0	1	0	0	0	0	0	0	0	0	0	0	0	0	0	0	0	0	0	0	0	0	0	0	0	0	0	0	0	0	0	0	0	0	0	0	0	0	0	0	0	0	0	0	0	0	0	0	0	0	0	0	0	0	0	0	0	0	0	0	0	0	0	0	0	0	0	0	0	0	0	0	0	0	0	0	0	0	0	0	0	0	0	0	0	0	0	0	0	0	0	0	0	0	0	0	0	0	0	0	0	0	0	0	0	0	0	0	0	0	0	0	0	0	0	0	0	0	0	0	0	0	0	0	0	0	0	0	0	0	0	0	0	0	0	0	0	0	0	0	0	0	0	0	0	0	0	0	0	0	0	0	0	0	0	0	0	0	0	0	0	0	0	0	0	0	0	1	0	0	0	0	0	1	0	0	0	0	0	0	0	0	0	0	0	0	0	0	0	0	0	0	0	0	0	0	0	0	0	0	0	0	0	0	0	0	0	0	0	0	0	0	0	0	0	0	0	0	0	0	0	0	0	0	0	0	0	0	0	0	0	0	1	0	0	0	0	0	0	1	0	0	0	0	0	0	0	0	0	0	0	0	0	0	0	0	0	0	0	0	0	0	0	0	0	0	0	0	0	0	0	0	0	0	0	0	0	0	0	0	0	0	0	0	0	0	0	0	0	0	0	0	0	0	0	0	0	0	0	0	0	0	0	0	0	0	0	0	0	0	0	0	0	0	0	0	0	1	0	0	0	0	0	0	0	0	0	0	0	0	0	0	0	0	0	0	0	0	0	0	0	0	0	0	0	0	0	0	0	0	0	0	0	0	0	0	0	0	0	0	0	0	0	0	0	0	0	0	0	0	0	0	0	0	0	0	0	0	0	0	0	0	0	0	0	0	0	0	0	0	0	0	0	0	0	0	0	0	0	0	0	0	0	0	0	0	0	0	0	0	0	0	0	0	0	0	0	0	0	0	0	0	0	0	0	0	0	0	0	0	0	0	0	0	0	0	1	0	0	0	0	0	0	0	0	0	0	0	0	0	0	0	0	1	0	0	0	0	0	0	0	0	0	0	0	0	0	0	0	0	0	0	0	0	0	0	0	0	0	0	1	0	0	0	0	0	0	0	0	0	0	0	0	0	0	0	0	0	0	0	0	1	1	0	0	0	0	0	0	0	0	0	0	0	0	0	1	0	0	0	0	0	0	0	0	0	0	0	1	0	0	0	0	0	0	0	0	0	0	0	0	0	0	0	0	1	0	0	0	0	0	1	0	1	0	0	0	0	0	0	0	0	0	0	0	0	0	0	0	0	0	0	0	0	0	0	0	0	0	0	0	0	0	0	0	0	0	0	0	0	0	0	0	0	0	0	0	0	0	0	0	0	0	0	0	0	0	0	0	0	0	0	0	0	0	0	0	0	0	0	0	0	0	0	0	0	0	0	0	0	0	0	0	0	0	0	0	0	0	0	0	0	0	0	0	0	0	0	0	0	0	0	0	0	0	0	0	1	0	0	0	0	0	0	0	0	0	0	0	0	0	0	0	0	0	0	0	0	0	0	0	0	0	0	0	0	0	0	0	0	0	0	0	1	0	0	0	0	0	0	0	1	0	0	0	0	0	1	0	0	0	0	0	0	0	0	0	0	0	0	0	1	0	0	0	0	0	0	0	0	0	0	0	0	0	0	0	0	0	0	0	0	1	0	0	0	0	0	0	1	0	0	0	0	0	0	0	0	0	0	0	0	0	0	0	0	0	0	0	0	0	0	0	0	0	0	0	0	0	0	0	0	0	0	0	0	0	0	0	0	0	0	0	0	0	0	0	0	0	0	0	0	0	0	0	0	0	0	0	0	0	0	0	0	0	0	0	0	0	0	0	0	0	0	0	0	0	0	0	0	0	0	0	0	0	0	0	0	0	0	0	0	0	0	0	0	0	0	0	0	0	0	0	0	0	0	0	0	0	0	0	0	0	0	0	0	0	0	0	0	0	0	0	0	0	0	0	0	0	0	0	0	0	0	0	0	0	0	0	0	0	0	0	0	0	0	0	0	0	0	0	0	0	0	0	0	0	0	0	0	0	0	0	0	0	0	0	0	0	0	0	0	0	0	0	0	0	0	0	0	0	1	0	0	0	0	0	0	0	0	0	0	0	0	0	0	1	0	0	0	0	0	0	0	0	0	0	0	0	0	0	0	0	0	0	0	0	1	0	0	0	0	0	0	0	0	0	0	0	0	0	0	0	0	0	0	0	0	0	0	0	0	0	0	0	0	0	0	0	0	0	0	0	0	0	0	0	0	0	0	0	0	0	1	0	0	0	0	0	0	0	0	0	0	0	0	0	0	0	0	0	0	0	0	0	0	0	0	0	0	0	0	0	0	0	0	0	0	0	0	0	0	0	0	0	0	0	0	0	0	0	0	0	0	0	0	0	0	1	0	0	0	0	1	0	0	0	0	0	0	0	0	0	0	0	0	0	0	0	0	0	0	0	0	0	0	0	0	0	0	0	0	0	0	0	0	0	0	0	0	0	0	0	0	0	0	0	0	0	0	0	0	0	0	0	0	0	0	0	0	0	0	0	0	0	0	0	0	0	0	0	0	0	0	0	0	0	0	0	0	0	0	0	0	0	0	0	0	0	0	0	0	0	0	0	0	0	0	0	0	0	0	0	0	0	0	0	0	0	0	0	0	0	0	0	0	0	0	0	0	0	0	0	0	0	0	0	0	0	0	0	0	0	0	0	0	0	0	0	0	0	0	0	0	0	0	0	0	0	0	0	0	0	0	0	0	0	0	0	0	0	0	0	0	0	0	0	0	0	0	0	0	0	0	0	0	0	0	0	0	0	0	0	0	0	0	0	0	0	0	0	0	0	0	0	0	0	0	1	0	0	0	0	0	0	0	0	0	0	0	0	0	0	0	0	0	0	1	0	0	0	0	0	0	0	0	0	0	0	0	0	0	0	0	0	0	0	0	0	0	0	0	0	0	0	0	0	0	0	0	0	0	0	0	0	0	0	0	0	0	0	0	0	0	0	0	0	0	0	0	0	0	0	0	0	0	0	0	0	0	0	0	0	0	0	0	0	0	0	0	0	0	0	0	0	0	0	0	0	0	0	0	0	0	0	0	0	0	0	0	0	0	0	0	0	0	0	0	0	0	0	0	0	0	0	0	0	0	0	0	0	0	0	0	0	0	0	0	0	0	0	0	0	0	0	0	0	0	0	0	0	0	0	0	0	0	0	0	0	0	0	0	0	0	0	0	0	0	0	0	0	0	0	0	0	0	0	0	0	0	0	0	0	0	0	0	0	0	0	0	0	0	0	0	0	0	0	0	1	0	0	0	0	0	0	0	0	0	0	0	0	0	0	0	0	0	0	0	0	0	0	0	0	0	0	0	0	0	0	0	0	0	0	0	0	0	0	0	0	0	0	0	0	0	0	0	0	0	0	0	0	1	0	0	0	0	0	0	0	0	0	0	0	0	0	0	0	0	0	0	0	0	0	0	0	0	0	0	0	0	0	0	0	0	0	0	0	0	0	0	0	0	0	0	0	0	0	0	0	0	0	0	0	0	0	0	0	0	0	0	0	0	0	0	0	0	0	0	0	0	0	0	0	0	0	0	0	0	0	1	0	0	0	0	0	0	0	0	0	0	0	0	0	0	0	0	0	0	0	0	0	0	0	0	0	0	0	0	0	0	0	0	0	0	0	0	0	0	0	1	0	0	0	0	0	0	0	0	0	0	0	0	0	0	0	0	0	0	0	0	0	0	0	1	0	0	0	0	0	0	0	0	0	0	0	0	0	0	0	0	0	0	0	0	0	0	0	0	0	0	0	0	0	0	0	0	0	0	0	0	0	0	0	0	0	0	0	0	0	0	0	0	0	0	0	0	0	0	0	0	0	0	0	0	0	0	0	0	0	0	0	0	0	0	0	0	0	0	0	0	0	0	0	0	1	0	0	0	0	0	0	0	0	0	0	0	0	0	0	0	0	0	0	0	0	0	0	0	0	0	0	0	0	0	0	0	0	0	0	0	0	0	0	0	0	0	0	0	0	0	0	0	0	0	0	0	0	0	0	0	0	0	0	0	0	0	0	0	0	0	0	0	0	0	0	0	0	0	0	0	0	0	0	0	0	0	0	0	1	0	0	0	0	0	0	0	0	0	0	1	0	0	0	0	0	0	0	0	0	0	0	0	0	0	0	0	0	0	0	0	0	0	0	0	0	0	0	0	0	0	0	0	0	0	0	0	0	0	0	0	0	0	0	0	0	0	0	0	0	0	0	0	0	0	0	0	0	0	0	0	0	0	0	0	0	0	0	0	0	0	0	0	0	0	0	0	0	0	0	0	0	0	0	0	0	0	0	0	0	0	0	0	0	0	0	0	0	0	0	0	0	0	0	0	0	0	0	0	0	0	0	0	0	0	0	0	0	1	0	0	0	0	0	0	0	0	0	0	0	0	0	0	0	0	0	0	0	0	0	0	0	0	0	0	0	0	0	0	0	0	0	0	0	0	0	0	0	0	0	0	0	0	0	0	0	0	0	0	0	0	0	0	0	0	0	0	0	0	0	0	0	0	0	0	0	0	0	0	0	0	0	0	0	0	0	0	0	0	0	0	0	0	0	0	0	0	0	0	0	0	0	0	0	0	0	0	0	0	0	0	0	0	0	0	0	0	0	0	0	0	0	0	0	0	0	0	0	0	0	0	0	0	0	0	0	0	0	0	0	0	0	0	0	0	0	0	0	0	0	0	0	0	0	0	0	0	0	0	0	0	0	0	0	0	0	0	0	0	0	0	0	0	0	0	0	0	0	0	0	0	0	0	0	0	0	0	0	0	0	0	0	0	0	0	0	0	0	0	0	0	0	0	0	0	0	0	0	0	0	1	1	0	0	0	0	0	0	0	0	0	0	0	0	0	0	0	0	0	0	0	0	0	0	0	0	0	0	0	0	0	0	0	0	0	0	0	0	0	0	0	0	0	0	0	0	0	0	0	0	0	0	0	0	0	0	0	0	0	0	0	0	0	0	0	0	0	0	0	0	0	0	0	0	1	0	0	0	0	0	0	0	0	0	0	0	0	0	0	0	0	0	0	0	0	0	0	0	0	0	0	0	0	0	0	0	0	0	0	0	0	0	0	0	0	0	0	0	0	0	0	0	0	0	0	0	0	0	0	0	0	0	0	0	0	0	0	0	0	0	0	0	0	0	0	0	0	0	0	0	0	0	0	0	0	0	0	0	0	0	0	0	1	0	0	0	0	0	0	0	0	0	0	0	0	0	0	0	0	0	0	0	0	0	0	0	0	0	0	0	0	0	0	0	0	0	0	0	0	0	0	0	0	0	0	0	0	0	0	0	0	0	1	0	0	0	0	0	0	0	0	0	0	0	0	0	0	0	0	0	0	0	0	0	0	0	0	0	0	0	0	0	0	0	0	0	0	0	0	0	0	0	0	0	0	0	0	0	0	0	0	0	0	0	0	0	0	0	0	0	0	0	0	0	0	0	0	0	0	0	0	0	0	0	0	0	0	0	0	0	0	0	0	0	0	0	0	0	0	0	0	0	0	0	0	0	0	0	0	0	0	0	0	0	0	0	0	0	0	0	0	0	0	0	0	0	0	0	0	0	1	0	0	0	0	0	0	0	0	0	0	0	0	0	0	0	0	0	0	0	0	0	0	0	0	0	0	0	0	0	0	0	0	0	0	0	0	0	0	0	0	0	0	0	0	1	0	0	0	0	0	0	0	0	0	0	0	0	0	0	0	0	0	0	0	0	0	0	0	0	0	0	0	0	0	0	0	0	0	0	0	0	0	0	0	0	0	0	0	0	0	0	0	0	0	0	0	0	0	0	0	0	0	0	0	0	0	0	0	0	0	0	0	0	0	0	0	0	0	0	0	1	0	0	0	0	0	0	0	0	0	0	0	0	0	0	0	0	0	0	0	0	0	0	0	0	0	0	0	0	0	0	0	0	0	0	0	0	0	0	0	0	0	0	0	0	0	0	0	0	0	0	0	0	0	0	0	0	0	0	0	0	0	0	0	0	0	0	0	0	0	0	0	0	0	0	0	0	0	0	0	0	0	0	0	0	0	0	0	0	0	0	0	0	0	0	0	0	0	0	0	0	0	0	0	0	0	0	0	0	0	0	0	0	0	0	0	0	0	0	0	0	0	0	0	0	0	0	0	0	0	0	0	0	0	0	0	0	0	0	0	0	0	0	0	0	0	0	0	0	0	0	0	0	0	0	0	0	0	0	0	0	0	0	0	0	0	0	0	0	0	0	0	0	0	0	0	0	0	0	0	0	0	0	0	1	0	0	0	0	0	0	0	0	0	0	0	0	0	0	0	0	0	0	0	0	0	0	0	0	0	0	0	0	0	0	0	0	0	0	0	0	0	0	0	0	0	0	0	0	0	0	0	0	0	0	0	0	1	0	0	0	0	0	0	0	0	0	0	0	0	0	0	0	0	0	0	0	0	0	0	0	0	0	0	0	0	0	0	0	0	0	0	0	0	0	0	0	0	0	0	0	0	0	0	0	0	0	0	0	0	0	0	0	0	0	0	0	0	0	0	0	0	0	0	0	0	0	0	0	0	0	0	0	0	0	0	0	0	0	0	0	0	0	0	0	0	0	0	0	0	0	0	0	0	0	0	0	0	0	0	0	0	0	0	0	0	0	0	0	0	0	0	0	0	0	0	0	0	0	0	0	0	0	0	0	0	0	0	0	0	0	0	0	0	0	0	0	0	0	0	0	0	0	0	0	0	0	0	0	0	0	0	0	0	0	1	0	0	0	0	0	0	0	0	0	0	0	0	0	0	0	0	0	0	0	0	0	0	0	0	0	0	0	0	0	0	0	0	0	0	0	0	0	0	0	0	0	0	0	0	0	0	0	0	0	0	0	0	0	0	0	0	0	0	0	0	0	0	0	0	0	0	0	0	0	0	0	0	0	0	0	0	0	0	0	0	0	0	0	0	0	0	0	0	0	0	0	0	0	0	0	1	0	0	0	0	0	0	0	0	0	0	0	0	0	0	0	0	0	0	0	0	0	0	0	0	0	0	0	0	0	0	0	0	0	0	0	0	0	0	0	0	0	0	0	0	0	0	0	0	0	0	0	0	0	0	0	0	0	0	0	0	0	0	0	0	0	0	0	0	0	0	0	0	0	0	0	0	0	0	0	0	0	0	0	0	0	0	0	0	1	0	0	0	0	0	0	0	0	1	0	0	0	0	0	0	0	0	0	0	0	0	0	0	0	0	0	0	0	0	0	0	0	0	0	0	0	1	0	0	0	0	0	0	0	0	0	0	0	0	0	0	0	0	0	0	0	0	0	0	0	0	0	0	0	0	0	0	0	0	0	0	0	0	0	0	0	0	0	0	0	0	0	0	0	0	0	0	0	0	0	0	0	0	0	0	0	0	0	0	0	0	0	0	0	0	0	0	0	0	0	0	0	1	0	0	0	0	0	0	0	0	0	0	0	0	0	0	0	0	0	0	0	0	0	0	0	0	0	0	0	0	0	0	0	0	0	0	0	0	0	0	0	0	0	0	0	0	0	0	0	0	0	0	0	0	0	0	0	0	0	0	0	0	0	0	0	0	0	0	0	0	1	0	0	0	0	0	0	0	0	0	0	0	0	0	0	0	0	0	0	0	0	0	0	0	0	0	0	0	0	0	0	0	0	0	0	0	0	0	0	0	0	0	0	0	0	0	0	0	0	0	0	0	0	1	0	0	0	0	0	0	0	0	0	0	0	0	0	0	0	0	0	0	0	0	0	0	0	0	0	0	0	0	0	0	0	0	0	0	0	0	0	0	0	0	0	0	0	0	0	0	0	0	0	1	0	0	0	0	0	0	0	0	0	0	0	0	0	0	0	0	0	0	0	0	0	0	0	0	0	0	0	0	0	0	0	0	0	0	0	0	0	0	0	0	0	0	0	0	0	0	0	0	0	0	0	0	1	0	0	0	0	0	0	0	0	0	0	0	0	0	0	0	0	0	0	0	0	0	0	0	0	0	0	0	0	0	0	0	0	0	0	0	0	0	0	0	0	0	0	0	0	0	0	0	0	0	0	0	0	0	0	0	0	0	0	0	0	0	0	0	0	0	0	0	0	0	0	0	0	0	0	0	0	0	0	0	0	0	0	0	0	0	0	0	0	0	0	0	0	0	0	0	0	0	0	0	0	0	0	0	0	0	0	0	0	0	0	0	0	0	0	0	0	0	0	0	0	0	0	0	0	0	0	0	0	0	0	0	0	0	0	0	0	0	0	0	0	0	0	0	0	0	0	0	0	0	0	0	0	0	0	0	0	0	0	0	0	0	0	0	0	0	0	0	0	0	0	0	0	0	0	0	0	0	0	0	0	0	0	0	0	0	0	0	0	0	0	0	0	0	0	0	0	0	0	0	0	0	0	0	0	0	0	0	0	0	0	0	0	0	1	0	0	0	0	0	0	0	0	0	0	0	0	0	0	0	0	0	0	1	0	0	0	0	0	0	0	0	0	0	0	0	0	0	0	0	0	0	0	0	0	0	0	0	0	0	0	0	0	0	0	0	0	0	0	0	0	0	0	0	0	0	1	0	0	0	0	0	0	0	0	0	0	0	0	0	0	0	0	0	0	0	0	0	0	0	0	0	0	0	0	0	0	0	0	0	0	0	0	0	0	0	0	0	0	0	0	0	0	0	0	0	0	0	0	0	0	0	0	0	0	0	0	0	0	0	0	0	0	0	0	0	0	0	0	0	0	0	0	0	0	0	0	0	0	0	0	0	0	0	0	0	0	0	0	0	0	0	0	0	0	0	0	0	0	0	0	0	0	0	0	0	0	0	0	0	0	0	0	0	0	0	0	0	0	0	0	0	0	0	0	0	0	0	0	0	0	0	0	0	0	0	0	0	0	0	0	0	0	0	0	0	0	0	0	0	0	0	0	0	0	0	0	0	0	0	0	0	0	0	0	0	0	0	0	0	0	0	0	0	0	0	0	0	0	0	0	0	0	0	0	0	0	0	0	0	0	0	0	0	0	0	0	0	0	0	0	0	0	0	0	0	0	0	0	0	0	0	0	0	0	0	0	0	0	0	0	0	0	0	0	0	0	0	0	0	0	0	0	0	0	0	0	0	0	0	0	0	0	0	0	0	0	0	0	0	0	0	0	0	0	0	0	0	0	0	0	0	0	0	0	0	0	0	0	0	0	0	0	0	0	0	0	0	0	0	0	0	0	0	0	0	0	0	0	0	0	0	0	0	0	0	0	0	0	0	0	0	0	0	0	0	0	0	0	0	0	0	0	0	0	0	0	0	0	0	0	0	0	0	0	0	0	0	1	0	0	0	0	0	0	0	0	0	0	0	0	0	0	0	0	0	0	0	0	0	0	0	0	0	0	0	0	0	0	0	0	0	0	0	0	0	0	0	0	0	0	0	0	0	0	0	0	0	0	0	0	0	0	0	0	0	0	0	0	0	0	0	0	0	0	0	0	0	0	0	0	0	0	0	0	0	0	0	0	0	0	0	0	0	0	0	0	0	0	0	0	0	0	0	0	0	0	0	0	0	0	0	0	0	0	0	0	0	0	0	0	0	0	0	0	0	0	0	0	0	0	0	0	0	0	0	0	0	0	0	0	0	0	0	0	0	0	0	0	1	0	0	0	0	0	0	0	0	0	0	0	0	0	0	0	0	0	0	0	0	0	0	0	0	0	0	0	0	0	0	0	0	0	0	0	0	0	0	0	0	0	0	0	0	0	0	0	0	0	0	0	0	0	0	0	0	0	0	0	0	0	0	0	0	0	0	0	0	0	0	0	0	0	0	0	0	0	0	0	0	0	0	0	0	0	0	0	0	0	0	0	0	0	0	0	0	0	1	0	0	0	0	0	0	0	0	0	0	0	0	0	0	0	0	0	0	0	0	0	0	0	0	0	0	0	0	0	0	0	0	0	0	0	0	0	0	0	0	0	1	0	0	0	0	0	0	0	0	0	0	0	0	0	0	0	0	0	0	0	0	0	0	0	0	0	0	0	0	0	0	0	0	0	0	0	0	0	0	0	0	0	0	0	0	0	0	0	0	0	0	0	0	0	0	0	0	0	0	0	0	0	0	0	0	0	0	0	0	0	0	0	0	0	0	0	0	0	0	0	0	0	0	1	0	0	0	0	0	0	0	0	0	0	0	0	0	0	0	0	0	1	0	0	0	0	0	0	0	0	0	0	0	0	0	0	0	0	0	0	0	0	0	0	0	0	0	0	0	0	0	0	0	0	0	0	0	0	0	0	0	0	0	0	0	0	0	0	0	0	0	0	0	0	0	0	0	0	0	0	0	0	0	0	0	0	0	0	0	0	0	0	0	0	0	0	0	0	0	0	0	0	0	0	0	0	0	0	0	0	0	0	0	0	0	1	0	0	0	0	0	0	0	0	0	0	0	0	0	0	0	0	0	0	0	0	0	0	0	0	0	0	0	0	0	0	0	0	0	0	0	0	0	0	0	0	0	0	0	0	0	0	0	0	0	0	0	0	0	0	0	0	0	0	0	0	0	0	0	0	0	0	0	0	0	0	0	0	0	0	0	0	0	0	0	0	0	0	0	0	0	0	0	0	0	0	0	0	0	0	0	0	0	0	0	0	0	0	0	0	0	0	0	0	0	0	0	0	0	0	0	0	0	0	0	0	0	0	0	0	0	0	0	0	0	0	0	0	0	0	0	0	0	0	0	0	0	0	0	0	1	0	1	0	0	0	0	0	0	0	0	0	0	0	0	0	0	0	0	0	0	0	0	0	0	0	0	0	0	0	0	0	0	0	0	0	0	0	0	0	0	0	0	0	0	0	1	0	0	0	0	0	0	0	0	0	0	0	0	0	0	0	0	0	0	0	0	0	0	0	0	0	0	0	0	0	0	0	0	0	0	0	0	0	0	0	0	0	0	0	0	0	0	0	0	0	0	0	0	0	0	0	0	0	0	0	0	0	0	0	0	0	0	0	0	0	0	0	0	0	0	0	0	0	0	0	0	0	0	0	0	0	0	0	0	0	0	0	0	0	0	0	0	0	0	0	0	0	0	0	0	0	0	0	0	0	0	0	0	0	0	0	0	0	0	0	0	0	0	0	0	0	0	0	0	0	0	0	0	0	0	0	0	0	0	0	0	0	0	0	0	0	0	0	0	0	0	0	0	0	0	0	0	0	0	0	0	0	0	0	0	0	0	0	0	0	0	0	0	0	0	0	0	0	0	0	0	0	0	0	0	0	0	0	0	0	0	1	0	0	0	0	0	0	0	0	0	0	0	0	0	0	0	0	0	0	0	0	0	0	0	0	0	0	0	0	0	0	0	0	0	0	0	0	0	0	0	0	0	0	0	0	0	0	0	0	0	0	0	0	0	0	0	0	0	0	0	0	0	0	0	0	0	0	0	0	0	0	0	0	0	0	0	0	0	0	0	0	0	0	0	0	0	0	0	0	0	0	1	0	0	0	1	0	0	0	0	0	0	0	0	0	0	0	0	0	0	0	0	0	0	0	0	0	0	0	1	0	0	0	0	0	0	0	0	0	0	0	0	0	0	0	0	0	0	0	0	0	0	0	0	0	0	0	0	0	0	0	0	0	0	0	1	0	0	0	0	0	0	0	0	0	0	0	0	0	0	0	0	0	0	0	0	0	0	0	0	0	0	0	0	0	0	0	0	0	0	0	0	0	0	0	0	0	0	0	0	0	0	0	0	0	0	0	0	0	0	0	0	0	0	1	0	0	0	0	0	0	0	0	0	0	0	0	0	0	0	0	0	0	0	0	0	0	0	0	0	0	0	0	0	0	0	0	0	0	0	0	0	0	0	0	0	0	0	0	0	0	0	0	0	0	0	0	0	1	0	0	0	0	0	0	0	0	0	0	0	0	0	0	0	0	0	1	1	1	0	1	1	0	1	0	1	0	0	0	0	0	0	0	1	0	1	1	0	0	0	0	0	0	0	0	0	0	1	1	0	0	0	1	1	0	0	0	0	0	0	0	0	0	0	1	0	0	0	0	0	0	0	0	1	0	0	0	0	0	0	1	0	0	0	0	1	0	0	0	0	0	0	1	0	0	0	1	1	0	0	0	1	1	0	0	1	0	0	0	0	0	0	0	0	0	0	0	0	0	0	0	0	0	0	0	0	0	0	0	0	0	0	0	0	0	0	0	0	0	0	0	1	0	0	1	0	1	0	0	0	0	0	0	0	0	0	0	0	0	0	1	0	0	0	0	1	0	0	1	0	0	0	0	0	0	0	0	0	0	0	0	0	0	0	0	0	0	0	0	0	0	0	0	0	0	0	0	0	0	0	0	0	0	0	0	0	0	0	0	1	0	0	0	0	0	0	0	0	0	0	0	0	0	0	0	0	0	0	0	0	0	0	0	0	0	0	0	0	0	0	0	0	0	0	0	0	0	1	0	0	0	0	0	0	0	0	0	0	0	0	0	0	0	0	0	0	0	0	0	0	0	0	0	0	0	1	0	0	0	0	0	0	0	0	0	0	0	0	0	0	0	0	0	1	0	0	0	0	0	0	0	0	0	0	0	0	0	0	0	0	0	0	0	1	0	0	0	0	0	0	1	0	0	0	0	0	0	0	1	0	0	0	0	0	0	0	0	0	1	0	1	1	0	0	0	0	0	0	0	0	0	0	0	0	0	0	0	0	0	1	1	0	0	1	0	0	0	0	1	0	0	0	1	0	0	0	0	0	0	0	0	0	0	0	0	0	0	0	0	0	0	0	0	0	0	0	0	0	0	0	0	0	0	0	0	0	0	0	0	0	0	0	0	0	0	0	0	0	0	0	0	0	0	0	0	0	0	0	0	0	1	0	0	0	0	0	0	0	0	0	0	0	0	0	0	0	0	0	0	0	0	0	0	0	0	0	0	0	0	0	0	0	0	0	0	0	0	0	0	0	0	0	0	0	0	0	0	0	0	0	0	0	0	0	0	0	1	0	0	0	0	0	0	0	0	0	0	0	0	0	0	0	0	0	0	0	0	0	0	0	0	0	0	0	0	0	0	0	0	1	0	0	0	0	0	0	0	0	1	0	0	0	0	0	0	0	0	1	0	0	0	0	0	0	0	0	0	0	0	0	0	0	0	0	0	0	0	0	0	0	0	0	0	0	0	0	0	0	0	0	0	0	0	0	0	0	0	0	0	1	0	0	0	0	0	0	0	0	0	0	0	0	1	0	0	0	0	0	0	0	0	0	0	0	0	0	0	0	0	0	0	0	0	1	0	0	0	0	0	0	0	0	0	0	1	0	0	0	0	0	0	0	0	0	0	0	0	0	0	0	0	0	0	0	0	0	0	0	0	0	0	0	0	0	0	0	0	0	0	0	0	0	0	0	0	0	0	0	0	0	0	0	0	0	0	0	0	0	0	0	1	0	0	0	0	0	0	0	0	0	0	0	0	0	0	0	0	0	0	0	0	0	0	0	0	0	0	0	0	0	0	0	0	0	0	0	0	0	0	0	0	0	0	0	0	0	0	0	0	0	0	0	0	0	0	0	0	0	0	0	0	0	0	0	0	0	0	0	0	0	0	0	0	0	0	0	0	0	0	0	0	0	0	0	0	0	0	0	0	0	0	0	0	0	0	0	0	0	0	0	0	0	0	0	0	0	1	0	0	1	0	0	0	0	0	0	0	0	0	0	0	0	0	0	0	0	0	0	0	0	0	0	0	0	0	0	0	0	0	1	0	0	0	0	0	0	0	0	0	0	0	0	0	0	0	0	0	0	1	0	0	0	0	0	0	0	0	0	0	0	0	0	0	0	0	0	0	0	0	0	0	0	0	0	0	0	0	0	0	0	0	0	0	0	0	0	0	0	0	0	0	0	0	0	0	0	0	0	0	0	0	0	0	0	0	0	0	0	0	0	0	0	0	0	0	0	0	0	0	0	0	0	0	0	0	0	0	1	1	0	0	0	0	0	0	0	0	0	0	0	0	0	0	0	0	0	0	0	0	0	0	0	0	1	0	0	0	0	0	0	0	0	0	0	0	0	0	0	0	0	0	0	0	0	0	0	0	0	0	0	0	0	0	0	0	0	0	0	0	0	0	0	0	0	0	0	0	0	0	0	0	1	0	0	0	0	0	0	0	0	0	0	0	0	0	0	0	0	0	0	0	0	0	0	0	1	0	0	0	0	0	0	0	0	0	0	0	0	0	0	0	0	0	0	0	0	0	0	0	0	0	1	0	0	0	0	0	0	0	0	0	0	1	0	1	0	0	0	0	0	0	1	0	0	0	0	0	0	0	0	0	0	1	0	0	0	0	0	1	0	0	0	0	0	0	0	0	0	0	0	0	0	0	0	0	0	0	0	0	0	0	0	0	0	0	0	0	0	0	0	0	0	0	0	1	0	0	0	1	0	0	1	0	0	0	0	1	0	1	0	0	0	0	0	0	0	0	0	0	0	0	0	0	0	0	0	0	0	0	0	0	0	0	0	0	0	0	1	0	0	0	0	0	0	0	0	0	0	0	0	0	0	0	0	0	0	0	0	0	0	0	0	0	0	0	0	0	0	0	0	0	0	1	0	0	0	0	0	0	0	0	0	0	0	0	0	1	0	0	0	0	0	0	0	0	0	0	0	0	0	0	0	0	0	0	0	0	0	0	0	0	0	1	0	0	0	0	0	0	0	0	0	0	0	0	0	0	0	0	0	0	0	0	0	0	0	0	0	0	0	0	0	0	0	0	1	0	0	0	0	0	0	0	0	0	0	0	0	0	0	0	0	0	0	0	0	0	0	0	0	0	0	0	0	0	0	0	0	0	0	0	1	0	0	1	1	0	0	0	0	0	0	0	0	1	1	1	0	1	0	0	0	0	0	0	1	0	0	0	0	0	0	0	0	0	0	0	0	0	0	0	0	0	0	0	0	0	0	0	0	0	0	0	0	0	0	0	0	0	0	0	0	0	0	0	0	0	0	0	0	0	0	0	0	0	0	0	0	0	0	0	1	0	1	0	0	0	0	1	1	0	0	0	0	0	1	0	0	0	0	0	0	0	0	0	0	0	1	0	0	0	1	0	1	0	0	0	0	0	0	0	0	0	0	1	0	0	0	0	0	0	0	0	0	0	0	0	0	1	0	0	0	1	0	0	0	0	0	0	0	0	0	0	1	0	0	0	0	0	0	0	0	0	0	0	0	0	0	0	0	0	0	0	0	0	0	0	0	0	0	0	0	0	0	0	0	0	1	0	0	0	0	0	0	0	0	0	0	0	0	1	0	0	0	0	0	0	0	1	0	0	0	0	0	0	0	0	0	0	0	0	0	0	0	0	0	0	0	0	0	0	0	0	0	0	0	0	0	0	0	0	0	0	0	0	0	0	0	0	0	0	0	0	1	1	0	1	1	0	0	0	0	0	0	0	0	0	0	0	0	0	0	0	0	0	0	0	0	0	0	0	0	0	0	0	0	0	0	0	0	0	0	0	0	0	0	0	0	0	0	0	0	0	0	0	0	0	0	1	0	0	0	0	0	0	0	0	0	0	0	0	0	0	0	0	1	0	0	0	0	0	0	0	0	0	0	0	0	0	0	0	0	0	0	0	0	0	0	0	0	0	0	0	0	0	0	0	0	0	0	0	0	0	0	0	0	0	0	0	1	0	0	0	1	0	0	0	0	0	0	0	0	0	0	0	0	0	0	0	0	0	0	0	0	0	0	0	0	0	0	0	0	0	0	0	0	0	0	0	0	0	0	0	0	0	0	0	0	0	0	0	0	0	0	0	0	0	0	0	0	0	0	0	0	0	0	0	0	0	0	0	0	0	0	0	0	0	0	0	0	0	0	0	0	0	0	0	0	0	0	0	0	0	0	0	0	0	0	0	0	0	0	0	0	0	0	0	0	0	0	0	0	0	0	0	0	0	0	0	0	0	0	0	0	0	0	0	0	0	0	0	0	0	0	1	0	0	0	1	0	0	0	0	0	0	0	0	0	0	0	0	0	0	0	0	0	0	0	0	0	0	0	0	0	0	0	0	0	0	0	0	0	0	0	0	0	0	0	0	0	0	0	0	0	0	0	0	0	1	0	0	0	0	0	0	0	0	0	0	0	0	0	0	0	0	0	0	0	0	0	0	0	0	0	0	0	0	0	1	1	0	0	0	0	0	0	0	1	0	0	0	0	0	0	0	0	0	0	0	0	0	0	0	0	0	0	0	0	0	0	1	0	0	0	0	0	0	0	0	0	0	0	0	0	0	0	0	0	0	0	0	0	0	0	0	0	0	0	0	0	0	0	0	0	0	0	1	0	0	0	0	0	0	0	0	0	0	0	0	0	0	0	0	0	0	0	0	0	0	0	0	0	0	0	0	0	0	0	0	0	0	0	0	0	0	0	0	0	0	0	0	0	0	0	0	0	0	0	0	0	0	0	0	0	0	0	0	0	0	0	0	0	0	0	0	0	0	0	0	1	0	0	0	0	0	0	0	0	0	0	0	0	0	0	0	0	0	0	0	0	0	0	0	0	0	0	0	0	0	0	0	0	0	1	0	1	0	0	1	0	0	0	0	1	0	0	0	0	0	0	1	0	0	0	1	0	0	0	0	0	0	0	0	0	0	0	0	0	0	0	1	0	0	0	0	0	0	0	0	0	0	0	0	0	0	0	0	0	0	0	0	0	0	0	0	0	0	0	0	0	0	0	0	0	0	0	0	0	0	0	0	0	0	0	1	0	0	0	0	0	0	0	0	0	0	0	0	0	0	0	0	0	0	0	0	0	0	1	0	0	0	0	0	0	0	0	0	0	0	0	0	0	0	0	0	0	0	0	0	0	0	0	0	0	0	0	0	0	0	0	0	0	0	0	0	0	0	0	0	0	0	0	0	0	0	0	0	0	0	0	0	0	0	0	0	0	0	0	0	0	0	0	0	0	0	0	0	0	0	0	0	0	0	0	0	0	0	0	0	0	0	0	0	0	0	0	0	0	0	0	0	0	0	0	0	0	0	0	0	1	0	0	0	0	0	0	0	0	0	0	0	0	0	0	0	0	0	0	0	1	0	0	0	0	0	0	0	0	0	0	0	0	0	0	0	0	0	0	0	0	0	0	0	0	0	0	0	0	0	0	1	0	0	1	0	0	0	0	0	0	0	0	0	0	0	0	0	0	0	0	0	0	0	0	0	0	0	0	0	0	0	0	0	0	0	0	0	0	1	0	0	0	0	0	0	0	0	0	0	0	0	0	0	0	0	0	0	0	0	0	0	0	0	0	0	0	0	0	0	0	0	1	0	0	0	0	0	0	0	0	0	0	0	0	0	1	0	0	0	0	0	0	0	0	0	0	0	0	0	0	0	0	0	0	0	0	0	0	0	0	0	0	0	0	0	0	0	0	0	0	0	0	0	0	0	0	0	0	1	1	0	0	0	0	0	0	0	0	0	0	0	0	0	0	0	0	0	0	0	0	0	0	0	0	0	0	0	0	0	0	0	0	0	0	0	0	0	0	0	0	0	0	0	0	0	0	0	0	0	0	0	0	0	0	0	0	0	0	0	0	0	0	0	0	0	0	0	0	0	0	0	0	0	0	0	0	0	0	0	0	0	0	1	0	0	0	0	0	0	0	1	0	0	0	0	0	0	0	0	1	0	0	0	0	0	0	0	0	0	0	0	0	0	0	0	0	0	0	0	0	0	0	0	0	0	1	0	0	0	0	0	0	0	0	0	0	0	0	0	0	0	0	0	0	0	0	0	0	0	0	0	0	0	0	0	0	0	0	0	0	0	0	0	0	0	0	0	0	0	0	0	0	0	0	0	0	0	0	0	0	0	0	0	0	0	0	0	0	0	0	0	0	0	0	0	0	0	0	0	0	0	0	0	0	0	0	0	0	0	0	0	0	0	0	0	0	0	0	0	0	0	0	1	0	0	0	0	0	0	0	0	0	0	0	0	0	0	0	0	0	0	0	0	0	0	0	0	0	0	0	0	0	0	0	0	0	0	0	0	0	0	0	0	0	0	0	0	0	0	0	0	0	0	0	0	0	0	0	0	0	0	0	0	0	0	0	0	0	0	0	0	0	0	0	0	0	0	0	0	0	0	0	0	0	0	0	0	0	0	0	0	0	0	0	0	0	0	0	0	0	0	0	0	0	0	0	0	0	0	0	0	0	0	0	0	0	0	0	0	0	0	0	0	0	0	0	0	0	0	0	0	0	0	0	0	0	0	0	0	0	0	0	0	0	0	0	0	0	0	0	0	0	0	0	0	0	0	0	0	0	0	0	0	0	0	0	0	0	0	0	0	0	0	0	0	0	0	0	0	0	0	0	0	0	0	0	0	0	0	0	0	0	0	0	0	0	0	0	0	0	0	0	0	0	0	0	0	0	0	0	0	0	0	0	0	0	0	0	0	0	0	0	0	0	0	0	0	0	0	0	0	0	0	0	0	0	0	0	0	0	0	0	0	0	0	0	0	0	0	0	0	0	0	0	0	0	0	0	0	0	0	0	0	0	0	0	0	0	0	0	0	0	0	0	0	0	0	0	0	0	0	0	0	0	0	0	0	0	0	0	0	0	0	0	0	0	0	0	0	0	0	0	0	0	0	0	0	0	0	0	0	0	0	0	0	0	0	0	0	0	0	0	0	0	0	0	0	0	0	0	0	0	0	0	0	0	0	0	0	0	0	0	0	0	0	0	0	0	0	0	0	0	0	0	0	0	0	0	0	0	0	0	0	0	0	0	0	0	0	0	0	0	0	0	0	0	0	0	0	0	0	0	0	0	0	0	0	0	0	0	0	0	0	0	0	0	0	0	0	0	0	0	0	0	0	1	0	0	0	0	0	0	0	0	0	0	0	0	1	0	0	0	0	0	0	0	1	0	0	0	0	0	0	0	0	0	0	0	0	1	0	0	0	0	0	0	0	0	0	0	0	0	0	0	0	0	0	0	0	0	0	0	0	0	0	0	0	0	0	0	0	0	0	0	0	0	0	0	0	0	0	0	0	0	0	0	0	0	0	0	0	0	0	0	0	0	0	0	0	0	0	0	0	0	0	0	0	0	0	0	0	0	0	0	0	0	0	0	0	0	0	0	0	0	0	0	0	0	0	0	0	0	0	0	0	0	0	0	0	0	0	0	0	0	0	0	0	0	0	0	0	0	0	0	0	0	0	0	1	0	0	0	0	0	0	0	0	0	0	0	0	0	0	0	0	0	0	0	0	0	0	0	0	0	0	0	0	0	0	0	0	0	0	0	0	0	0	0	0	0	0	0	0	0	0	0	0	0	0	0	0	0	0	0	0	0	0	0	1	0	0	0	0	0	0	0	0	0	0	0	0	0	0	0	0	1	0	0	0	0	0	0	0	0	0	0	0	0	0	0	0	0	0	0	0	0	0	0	0	0	0	1	0	0	0	0	0	1	0	0	0	0	0	0	0	0	0	0	0	0	0	0	0	0	0	0	0	0	0	0	0	0	0	0	0	0	0	0	0	0	0	0	0	0	0	0	0	0	0	0	0	0	0	0	0	0	0	0	0	0	0	0	0	0	0	0	0	0	0	0	0	0	0	0	0	0	0	0	0	1	0	0	1	1	0	0	0	0	0	0	0	0	0	0	0	0	0	0	0	0	0	0	0	0	0	0	0	0	0	0	0	0	0	0	0	0	0	1	0	0	0	0	0	0	0	0	0	0	0	0	0	0	0	0	0	0	0	0	0	0	0	0	0	0	0	0	0	0	0	0	0	0	0	0	0	0	0	0	0	0	0	0	0	0	0	0	0	0	0	0	0	0	0	0	0	0	0	0	0	0	0	0	0	0	0	0	0	0	0	0	0	0	0	0	0	0	0	0	0	0	0	0	0	0	0	0	1	0	0	0	0	0	0	0	0	0	0	0	0	0	0	0	0	0	0	0	1	0	0	0	0	0	0	0	0	0	0	0	0	0	0	0	0	0	0	0	0	0	0	0	0	0	0	0	0	0	0	0	0	0	0	0	0	0	0	0	0	0	0	0	0	0	0	0	0	0	0	0	0	0	0	0	0	0	0	0	0	0	0	0	1	0	0	0	0	1	0	0	0	0	0	0	0	0	0	0	0	0	0	0	0	0	0	0	0	0	0	0	0	0	0	0	0	0	0	0	0	0	0	0	0	0	0	0	0	0	0	0	0	0	0	0	0	0	0	0	0	0	0	0	0	1	0	0	0	0	0	0	0	0	0	0	0	0	0	0	0	0	0	0	0	0	0	0	0	0	0	0	0	0	0	0	0	0	0	0	0	0	0	1	0	0	0	0	0	0	0	1	0	0	0	0	0	0	0	0	0	0	0	0	0	0	0	0	0	0	0	0	0	0	0	0	0	0	0	0	0	0	0	0	0	0	0	0	0	0	0	0	0	0	0	0	0	0	0	0	0	0	0	0	0	0	0	0	0	0	0	0	0	0	0	0	0	0	0	0	0	0	0	0	0	0	0	0	0	0	0	0	0	0	0	0	0	0	0	0	0	0	0	0	0	0	0	0	0	0	0	0	0	0	0	0	0	0	0	0	0	0	0	0	0	0	0	0	0	0	0	0	0	0	0	0	0	0	0	0	1	0	0	0	0	0	0	0	0	0	0	0	0	0	0	0	0	0	0	0	0	0	0	0	0	0	0	0	0	0	0	0	0	0	0	0	0	0	0	0	0	0	0	0	0	0	0	0	0	0	0	0	0	0	0	0	0	0	0	0	1	0	1	0	0	0	0	0	0	0	0	0	0	0	0	0	0	0	0	0	0	0	0	0	0	0	0	0	0	0	0	0	0	0	0	0	0	0	0	0	0	0	0	0	0	0	0	0	0	0	0	0	0	0	0	0	0	1	0	0	0	0	0	0	0	0	0	0	0	0	0	0	0	0	0	0	0	0	0	0	0	0	0	0	0	0	0	0	0	0	0	0	0	0	0	0	0	1	0	0	0	0	0	0	0	0	0	0	0	0	0	0	0	0	0	0	0	0	0	0	0	0	0	0	0	0	0	0	0	0	0	0	1	0	0	0	0	0	0	0	0	0	0	0	0	0	0	1	0	0	0	0	0	0	0	0	0	0	0	0	0	0	0	0	0	0	0	0	0	0	0	0	0	0	0	0	0	0	0	0	1	0	0	0	0	0	0	0	0	0	0	0	1	0	0	1	0	0	0	0	1	1	0	0	0	0	0	0	0	0	0	0	0	1	0	1	1	0	1	0	0	0	0	0	0	0	1	0	0	0	0	0	1	0	0	0	0	0	0	0	0	0	0	0	0	0	0	0	0	1	0	0	0	0	0	0	0	0	0	0	0	0	0	0	1	1	0	0	0	0	0	0	0	0	0	1	1	0	0	0	0	0	0	0	0	1	0	0	0	0	0	0	0	0	0	0	0	0	0	0	0	0	0	0	0	0	0	0	0	1	0	0	0	0	0	0	0	0	1	0	0	0	0	0	0	0	0	0	0	0	0	0	0	0	0	0	0	0	0	0	1	0	0	0	0	1	0	0	0	0	0	0	0	0	0	0	0	0	0	0	0	0	0	0	0	0	0	0	0	0	0	0	0	0	0	0	0	0	0	0	0	0	0	0	0	0	0	0	0	1	0	0	0	0	0	0	0	0	0	0	0	0	0	0	0	0	0	0	0	1	0	0	0	0	0	0	0	0	0	0	0	0	0	0	0	0	0	0	0	0	0	0	0	0	0	0	0	0	0	0	0	0	0	0	0	0	0	0	0	0	0	0	0	0	0	0	1	0	0	0	0	1	0	0	0	0	0	0	1	0	0	1	0	0	0	1	0	0	0	0	0	0	0	0	0	0	0	0	0	0	0	0	1	0	0	0	0	0	0	0	0	0	1	0	0	0	0	0	0	0	0	0	0	1	0	0	1	0	0	0	0	0	0	0	0	0	0	0	0	0	0	0	0	0	0	1	0	1	0	1	0	0	0	0	0	0	0	0	0	0	0	0	0	1	0	0	0	0	0	0	0	0	0	0	0	0	0	0	0	1	0	0	0	0	0	0	0	1	0	0	0	0	0	0	0	1	0	0	0	0	0	0	0	0	0	0	0	0	0	0	0	0	0	0	0	0	0	0	0	0	0	0	0	0	0	0	0	0	0	0	0	0	0	0	0	0	0	0	0	0	0	0	0	0	0	0	0	0	0	0	0	0	0	0	0	0	0	0	1	1	0	0	0	0	0	0	1	0	0	0	0	1	0	0	0	0	0	0	0	0	0	0	0	0	0	0	0	0	0	0	0	0	0	0	0	1	0	0	0	0	0	0	0	0	0	0	0	0	0	0	0	0	0	0	0	0	0	0	0	0	0	0	0	0	0	0	0	0	0	0	0	0	0	0	0	0	0	0	0	1	0	0	0	0	0	0	0	0	0	0	0	1	0	0	0	0	0	0	0	0	0	0	0	0	0	0	0	0	0	0	0	0	0	0	0	0	0	0	0	0	0	0	1	0	0	0	0	0	0	0	0	0	0	0	0	0	0	0	0	0	0	0	1	0	0	0	0	0	0	0	0	0	0	0	0	0	0	0	0	0	0	0	0	0	0	0	0	0	0	0	0	0	0	0	0	0	0	0	0	0	0	0	0	0	0	0	0	1	0	0	0	0	0	0	0	0	0	0	0	0	0	0	0	0	0	0	0	0	0	0	0	0	0	0	0	0	0	0	0	0	0	0	0	0	0	0	0	0	0	0	0	0	0	0	0	0	0	0	0	0	0	0	0	0	0	0	0	0	0	0	0	0	0	0	0	0	0	0	0	0	0	0	0	0	0	0	0	0	0	0	0	0	0	0	0	0	0	0	0	0	0	0	0	0	0	0	0	0	0	0	0	0	0	0	0	0	0	0	0	0	0	0	0	0	0	0	0	0	0	0	0	0	0	0	0	1	0	0	1	0	0	0	0	0	0	0	0	0	0	0	0	0	0	0	0	0	0	0	0	0	0	0	0	0	0	0	0	0	1	0	0	0	0	0	0	0	0	0	0	0	0	0	0	0	0	1	0	0	0	0	0	1	0	0	0	0	0	0	0	0	0	0	0	0	0	0	0	0	0	0	0	0	0	0	0	0	0	0	0	0	1	0	0	0	0	0	0	0	0	0	0	0	0	0	0	0	0	0	0	0	0	0	0	0	0	0	0	1	0	1	0	0	0	0	0	0	0	0	0	0	1	0	0	0	0	0	0	0	0	0	0	0	0	0	0	0	0	0	0	0	0	0	0	0	0	1	0	0	0	0	0	0	0	0	0	0	0	0	0	0	0	0	0	0	0	0	0	0	0	0	0	0	0	0	0	0	0	0	0	0	0	0	0	0	0	0	0	0	0	0	0	0	0	0	0	0	0	0	0	0	0	0	0	0	0	0	0	0	0	0	1	0	0	0	0	0	0	0	0	0	0	0	0	0	0	0	0	0	0	0	0	0	0	0	0	0	0	0	0	0	0	0	0	0	0	0	0	0	0	0	0	1	0	0	0	1	0	0	0	1	0	0	0	0	0	0	0	1	0	0	0	0	0	0	0	0	0	0	1	0	0	0	0	0	0	0	0	1	0	0	0	0	0	0	0	0	0	0	1	0	0	0	0	0	0	0	0	0	0	0	0	0	0	0	0	1	0	0	0	0	0	0	0	0	1	0	1	0	0	0	0	0	0	0	0	1	0	0	0	0	0	0	0	1	0	0	0	0	0	0	0	0	0	0	0	0	0	0	0	0	0	0	0	0	0	1	1	0	0	0	0	0	0	0	0	0	0	0	0	0	0	0	0	0	0	0	0	0	0	0	0	0	0	0	0	0	0	0	0	0	0	0	0	0	0	0	0	0	0	0	1	0	0	0	0	0	0	0	0	0	0	0	0	0	0	0	0	0	0	0	0	0	0	0	0	0	0	0	0	0	0	0	1	0	0	0	0	0	0	0	1	0	0	0	0	0	0	0	0	0	0	0	0	0	0	0	0	0	0	0	1	0	0	1	0	0	0	0	0	0	0	0	0	0	0	0	0	0	0	0	0	0	0	0	0	0	1	0	0	0	0	0	0	0	0	0	0	1	1	0	0	0	0	1	0	0	0	0	1	0	0	0	0	0	1	0	0	0	0	0	0	0	0	0	1	1	0	0	0	0	0	0	0	0	0	0	0	0	0	0	0	0	0	0	1	0	0	0	0	0	0	1	0	0	0	0	0	0	0	0	1	0	0	1	1	0	0	1	0	0	0	0	1	0	0	0	0	1	0	0	1	0	0	1	0	0	0	0	1	0	0	1	0	0	0	0	0	0	1	0	0	1	0	0	0	0	0	0	0	1	0	0	0	0	0	0	0	0	0	0	0	1	0	0	0	0	0	0	0	0	0	0	0	0	0	0	0	0	0	0	0	0	0	0	0	0	1	0	0	1	0	0	0	0	0	0	1	0	0	0	1	0	0	0	0	0	0	0	0	0	0	0	0	0	0	0	0	0	0	0	0	0	0	0	0	0	0	0	0	0	0	0	0	0	1	0	0	0	0	0	0	0	0	0	0	0	0	0	0	0	0	1	0	0	0	0	0	0	0	1	0	0	0	0	0	1	0	0	0	0	0	0	0	0	0	0	1	0	0	0	0	1	0	0	0	0	0	0	0	1	0	0	0	0	0	0	0	0	0	0	0	0	0	0	0	0	0	0	0	0	0	0	0	1	0	0	0	0	0	0	0	0	0	0	0	0	0	0	0	0	0	0	0	0	0	0	0	0	0	0	0	0	0	1	0	0	0	0	0	0	0	0	0	0	0	0	0	0	0	0	0	0	0	0	0	0	0	0	0	0	0	0	0	1	0	0	0	0	0	0	0	0	1	0	0	0	0	0	0	0	0	0	0	1	0	0	0	0	0	0	0	0	0	0	0	0	0	0	0	0	0	0	0	0	0	0	0	0	0	0	1	0	0	0	0	0	0	0	0	0	0	0	0	0	0	0	0	0	0	1	0	0	0	0	0	0	0	0	0	0	0	0	0	0	0	0	0	0	0	0	0	0	0	0	0	0	0	0	0	0	0	0	0	0	0	0	0	0	0	0	0	0	0	0	0	0	0	0	0	0	0	0	0	0	0	0	0	0	0	0	0	0	0	0	0	0	0	0	0	0	0	0	0	0	0	0	0	0	0	0	0	0	0	0	0	0	0	0	0	0	0	0	0	0	0	0	0	0	0	0	0	0	0	0	0	0	0	0	0	0	0	0	0	0	0	0	0	0	0	0	0	0	0	0	1	0	0	0	0	1	0	1	1	0	0	0	0	0	0	0	0	0	0	0	0	0	0	0	0	0	0	0	0	0	0	0	1	0	0	0	0	0	0	1	0	0	0	0	0	0	0	0	0	0	0	0	0	1	0	0	0	0	0	0	0	0	0	0	0	0	0	0	0	0	0	0	0	0	0	0	0	0	0	1	0	0	0	0	0	0	0	0	0	0	0	0	0	0	0	0	0	0	0	0	0	0	0	0	0	0	0	0	0	1	0	0	0	0	0	0	0	0	0	0	0	0	0	0	0	0	0	0	0	0	0	0	0	0	0	1	0	0	0	0	0	0	0	0	0	0	0	0	0	1	0	0	0	0	0	0	0	0	0	0	0	0	0	0	0	0	0	0	0	0	0	0	0	0	0	0	1	0	0	0	0	0	0	0	0	0	0	0	0	0	0	0	0	0	0	0	1	1	0	0	0	0	0	0	0	0	0	0	0	0	0	0	0	1	0	0	0	0	0	0	0	0	0	0	0	0	0	0	0	1	0	0	0	0	0	0	0	0	0	0	0	0	0	0	0	0	0	0	0	0	0	0	0	1	0	0	0	0	0	0	0	0	0	0	0	0	0	0	1	0	0	0	0	0	0	0	0	0	0	0	0	0	0	0	0	0	0	0	0	0	0	0	0	0	0	0	0	0	0	0	0	0	0	0	0	0	0	0	0	0	0	0	0	0	0	0	0	0	0	0	0	0	0	0	0	1	0	0	0	0	0	0	0	0	0	0	0	0	0	0	0	0	0	0	0	0	0	0	0	0	0	0	0	0	0	0	0	0	0	0	0	0	0	0	0	0	0	0	0	0	0	0	0	1	0	0	0	0	0	0	0	0	0	0	0	0	0	0	0	0	0	0	0	0	0	0	0	0	0	0	0	0	0	0	0	0	0	0	0	0	0	0	0	0	0	0	0	0	0	0	0	0	0	0	0	0	0	0	0	0	0	0	0	0	0	0	0	0	0	0	0	0	0	0	1	0	0	0	0	0	0	0	0	0	0	0	0	0	0	0	0	0	0	0	0	0	0	0	0	0	0	0	0	0	0	0	0	0	0	0	0	0	0	0	0	0	0	0	0	0	0	0	0	0	0	0	1	0	0	0	0	0	0	0	0	0	0	0	0	0	0	0	0	0	0	0	0	0	0	0	0	0	0	0	0	0	0	0	0	0	0	0	0	0	0	0	0	0	0	0	0	0	0	0	0	0	0	0	0	0	0	1	0	0	0	0	0	0	0	0	0	1	0	0	0	0	0	1	0	0	0	0	0	0	0	0	0	1	0	0	0	0	0	0	0	0	0	0	0	0	0	0	0	0	0	0	0	0	0	0	1	0	0	0	0	0	0	0	0	0	0	0	0	0	0	1	0	1	0	0	0	0	0	1	0	0	0	0	0	0	0	0	0	0	0	0	0	0	0	0	0	0	0	0	1	0	0	0	0	0	0	0	0	0	0	0	0	0	0	0	0	0	0	0	0	0	0	0	0	0	0	0	0	0	0	0	0	0	0	0	0	0	0	0	0	0	0	0	0	0	0	0	0	0	0	0	0	0	0	0	0	0	0	0	0	0	0	0	0	0	0	0	0	0	0	0	0	0	0	0	0	0	0	0	0	0	0	0	0	0	0	0	0	0	0	0	0	0	0	0	0	0	0	0	0	0	0	0	0	0	0	0	0	0	0	1	0	0	0	1	0	0	0	0	0	0	0	0	0	0	0	0	0	0	0	0	0	0	0	0	0	0	0	0	0	0	0	0	0	0	0	0	0	0	0	0	0	0	0	0	0	0	0	0	0	0	0	0	0	0	0	0	0	0	0	0	0	0	0	0	0	0	0	0	0	0	0	0	0	1	0	0	0	0	0	0	0	0	0	0	0	0	0	0	0	0	1	0	0	0	0	0	0	0	0	0	0	0	0	0	0	0	0	0	0	0	0	0	0	0	0	0	0	0	0	0	0	0	0	0	0	0	0	0	0	0	0	0	0	0	0	0	0	0	0	0	0	0	0	0	0	0	0	0	0	0	0	0	0	0	0	0	0	0	0	0	0	0	0	0	0	0	0	0	0	0	0	0	0	0	0	0	0	0	0	0	0	0	0	0	0	0	0	0	0	0	0	0	0	0	0	0	0	0	0	0	0	0	0	0	0	0	0	0	0	0	0	0	0	0	0	0	0	0	0	0	0	0	0	0	0	0	0	0	0	0	0	0	0	0	0	0	0	0	0	0	0	0	0	0	0	0	0	0	0	0	0	0	0	0	0	0	0	0	0	0	0	0	0	0	0	0	0	0	0	0	0	0	0	0	0	0	0	0	0	0	0	0	0	0	0	0	0	0	0	0	0	0	0	0	0	0	0	0	0	0	0	0	0	0	0	0	0	0	0	0	0	0	0	0	0	0	0	0	0	0	0	0	0	0	0	0	0	0	0	0	0	0	0	0	0	0	0	0	1	0	0	0	0	0	0	0	0	0	0	0	0	0	0	0	0	0	0	0	0	0	0	0	0	0	0	0	0	0	0	0	0	0	0	0	0	0	0	0	0	0	0	0	0	0	0	0	0	0	0	0	0	0	0	0	0	0	0	0	0	0	0	0	0	0	0	0	0	0	0	0	0	0	0	0	0	0	0	0	0	0	0	0	0	0	0	0	0	0	0	0	0	0	0	0	0	0	0	0	0	0	0	0	0	0	0	0	0	0	0	0	0	0	0	0	0	0	0	0	0	0	0	0	0	0	0	0	0	0	0	0	0	0	0	0	0	0	0	0	0	0	0	0	0	0	0	0	0	0	0	0	0	0	0	0	0	0	0	0	0	0	0	0	0	0	0	0	0	0	0	1	0	0	1	0	0	1	0	0	0	0	0	0	0	0	0	1	0	0	0	0	0	0	0	0	0	0	0	0	0	0	0	0	0	0	0	0	0	0	0	0	0	0	0	0	0	0	0	0	0	0	0	0	0	0	0	0	0	0	0	0	0	0	0	0	1	0	0	0	0	0	0	0	0	0	0	0	0	0	0	0	0	0	1	0	0	0	0	0	0	0	0	0	0	1	0	1	0	0	0	0	0	0	0	0	0	0	0	0	0	0	0	0	0	0	0	0	0	0	0	0	0	0	0	0	0	0	0	0	0	0	0	0	0	0	1	0	0	0	0	0	0	0	0	0	0	0	0	0	0	0	0	0	0	0	0	0	0	0	0	0	0	0	0	0	0	0	0	0	0	0	0	0	0	0	0	0	0	0	0	0	0	0	0	0	0	0	0	0	0	0	1	0	0	0	0	0	0	0	0	0	0	0	0	0	1	0	0	0	0	0	0	0	0	0	0	0	0	0	1	0	0	0	0	0	0	0	0	1	0	0	0	0	0	0	0	0	0	0	0	0	0	0	0	0	0	0	0	0	0	0	0	0	0	0	0	0	0	0	0	0	0	0	0	0	0	0	0	0	0	0	0	0	0	0	0	1	0	0	0	0	0	0	0	0	0	0	0	0	0	0	0	0	0	0	0	0	0	0	0	0	0	0	0	0	0	0	0	0	0	0	0	0	0	0	0	0	0	0	0	0	0	0	0	0	0	0	0	0	0	0	0	1	0	0	1	0	0	0	0	0	0	0	0	1	1	0	0	0	0	0	0	0	0	0	0	0	0	0	0	0	0	0	0	0	0	0	0	0	0	0	0	0	0	0	0	0	0	0	1	0	0	0	0	0	0	0	0	0	0	0	0	0	0	0	1	0	0	0	0	0	0	0	0	0	0	0	0	0	0	0	0	0	0	0	0	0	0	0	0	0	0	0	0	0	0	0	0	0	0	0	0	0	0	0	0	0	0	0	0	0	0	0	0	0	0	0	0	0	0	0	0	1	0	0	0	0	0	0	0	1	0	0	0	0	0	0	0	0	0	0	0	0	0	0	0	0	0	0	0	0	0	0	0	0	0	0	0	0	0	0	0	0	0	0	0	0	0	0	0	1	0	0	0	1	0	0	0	0	0	0	0	0	0	0	0	0	0	0	0	0	0	0	0	0	0	0	0	0	0	0	0	0	0	0	0	0	0	0	0	0	0	0	0	0	0	0	0	0	0	0	0	0	0	0	0	0	0	0	0	0	0	0	0	0	0	0	0	0	0	0	0	0	0	0	0	0	0	0	0	0	0	0	0	0	0	0	0	0	0	0	1	0	0	0	0	0	0	0	0	0	0	0	0	1	0	1	0	0	0	0	0	0	0	0	0	0	0	0	0	0	0	0	0	0	0	0	0	0	0	0	0	0	0	0	0	0	0	0	0	0	0	0	0	0	0	0	0	0	0	0	0	0	0	0	0	0	0	0	0	0	0	1	0	0	0	0	0	0	0	0	0	0	0	0	0	0	0	0	0	0	0	0	0	0	0	0	0	0	0	0	0	0	0	0	0	0	0	0	0	0	0	0	0	0	0	0	0	0	0	0	0	0	0	0	0	0	0	0	0	0	0	0	0	0	0	0	0	0	0	0	0	0	0	0	0	0	0	0	0	0	0	0	0	0	0	0	0	0	0	0	0	0	0	0	0	0	0	0	0	0	0	0	0	0	0	0	1	0	0	0	0	0	0	0	0	0	0	0	0	0	0	0	0	0	0	0	0	0	0	0	0	0	0	0	0	0	0	0	0	0	0	0	0	0	0	0	0	0	0	0	0	0	0	0	0	0	0	0	0	0	0	0	0	0	0	0	0	0	0	0	0	0	0	0	0	0	0	0	0	0	0	0	0	0	0	0	0	0	0	1	1	0	0	0	0	0	0	0	0	0	0	0	0	0	0	1	0	0	0	0	0	0	0	0	0	0	0	0	0	0	0	0	0	0	0	0	0	0	0	0	0	0	0	0	0	0	0	0	0	0	0	0	0	0	0	0	0	0	0	0	0	0	0	0	1	0	0	0	0	0	0	0	0	0	0	0	0	0	0	0	0	0	0	0	0	0	0	0	0	0	0	0	0	0	0	0	0	0	0	0	0	0	0	0	0	0	0	0	0	0	0	0	0	0	0	0	0	0	0	0	0	0	0	0	0	0	0	0	0	1	0	0	0	0	0	0	0	0	0	0	0	0	0	0	0	0	0	0	0	0	0	0	0	0	0	0	0	0	0	0	0	0	0	0	0	0	0	0	0	0	0	0
[truncated: 47,950,446 more chars]
